# Supplementary material for: Structural basis for malate-driven, pore lipid-regulated activation of the Arabidopsis vacuolar anion channel ALMT9
Source: Nat Commun. 2025 Feb 20;16:1817. doi: 10.1038/s41467-025-56940-5 (PMC11842843; doi:10.1038/s41467-025-56940-5)
Supplement: Supplementary file 17 — Source Data [file 41467_2025_56940_MOESM17_ESM.xlsx]

## Sheet: Fig. 1g-i
Fig. 1g	Measurements	PE	PS	PC	PI	PG
	1	41.6551	31.7098	13.4791	11.4158	1.74019
	2	38.8175	34.0241	13.3304	12.1235	1.70446
Fig. 1h	Measurements	C14	C16	C18	C20	C22
	1	0.088033	28.9916	68.2004	2.64304	0.076919
	2	0.093063	28.6577	68.4051	2.77295	0.071151
Fig. 1i	Measurements	0	1	2	4
	1	24.1343	74.1575	1.47376	0.234459
	2	24.5111	73.7574	1.47599	0.255542

## Sheet: Fig. 2j, k
Fig. 2j		I (pA)	Standard deviation	I (pA)	Standard deviation		Fig. 2k	I (pA) at -150 mV
	V (mV)	Mean AtALMT9	Error AtALMT9	Mean AtALMT9-N142A	Error AtALMT9-N142A			AtALMT9	AtALMT9-N142A	Empty vector
	65.5861	2.33955e-11	1.69711e-11	8.13248e-12	7.81747e-12			-386.212	-48.5286	-186.429
	65.5236	2.34135e-11	1.70599e-11	7.94637e-12	7.32137e-12			-349.369	-69.4065	-49.4336
	65.4298	2.3158e-11	1.66859e-11	8.22182e-12	7.37336e-12			-475.19	-77.6124	-22.6844
	65.3985	2.35705e-11	1.69523e-11	8.59554e-12	7.31702e-12			-310.415	-54.8898	-135.148
	65.1797	2.3367e-11	1.70177e-11	7.74983e-12	7.18108e-12			-253.165	-81.4861	-59.7866
	65.1797	2.3057e-11	1.71115e-11	8.13099e-12	7.13974e-12			-374.518	-62.6093	-81.1083
	65.0546	2.3156e-11	1.67817e-11	7.86001e-12	7.37584e-12			-458.774	-61.7373	-65.2749
	64.8983	2.2975e-11	1.70642e-11	7.67538e-12	7.60679e-12			-317.546		-37.2689
	64.8045	2.28085e-11	1.65225e-11	7.83619e-12	7.54259e-12			-534.619		-93.7629
	64.742	2.30945e-11	1.68788e-11	8.21586e-12	7.82508e-12			-795.311		-61.8615
	64.617	2.29545e-11	1.67595e-11	8.43324e-12	8.09117e-12			-525.599		-7.58667
	64.617	2.28975e-11	1.64263e-11	8.40495e-12	8.31274e-12			-229.163		-66.8339
	64.5232	2.3167e-11	1.59766e-11	8.29477e-12	8.55422e-12			-515.051
	64.4606	2.27085e-11	1.61217e-11	7.9687e-12	8.07483e-12			-248.202
	64.3356	2.2713e-11	1.62923e-11	8.40198e-12	8.59614e-12			-507.847
	64.3043	2.29615e-11	1.60419e-11	8.09526e-12	8.35696e-12			-320.399
	64.2418	2.23554e-11	1.59058e-11	8.40198e-12	7.86432e-12			-324.203
	64.0855	2.2624e-11	1.60547e-11	8.57618e-12	7.84092e-12			-350.22
	64.023	2.28905e-11	1.61239e-11	8.23522e-12	7.62682e-12			-275.139
	63.8979	2.29e-11	1.66934e-11	7.74536e-12	7.92262e-12			-289.366
	63.8041	2.24755e-11	1.63607e-11	7.82874e-12	7.2449e-12			-470.117
	63.7104	2.23715e-11	1.62374e-11	7.7811e-12	7.14186e-12
	63.6166	2.2183e-11	1.64145e-11	8.0089e-12	6.80987e-12
	63.5853	2.26525e-11	1.63697e-11	8.04166e-12	6.90006e-12
	63.4915	2.257e-11	1.63645e-11	7.66049e-12	7.23142e-12
	63.3039	2.2413e-11	1.67741e-11	8.12504e-12	6.84253e-12
	63.2727	2.2714e-11	1.66784e-11	7.7811e-12	7.04381e-12
	63.2102	2.21425e-11	1.63216e-11	7.82427e-12	7.29702e-12
	63.1164	2.2111e-11	1.64001e-11	7.4848e-12	7.50674e-12
	63.0226	2.2283e-11	1.60789e-11	7.96274e-12	7.52024e-12
	62.8975	2.2374e-11	1.63793e-11	8.14737e-12	7.73804e-12
	62.835	2.2078e-11	1.61089e-11	8.05952e-12	8.42226e-12
	62.7725	2.22865e-11	1.57072e-11	8.15482e-12	7.84529e-12
	62.6474	2.20595e-11	1.55132e-11	7.8615e-12	7.99272e-12
	62.6474	2.2004e-11	1.56449e-11	8.15779e-12	8.09086e-12
	62.4599	2.1738e-11	1.52847e-11	7.75876e-12	8.22804e-12
	62.4286	2.16155e-11	1.50044e-11	8.03123e-12	7.72472e-12
	62.2098	2.2068e-11	1.54802e-11	8.22033e-12	7.58033e-12
	62.2723	2.20165e-11	1.5463e-11	8.09377e-12	7.53762e-12
	62.1472	2.17245e-11	1.58398e-11	7.63518e-12	7.51451e-12
	61.9909	2.1583e-11	1.53692e-11	7.80641e-12	7.47334e-12
	61.8971	2.17115e-11	1.58889e-11	7.57265e-12	6.94837e-12
	61.8033	2.14355e-11	1.6051e-11	7.34633e-12	6.90488e-12
	61.7721	2.1739e-11	1.57107e-11	7.50862e-12	7.10664e-12
	61.6783	2.1864e-11	1.58328e-11	7.58307e-12	6.58072e-12
	61.6158	2.15715e-11	1.61993e-11	7.55329e-12	6.85522e-12
	61.5845	2.15815e-11	1.60048e-11	7.50267e-12	6.96715e-12
	61.4595	2.15015e-11	1.57081e-11	7.35229e-12	7.07927e-12
	61.3344	2.11525e-11	1.56472e-11	7.17362e-12	6.95328e-12
	61.3032	2.1768e-11	1.5165e-11	8.01932e-12	7.43651e-12
	61.1468	2.1744e-11	1.57203e-11	7.93297e-12	7.55424e-12
	61.053	2.13605e-11	1.51324e-11	7.74983e-12	7.73353e-12
	61.0218	2.1439e-11	1.52139e-11	7.61732e-12	7.81615e-12
	60.928	2.1349e-11	1.53363e-11	7.23466e-12	7.58417e-12
	60.8342	2.11525e-11	1.53363e-11	7.73792e-12	8.03659e-12
	60.7717	2.13085e-11	1.48768e-11	7.57116e-12	7.98564e-12
	60.6466	2.10253e-11	1.5196e-11	7.58009e-12	7.72359e-12
	60.5529	2.1265e-11	1.55028e-11	7.7275e-12	7.31191e-12
	60.4903	2.1513e-11	1.51834e-11	7.61732e-12	7.50363e-12
	60.334	2.10465e-11	1.54493e-11	7.49225e-12	7.27611e-12
	60.2715	2.09265e-11	1.50951e-11	7.0009e-12	7.24613e-12
	60.209	2.13305e-11	1.57308e-11	7.32846e-12	6.84626e-12
	60.1464	2.0886e-11	1.56443e-11	7.07237e-12	6.48947e-12
	60.0839	2.11305e-11	1.54036e-11	7.57116e-12	7.11772e-12
	59.8651	2.1298e-11	1.50566e-11	7.11108e-12	6.51706e-12
	59.8338	2.0917e-11	1.54157e-11	7.17362e-12	6.2708e-12
	59.7713	2.1285e-11	1.54762e-11	7.24955e-12	7.00388e-12
	59.6775	2.09e-11	1.54646e-11	7.32102e-12	6.83313e-12
	59.5837	2.0543e-11	1.5077e-11	6.90561e-12	7.11252e-12
	59.4899	2.0864e-11	1.4807e-11	7.51756e-12	6.81144e-12
	59.4587	2.1099e-11	1.52063e-11	7.44907e-12	7.23285e-12
	59.3336	2.08435e-11	1.53386e-11	7.70814e-12	7.52301e-12
	59.2086	2.10945e-11	1.46537e-11	7.58605e-12	7.63613e-12
	59.2086	2.09215e-11	1.5208e-11	7.05301e-12	7.70273e-12
	59.0523	2.0801e-11	1.52042e-11	7.592e-12	7.91705e-12
	59.021	2.0769e-11	1.48093e-11	7.24509e-12	7.71156e-12
	58.8647	2.04395e-11	1.476e-11	7.8079e-12	7.49766e-12
	58.8022	2.0551e-11	1.51334e-11	7.66943e-12	6.95977e-12
	58.6771	2.106e-11	1.48586e-11	7.38058e-12	7.0785e-12
	58.6146	2.06325e-11	1.50424e-11	6.90114e-12	7.29379e-12
	58.4895	2.02665e-11	1.42627e-11	6.77161e-12	6.64628e-12
	58.4895	2.04745e-11	1.48684e-11	6.91901e-12	6.29119e-12
	58.427	2.00955e-11	1.50872e-11	7.14682e-12	6.49888e-12
	58.3332	2.03075e-11	1.46502e-11	6.85648e-12	6.51448e-12
	58.2082	2.03575e-11	1.48273e-11	6.72247e-12	6.14125e-12
	58.0519	2.0435e-11	1.48647e-11	6.83861e-12	6.28289e-12
	58.0519	2.0404e-11	1.49284e-11	7.07386e-12	6.70863e-12
	57.9581	2.0284e-11	1.49602e-11	6.60932e-12	6.79241e-12
	57.8643	1.99e-11	1.44761e-11	6.55572e-12	6.52242e-12
	57.8018	2.00705e-11	1.45339e-11	7.23615e-12	6.80801e-12
	57.6455	2.04525e-11	1.48664e-11	7.42227e-12	7.07946e-12
	57.6142	2.028e-11	1.47303e-11	7.48331e-12	7.54165e-12
	57.4579	2.03025e-11	1.427e-11	6.9607e-12	7.58804e-12
	57.4891	2.02185e-11	1.46726e-11	6.85797e-12	7.31925e-12
	57.2703	1.98775e-11	1.44462e-11	7.38802e-12	7.7356e-12
	57.2703	1.9978e-11	1.40258e-11	6.66738e-12	7.56563e-12
	57.114	1.93815e-11	1.36355e-11	7.01281e-12	7.12098e-12
	57.0827	1.95085e-11	1.37789e-11	7.35824e-12	6.86224e-12
	56.9889	2.0194e-11	1.40085e-11	7.43269e-12	6.84127e-12
	56.8639	1.9515e-11	1.4511e-11	6.74481e-12	7.19821e-12
	56.8326	1.9741e-11	1.41272e-11	6.53934e-12	6.78534e-12
	56.6138	1.9795e-11	1.44229e-11	6.72247e-12	6.19183e-12
	56.6138	1.9146e-11	1.44104e-11	6.63909e-12	6.57662e-12
	56.4887	1.949e-11	1.40267e-11	7.10959e-12	6.33742e-12
	56.395	1.9369e-11	1.38994e-11	6.66887e-12	6.08591e-12
	56.3637	1.8979e-11	1.37896e-11	6.85648e-12	6.52799e-12
	56.2074	1.93035e-11	1.40415e-11	6.5706e-12	6.77343e-12
	56.2074	1.9148e-11	1.41664e-11	6.19242e-12	6.49805e-12
	56.1449	1.92145e-11	1.37778e-11	6.17604e-12	6.69073e-12
	55.9885	1.91105e-11	1.34876e-11	6.86541e-12	6.43527e-12
	55.8948	1.9421e-11	1.42325e-11	7.26444e-12	6.73474e-12
	55.7697	1.9095e-11	1.40337e-11	6.95772e-12	7.57274e-12
	55.7384	1.91955e-11	1.33996e-11	6.67483e-12	7.37135e-12
	55.6134	1.88155e-11	1.37908e-11	6.36662e-12	7.00338e-12
	55.5821	1.89605e-11	1.3797e-11	6.80288e-12	7.52804e-12
	55.4571	1.92185e-11	1.33882e-11	6.84159e-12	7.28905e-12
	55.3008	1.87701e-11	1.38259e-11	6.86839e-12	6.73114e-12
	55.2382	1.8903e-11	1.34438e-11	7.07684e-12	6.8719e-12
	55.1757	1.93215e-11	1.3571e-11	7.25551e-12	6.86193e-12
	55.1757	1.88515e-11	1.39481e-11	6.42022e-12	6.76123e-12
	55.0819	1.86865e-11	1.35396e-11	6.383e-12	6.33873e-12
	54.9256	1.8839e-11	1.37019e-11	6.28473e-12	6.12045e-12
	54.8944	1.84305e-11	1.35843e-11	6.65994e-12	5.92523e-12
	54.738	1.8814e-11	1.38188e-11	6.60187e-12	6.10469e-12
	54.7068	1.85875e-11	1.35011e-11	6.08819e-12	5.75814e-12
	54.613	1.8602e-11	1.37259e-11	6.53636e-12	6.04041e-12
	54.4879	1.86585e-11	1.37331e-11	6.28175e-12	6.52192e-12
	54.3942	1.8598e-11	1.39001e-11	5.98844e-12	6.57126e-12
	54.3316	1.8412e-11	1.36827e-11	5.95121e-12	6.07044e-12
	54.2691	1.8499e-11	1.33361e-11	6.51254e-12	6.26327e-12
	54.2066	1.8351e-11	1.34257e-11	6.93241e-12	6.52123e-12
	54.0815	1.84495e-11	1.28881e-11	6.65845e-12	7.29839e-12
	54.019	1.87795e-11	1.30359e-11	6.61974e-12	7.06643e-12
	53.8627	1.83702e-11	1.30853e-11	6.39193e-12	7.02903e-12
	53.8314	1.8405e-11	1.33621e-11	6.84754e-12	7.18873e-12
	53.7689	1.83705e-11	1.26348e-11	6.49616e-12	6.90272e-12
	53.6751	1.8064e-11	1.26871e-11	6.55869e-12	6.90596e-12
	53.5188	1.8176e-11	1.27533e-11	6.64654e-12	6.70016e-12
	53.425	1.8592e-11	1.29805e-11	6.87434e-12	6.75452e-12
	53.3312	1.79945e-11	1.32537e-11	6.05693e-12	6.71546e-12
	53.3	1.7838e-11	1.28509e-11	5.89166e-12	6.18185e-12
	53.1749	1.8069e-11	1.32204e-11	6.03459e-12	6.14191e-12
	53.0186	1.7639e-11	1.31607e-11	6.2624e-12	5.72373e-12
	52.9874	1.79995e-11	1.29572e-11	6.56316e-12	6.13193e-12
	52.8936	1.78225e-11	1.31018e-11	6.00184e-12	5.79283e-12
	52.8623	1.78855e-11	1.3161e-11	6.20135e-12	5.92629e-12
	52.7685	1.83455e-11	1.33042e-11	6.28175e-12	6.45926e-12
	52.706	1.7929e-11	1.31313e-11	6.13137e-12	5.99523e-12
	52.5184	1.76695e-11	1.31921e-11	5.85294e-12	5.97589e-12
	52.3934	1.79585e-11	1.29467e-11	6.27431e-12	6.18309e-12
	52.3934	1.77385e-11	1.33188e-11	6.61527e-12	6.71328e-12
	52.2996	1.7832e-11	1.27348e-11	6.53934e-12	6.93519e-12
	52.2683	1.78455e-11	1.26563e-11	6.3964e-12	6.75268e-12
	52.1433	1.7325e-11	1.25514e-11	5.77403e-12	6.63145e-12
	52.0182	1.7586e-11	1.2509e-11	6.28771e-12	6.74625e-12
	51.9244	1.8005e-11	1.26257e-11	6.06437e-12	7.01065e-12
	51.8619	1.7521e-11	1.2278e-11	6.0465e-12	6.70554e-12
	51.7994	1.75105e-11	1.24412e-11	6.55274e-12	6.78508e-12
	51.6743	1.76705e-11	1.23086e-11	6.61825e-12	6.35007e-12
	51.6118	1.7311e-11	1.29168e-11	6.03757e-12	6.66348e-12
	51.4555	1.712e-11	1.22397e-11	5.82466e-12	6.10356e-12
	51.3617	1.7131e-11	1.25167e-11	5.7785e-12	5.90016e-12
	51.2992	1.71465e-11	1.28659e-11	6.09117e-12	5.51338e-12
	51.2992	1.74135e-11	1.26062e-11	6.03013e-12	5.89855e-12
	51.1741	1.7178e-11	1.25121e-11	5.65641e-12	5.73116e-12
	51.0178	1.6843e-11	1.26534e-11	5.99588e-12	5.92355e-12
	51.0178	1.7171e-11	1.25138e-11	5.67576e-12	6.25241e-12
	50.8615	1.72715e-11	1.25403e-11	5.54325e-12	6.1216e-12
	50.799	1.66705e-11	1.2749e-11	5.28716e-12	6.0654e-12
	50.6739	1.73915e-11	1.19675e-11	6.16264e-12	6.16885e-12
	50.6427	1.7091e-11	1.23782e-11	6.21922e-12	6.36974e-12
	50.5802	1.7087e-11	1.16251e-11	6.00333e-12	6.86825e-12
	50.4864	1.72075e-11	1.17538e-11	6.35471e-12	6.81446e-12
	50.3613	1.68575e-11	1.19685e-11	5.58047e-12	6.68119e-12
	50.2675	1.6752e-11	1.22588e-11	6.37556e-12	6.53142e-12
	50.205	1.68e-11	1.17792e-11	6.11648e-12	6.54719e-12
	50.1112	1.66505e-11	1.20581e-11	5.90357e-12	6.27981e-12
	50.0487	1.6998e-11	1.20007e-11	6.37853e-12	6.2279e-12
	49.9549	1.70285e-11	1.22006e-11	6.01375e-12	6.12319e-12
	49.8924	1.67755e-11	1.25389e-11	5.70703e-12	6.15886e-12
	49.7986	1.66865e-11	1.20486e-11	5.7249e-12	6.14809e-12
	49.6735	1.6654e-11	1.23919e-11	5.67279e-12	5.66362e-12
	49.5485	1.6554e-11	1.2312e-11	5.68023e-12	5.48554e-12
	49.5485	1.69545e-11	1.22306e-11	5.66683e-12	5.51176e-12
	49.4547	1.6841e-11	1.20654e-11	5.14273e-12	5.26725e-12
	49.3297	1.68174e-11	1.24844e-11	5.67874e-12	5.74974e-12
	49.2671	1.67965e-11	1.20914e-11	5.83954e-12	5.92459e-12
	49.1108	1.6578e-11	1.21631e-11	5.41669e-12	5.72466e-12
	49.0796	1.5994e-11	1.19017e-11	5.20229e-12	6.02823e-12
	48.892	1.66135e-11	1.16687e-11	5.85146e-12	5.8962e-12
	48.892	1.65245e-11	1.22172e-11	5.81126e-12	6.13913e-12
	48.8295	1.6618e-11	1.13631e-11	5.94377e-12	6.38013e-12
	48.6419	1.6585e-11	1.14428e-11	5.45094e-12	6.67206e-12
	48.6106	1.59995e-11	1.14747e-11	5.7249e-12	6.24698e-12
	48.5794	1.6198e-11	1.15658e-11	5.88123e-12	6.45012e-12
	48.4543	1.6321e-11	1.11741e-11	5.70852e-12	6.40645e-12
	48.298	1.58475e-11	1.12045e-11	5.72936e-12	5.88933e-12
	48.2355	1.61915e-11	1.17706e-11	6.12542e-12	5.9022e-12
	48.2042	1.6152e-11	1.13517e-11	6.09415e-12	5.95131e-12
	48.1104	1.58855e-11	1.17602e-11	5.59238e-12	5.96761e-12
	48.0792	1.5886e-11	1.12294e-11	5.20973e-12	5.74201e-12
	47.9541	1.57195e-11	1.12991e-11	4.98639e-12	5.29664e-12
	47.7978	1.5242e-11	1.14996e-11	5.45243e-12	5.39179e-12
	47.7353	1.57415e-11	1.10136e-11	5.4822e-12	5.70355e-12
	47.704	1.58125e-11	1.13947e-11	5.375e-12	5.39389e-12
	47.5164	1.58035e-11	1.15434e-11	5.40329e-12	5.36233e-12
	47.4539	1.5922e-11	1.12931e-11	5.27375e-12	5.41309e-12
	47.3914	1.586e-11	1.15612e-11	4.6767e-12	5.25299e-12
	47.3601	1.5508e-11	1.12602e-11	4.61863e-12	5.73509e-12
	47.2351	1.58075e-11	1.0662e-11	5.43307e-12	5.585e-12
	47.1413	1.55905e-11	1.10875e-11	5.58643e-12	5.6401e-12
	47.11	1.58105e-11	1.08863e-11	5.28269e-12	6.35197e-12
	46.8912	1.57165e-11	1.0721e-11	5.3616e-12	6.34548e-12
	46.8287	1.51233e-11	1.09478e-11	5.11444e-12	6.17005e-12
	46.7974	1.52965e-11	1.11292e-11	5.65492e-12	6.3279e-12
	46.6411	1.5567e-11	1.05942e-11	5.48369e-12	6.26357e-12
	46.5786	1.54372e-11	1.08479e-11	5.6043e-12	5.84607e-12
	46.5473	1.54295e-11	1.1122e-11	5.73383e-12	5.70147e-12
	46.391	1.54145e-11	1.09728e-11	5.64896e-12	5.85357e-12
	46.2972	1.5187e-11	1.12106e-11	4.94321e-12	5.52262e-12
	46.2347	1.47545e-11	1.07732e-11	4.92237e-12	5.61978e-12
	46.2034	1.5394e-11	1.12234e-11	4.90152e-12	4.80757e-12
	46.1096	1.4927e-11	1.10694e-11	5.01617e-12	4.72306e-12
	46.0471	1.52635e-11	1.07528e-11	4.98639e-12	4.97184e-12
	45.9221	1.50955e-11	1.10006e-11	4.81963e-12	5.01527e-12
	45.7657	1.49259e-11	1.1128e-11	4.94917e-12	4.77798e-12
	45.7345	1.5206e-11	1.0931e-11	5.00873e-12	5.33585e-12
	45.5782	1.46545e-11	1.07393e-11	4.35211e-12	5.41641e-12
	45.5782	1.4567e-11	1.09861e-11	4.67819e-12	5.61752e-12
	45.4844	1.475e-11	1.06378e-11	5.35118e-12	5.15048e-12
	45.3906	1.5166e-11	1.09094e-11	5.51347e-12	5.51851e-12
	45.3593	1.49205e-11	1.05063e-11	5.25589e-12	5.79348e-12
	45.2655	1.51685e-11	1.04221e-11	4.88068e-12	6.11829e-12
	45.078	1.4782e-11	1.07938e-11	4.94917e-12	5.96569e-12
	44.9842	1.4963e-11	1.05964e-11	5.35713e-12	6.0795e-12
	44.9529	1.4649e-11	1.01162e-11	5.12189e-12	5.9262e-12
	44.7966	1.44136e-11	1.04477e-11	5.3884e-12	5.63493e-12
	44.7966	1.4829e-11	1.05215e-11	5.31991e-12	5.64967e-12
	44.7028	1.47005e-11	1.0574e-11	5.49263e-12	5.46006e-12
	44.5778	1.42075e-11	1.08706e-11	4.82261e-12	5.78205e-12
	44.5778	1.4504e-11	1.05494e-11	4.55461e-12	5.60374e-12
	44.4527	1.4451e-11	1.06409e-11	4.63501e-12	4.83469e-12
	44.3277	1.43395e-11	1.07018e-11	4.94619e-12	4.67438e-12
	44.2651	1.4426e-11	1.02974e-11	5.27375e-12	4.94728e-12
	44.1401	1.45395e-11	1.0472e-11	4.81219e-12	4.75689e-12
	44.1088	1.4506e-11	1.04844e-11	4.91195e-12	4.72952e-12
	43.9525	1.47515e-11	1.06383e-11	4.87324e-12	5.30421e-12
	43.8587	1.43045e-11	1.06777e-11	4.39529e-12	5.04023e-12
	43.7962	1.3937e-11	1.06462e-11	4.47867e-12	5.41405e-12
	43.6712	1.4343e-11	1.01755e-11	4.88812e-12	4.94259e-12
	43.6399	1.44055e-11	1.04972e-11	5.31693e-12	5.5535e-12
	43.5774	1.4494e-11	1.01248e-11	5.20378e-12	5.94678e-12
	43.3585	1.4565e-11	9.93711e-12	4.96257e-12	6.08248e-12
	43.3898	1.41268e-11	9.9139e-12	4.55907e-12	5.73113e-12
	43.296	1.3986e-11	9.75745e-12	5.03106e-12	5.81658e-12
	43.171	1.422e-11	9.60366e-12	4.96108e-12	5.72514e-12
	43.1084	1.39692e-11	9.72166e-12	4.7035e-12	5.6245e-12
	42.9834	1.37905e-11	9.68767e-12	5.35713e-12	5.34305e-12
	42.9521	1.40975e-11	9.99551e-12	4.96555e-12	5.3164e-12
	42.7646	1.3698e-11	9.8062e-12	4.80028e-12	5.45406e-12
	42.7333	1.35245e-11	9.7064e-12	4.65734e-12	5.15185e-12
	42.6708	1.3969e-11	9.94188e-12	4.57843e-12	4.89966e-12
	42.577	1.3476e-11	9.94373e-12	4.65288e-12	4.84192e-12
	42.4832	1.39035e-11	9.62102e-12	4.67968e-12	4.60402e-12
	42.4207	1.3739e-11	9.36798e-12	4.53227e-12	4.27855e-12
	42.3581	1.36585e-11	1.02865e-11	4.54865e-12	4.80291e-12
	42.2331	1.3912e-11	9.9235e-12	4.6633e-12	4.97487e-12
	42.108	1.3769e-11	9.94784e-12	4.45038e-12	4.87085e-12
	42.0455	1.3449e-11	9.89186e-12	3.92628e-12	5.19695e-12
	42.0143	1.3856e-11	9.73057e-12	5.06531e-12	5.04156e-12
	41.8892	1.36245e-11	9.7175e-12	4.9313e-12	5.3999e-12
	41.7329	1.33675e-11	9.27299e-12	4.94619e-12	5.68276e-12
	41.6704	1.3361e-11	9.33655e-12	4.63799e-12	5.56335e-12
	41.6078	1.31678e-11	9.72076e-12	4.2464e-12	5.51567e-12
	41.5141	1.3207e-11	9.54532e-12	4.76157e-12	5.96798e-12
	41.4203	1.31515e-11	9.21622e-12	4.84643e-12	5.53099e-12
	41.2952	1.30472e-11	9.13523e-12	4.48463e-12	5.50212e-12
	41.2327	1.31895e-11	9.18048e-12	4.91493e-12	5.22515e-12
	41.1389	1.3522e-11	9.25917e-12	5.04446e-12	5.12686e-12
	41.0139	1.27785e-11	9.5558e-12	4.48909e-12	5.39053e-12
	40.9513	1.29754e-11	9.25337e-12	4.11686e-12	4.89436e-12
	40.8888	1.3007e-11	9.58194e-12	4.17493e-12	4.58143e-12
	40.7638	1.29285e-11	9.52433e-12	4.2866e-12	4.20528e-12
	40.7012	1.297e-11	9.26417e-12	4.52632e-12	4.67683e-12
	40.5762	1.3152e-11	9.35818e-12	4.33871e-12	4.40849e-12
	40.5762	1.28115e-11	9.94629e-12	4.12431e-12	4.71115e-12
	40.4824	1.29695e-11	9.53625e-12	4.22853e-12	4.86576e-12
	40.3261	1.2883e-11	9.52639e-12	3.88459e-12	4.68879e-12
	40.3261	1.23934e-11	9.43951e-12	3.67019e-12	4.86527e-12
	40.2636	1.30355e-11	9.33503e-12	4.62012e-12	4.78048e-12
	40.076	1.30725e-11	9.48961e-12	4.56056e-12	5.1749e-12
	40.0447	1.25975e-11	8.96815e-12	4.3536e-12	5.48551e-12
	39.9509	1.30385e-11	9.18325e-12	4.53078e-12	5.39683e-12
	39.7634	1.2844e-11	9.27472e-12	4.29553e-12	5.41571e-12
	39.7321	1.26705e-11	9.19092e-12	4.72285e-12	5.29699e-12
	39.6383	1.25487e-11	8.88832e-12	4.233e-12	5.24249e-12
	39.6071	1.23125e-11	8.94097e-12	3.9233e-12	5.20994e-12
	39.5133	1.25278e-11	8.79627e-12	4.76008e-12	4.8967e-12
	39.4507	1.25735e-11	8.73208e-12	4.83899e-12	5.07288e-12
	39.3257	1.23945e-11	9.21623e-12	4.22853e-12	5.1369e-12
	39.1694	1.2331e-11	8.49775e-12	3.51087e-12	4.64848e-12
	39.1381	1.2207e-11	8.91755e-12	3.90246e-12	4.43364e-12
	39.1069	1.2084e-11	8.788e-12	4.13026e-12	4.41674e-12
	38.9193	1.2357e-11	8.84388e-12	4.13026e-12	4.36419e-12
	38.763	1.25035e-11	8.91866e-12	3.82355e-12	4.15355e-12
	38.7942	1.21725e-11	8.90926e-12	3.77292e-12	4.22528e-12
	38.7005	1.2395e-11	8.72108e-12	4.17344e-12	4.23678e-12
	38.6379	1.2257e-11	8.87186e-12	3.65828e-12	4.47536e-12
	38.4816	1.18475e-11	8.94265e-12	3.77441e-12	4.42751e-12
	38.3878	1.23325e-11	8.84299e-12	4.01413e-12	4.43751e-12
	38.3253	1.20595e-11	8.76908e-12	4.34467e-12	4.7443e-12
	38.2003	1.2207e-11	8.26504e-12	4.29702e-12	5.46297e-12
	38.1377	1.21165e-11	8.40525e-12	3.84141e-12	5.37934e-12
	38.0752	1.21337e-11	8.44092e-12	3.84737e-12	5.27027e-12
	37.9189	1.2078e-11	8.43553e-12	4.3536e-12	5.53689e-12
	37.8876	1.20195e-11	8.29279e-12	3.77888e-12	5.06539e-12
	37.8251	1.1826e-11	8.32001e-12	4.06624e-12	4.70518e-12
	37.7938	1.19225e-11	8.50639e-12	4.40869e-12	4.93683e-12
	37.6375	1.21675e-11	8.40275e-12	4.27916e-12	4.83835e-12
	37.6063	1.1775e-11	8.32124e-12	3.98882e-12	4.70184e-12
	37.4187	1.15665e-11	8.30796e-12	3.51534e-12	4.95103e-12
	37.4187	1.17325e-11	8.6035e-12	3.75357e-12	3.94195e-12
	37.2624	1.13005e-11	8.47248e-12	4.00668e-12	4.1074e-12
	37.2311	1.16415e-11	8.4639e-12	3.89353e-12	3.98165e-12
	37.0748	1.16e-11	8.46189e-12	3.48705e-12	4.15074e-12
	37.0123	1.15185e-11	8.46024e-12	3.65828e-12	4.54399e-12
	36.8872	1.1593e-11	8.46941e-12	4.06922e-12	4.54256e-12
	36.8247	1.13955e-11	8.37159e-12	3.32625e-12	4.30993e-12
	36.7934	1.14444e-11	8.48621e-12	3.65977e-12	4.48899e-12
	36.6684	1.1902e-11	8.12648e-12	3.87864e-12	4.50542e-12
	36.6059	1.127e-11	8.25009e-12	4.05582e-12	4.72169e-12
	36.4496	1.14845e-11	7.6675e-12	3.96053e-12	5.22083e-12
	36.2932	1.15455e-11	7.82769e-12	3.83844e-12	5.24341e-12
	36.3558	1.11763e-11	7.80764e-12	3.79079e-12	4.90091e-12
	36.2307	1.12501e-11	8.25148e-12	4.00668e-12	5.4869e-12
	36.0744	1.11188e-11	7.70694e-12	3.87268e-12	4.67198e-12
	36.0744	1.08362e-11	7.69256e-12	3.69699e-12	4.91041e-12
	35.8868	1.09945e-11	7.59228e-12	4.09602e-12	4.80865e-12
	35.8243	1.11495e-11	7.70153e-12	4.2196e-12	4.80194e-12
	35.8243	1.08605e-11	8.13906e-12	3.64488e-12	4.44422e-12
	35.6993	1.09215e-11	7.55771e-12	3.43494e-12	4.56382e-12
	35.6055	1.08845e-11	8.04517e-12	3.46174e-12	3.80373e-12
	35.4804	1.07125e-11	7.69273e-12	3.70443e-12	3.78428e-12
	35.3866	1.09465e-11	7.95659e-12	3.71337e-12	4.00235e-12
	35.3241	1.082e-11	8.02699e-12	3.38729e-12	3.97259e-12
	35.2929	1.0956e-11	7.89781e-12	3.09695e-12	3.9286e-12
	35.1678	1.0918e-11	7.74825e-12	3.53321e-12	4.00465e-12
	35.0115	1.0741e-11	7.91699e-12	3.15502e-12	4.12533e-12
	34.949	1.04485e-11	7.73437e-12	3.33071e-12	4.56991e-12
	34.9802	1.0859e-11	7.61197e-12	3.51385e-12	4.16507e-12
	34.8239	1.08705e-11	7.68144e-12	3.53619e-12	4.68507e-12
	34.7614	1.067e-11	7.35378e-12	3.75655e-12	4.9255e-12
	34.6676	1.06934e-11	7.28321e-12	3.19373e-12	4.87536e-12
	34.5426	1.05169e-11	7.33253e-12	3.62254e-12	4.60666e-12
	34.4488	1.03121e-11	7.16382e-12	3.75059e-12	4.90765e-12
	34.355	1.02812e-11	7.09716e-12	3.91884e-12	4.55389e-12
	34.3237	1.03306e-11	7.3599e-12	3.26967e-12	4.63098e-12
	34.2299	1.04041e-11	7.372e-12	3.70294e-12	4.50486e-12
	34.0736	1.0632e-11	7.27776e-12	4.05135e-12	4.59247e-12
	34.0424	1.01865e-11	7.42043e-12	2.9704e-12	4.48872e-12
	33.9798	1.01415e-11	7.19499e-12	2.69792e-12	4.56954e-12
	33.8548	1.01158e-11	7.61788e-12	2.71728e-12	3.85268e-12
	33.7923	9.8667e-12	7.31678e-12	3.34114e-12	3.67848e-12
	33.6047	1.00535e-11	7.06431e-12	3.25329e-12	3.95983e-12
	33.5422	1.0111e-11	7.28571e-12	2.72323e-12	3.6636e-12
	33.4796	1.03035e-11	7.36225e-12	3.0374e-12	4.12826e-12
	33.4171	1.0193e-11	7.43911e-12	3.55703e-12	4.0147e-12
	33.3546	1.00865e-11	7.41807e-12	3.00613e-12	4.32197e-12
	33.1983	1.00175e-11	7.40211e-12	3.13567e-12	4.02173e-12
	33.1357	1.0185e-11	7.11054e-12	3.01357e-12	3.96831e-12
	33.042	1.0083e-11	7.22967e-12	3.78335e-12	4.33291e-12
	32.9794	1.01319e-11	6.96331e-12	3.41409e-12	4.8583e-12
	32.9169	1.003e-11	6.81074e-12	3.15204e-12	4.81614e-12
	32.7919	9.71215e-12	6.98027e-12	3.20416e-12	4.33668e-12
	32.6355	9.8435e-12	6.94552e-12	3.58234e-12	4.9368e-12
	32.6043	9.73775e-12	6.69567e-12	3.46472e-12	4.81733e-12
	32.5418	9.594e-12	6.86615e-12	3.07462e-12	4.34013e-12
	32.4167	9.5643e-12	6.94038e-12	3.46323e-12	4.57566e-12
	32.3542	9.749e-12	6.76801e-12	3.83397e-12	4.1804e-12
	32.2291	9.48715e-12	7.00432e-12	2.88404e-12	4.36756e-12
	32.1353	9.682e-12	6.9136e-12	2.85873e-12	4.09408e-12
	32.1041	9.7835e-12	7.1266e-12	2.82895e-12	3.69954e-12
	32.0103	9.365e-12	7.07596e-12	3.15353e-12	3.48007e-12
	32.0103	9.3215e-12	6.69738e-12	3.1848e-12	3.91711e-12
	31.854	9.5655e-12	6.79818e-12	2.53861e-12	3.58459e-12
	31.7915	9.6947e-12	7.05612e-12	2.87064e-12	3.53528e-12
	31.6352	9.4695e-12	6.86447e-12	3.09249e-12	3.62843e-12
	31.5414	9.454e-12	6.86894e-12	2.59221e-12	3.71358e-12
	31.5101	9.2925e-12	6.80468e-12	2.65921e-12	3.77166e-12
	31.3538	9.542e-12	6.7381e-12	3.32923e-12	3.61065e-12
	31.3225	9.4125e-12	6.7542e-12	3.08653e-12	4.17998e-12
	31.2287	9.378e-12	6.31548e-12	3.23542e-12	4.66027e-12
	31.1975	9.3935e-12	6.31305e-12	3.08653e-12	4.57503e-12
	31.0099	8.85055e-12	6.42926e-12	2.91382e-12	4.22686e-12
	30.9786	9.08054e-12	6.31699e-12	3.48556e-12	4.64155e-12
	30.7911	9.04925e-12	6.33892e-12	3.45578e-12	4.47743e-12
	30.8223	9.00285e-12	6.38593e-12	2.7947e-12	4.64774e-12
	30.6348	8.8958e-12	6.46607e-12	3.56745e-12	3.86175e-12
	30.5722	9.29846e-12	6.49199e-12	3.44983e-12	4.03148e-12
	30.5722	8.7526e-12	6.29477e-12	2.69346e-12	4.3026e-12
	30.4472	8.8305e-12	6.39831e-12	2.64581e-12	3.90225e-12
	30.3221	8.747e-12	6.74851e-12	2.43587e-12	3.58941e-12
	30.1971	8.7295e-12	6.16859e-12	3.06271e-12	3.45567e-12
	30.1658	8.8775e-12	6.32965e-12	2.75599e-12	3.41791e-12
	30.1033	9.065e-12	6.13123e-12	2.43141e-12	2.95492e-12
	29.9782	8.86785e-12	6.64334e-12	2.26018e-12	3.47602e-12
	29.9157	8.928e-12	6.16885e-12	2.957e-12	3.83857e-12
	29.8532	8.8715e-12	6.30753e-12	2.54605e-12	3.78336e-12
	29.7594	8.6558e-12	6.25877e-12	2.11427e-12	3.78462e-12
	29.6344	8.886e-12	6.11128e-12	2.73217e-12	3.78634e-12
	29.6344	8.6722e-12	6.17358e-12	3.16842e-12	4.07896e-12
	29.478	8.62e-12	5.69242e-12	3.22798e-12	4.42529e-12
	29.3843	8.74635e-12	6.12411e-12	2.84682e-12	4.59102e-12
	29.2905	8.6584e-12	5.98642e-12	2.43587e-12	4.0955e-12
	29.1967	8.36975e-12	5.93475e-12	3.09993e-12	4.46953e-12
	29.1342	8.4964e-12	5.76538e-12	2.80066e-12	4.30972e-12
	28.9778	8.3026e-12	5.93264e-12	2.58625e-12	4.08403e-12
	28.9153	8.2714e-12	6.08189e-12	3.17736e-12	4.1726e-12
	28.8528	8.2467e-12	5.98109e-12	2.98677e-12	4.09289e-12
	28.7903	8.2115e-12	5.72771e-12	2.57732e-12	4.41847e-12
	28.7278	8.2273e-12	6.12653e-12	2.40609e-12	3.72941e-12
	28.5402	8.0741e-12	6.16666e-12	2.10682e-12	3.48177e-12
	28.4777	8.08485e-12	6.02664e-12	2.77237e-12	3.08788e-12
	28.4464	8.034e-12	5.94454e-12	2.78428e-12	3.20324e-12
	28.3839	8.1e-12	5.77981e-12	2.31378e-12	2.8865e-12
	28.2588	8.4589e-12	6.13308e-12	2.2706e-12	3.30862e-12
	28.1963	8.146e-12	5.86089e-12	2.69346e-12	3.60133e-12
	28.0712	8.2095e-12	5.82882e-12	2.03535e-12	3.30884e-12
	27.9775	7.9342e-12	5.84806e-12	2.34058e-12	3.5292e-12
	27.8211	8.3295e-12	5.76208e-12	2.65326e-12	3.56528e-12
	27.8524	7.8605e-12	5.64989e-12	2.88106e-12	4.05061e-12
	27.6648	8.045e-12	5.14859e-12	2.77088e-12	4.35603e-12
	27.6336	8.02905e-12	5.4992e-12	2.44332e-12	4.31494e-12
	27.6023	7.581e-12	5.25393e-12	2.74557e-12	4.07492e-12
	27.446	7.7654e-12	5.4639e-12	2.39567e-12	4.28278e-12
	27.4147	7.6803e-12	5.46183e-12	2.78726e-12	3.95478e-12
	27.3209	7.6388e-12	5.58764e-12	2.32123e-12	3.86466e-12
	27.1959	7.42185e-12	5.75616e-12	3.00613e-12	3.67777e-12
	27.1646	7.76e-12	5.04057e-12	2.56392e-12	4.08597e-12
	27.0396	7.34265e-12	5.52051e-12	2.11576e-12	3.94037e-12
	26.852	7.52125e-12	5.53012e-12	2.14851e-12	3.98556e-12
	26.8833	7.4638e-12	5.84231e-12	2.22296e-12	3.21969e-12
	26.7582	7.34945e-12	5.34267e-12	2.20509e-12	2.9426e-12
	26.6644	7.4505e-12	5.17222e-12	2.00558e-12	3.31222e-12
	26.6019	7.3662e-12	5.49269e-12	1.98026e-12	2.84992e-12
	26.5706	7.52425e-12	5.47548e-12	1.95346e-12	3.12984e-12
	26.4143	7.449e-12	5.09725e-12	2.5937e-12	3.24526e-12
	26.3518	7.5775e-12	5.31887e-12	1.80904e-12	3.14446e-12
	26.258	7.403e-12	5.16197e-12	1.83435e-12	3.62347e-12
	26.1642	7.6265e-12	5.11218e-12	2.35398e-12	3.39734e-12
	26.0079	7.2055e-12	5.13752e-12	2.69792e-12	3.58985e-12
	25.9454	7.506e-12	4.7148e-12	2.65028e-12	3.99521e-12
	25.9141	7.45705e-12	4.95685e-12	2.30783e-12	4.15937e-12
	25.7578	7.1834e-12	5.07211e-12	2.66666e-12	4.16675e-12
	25.7266	6.99865e-12	4.88982e-12	2.58625e-12	4.01134e-12
	25.6015	6.77935e-12	4.94668e-12	2.56839e-12	3.83802e-12
	25.5077	6.882e-12	5.06344e-12	2.18127e-12	3.74025e-12
	25.4452	6.82735e-12	5.21677e-12	2.351e-12	3.83759e-12
	25.3202	6.6665e-12	4.86565e-12	2.58923e-12	3.31633e-12
	25.2576	6.60605e-12	4.92898e-12	1.7197e-12	3.75556e-12
	25.1638	6.74875e-12	4.88942e-12	1.64526e-12	3.64944e-12
	25.1013	6.55145e-12	5.27695e-12	1.76586e-12	2.98161e-12
	25.0388	6.59639e-12	4.91609e-12	1.81797e-12	2.56146e-12
	24.8825	6.6505e-12	4.97319e-12	1.8001e-12	3.15474e-12
	24.7887	6.7814e-12	4.8639e-12	1.75097e-12	2.7335e-12
	24.7574	6.9909e-12	5.02923e-12	1.74948e-12	3.0735e-12
	24.6949	6.78985e-12	5.07493e-12	2.30783e-12	3.43344e-12
	24.5386	6.7675e-12	4.9561e-12	1.87455e-12	2.66383e-12
	24.5386	6.948e-12	4.7573e-12	1.89986e-12	3.61001e-12
	24.3198	6.824e-12	4.84189e-12	2.02046e-12	3.28035e-12
	24.226	6.5735e-12	4.72231e-12	2.41652e-12	3.64128e-12
	24.1947	6.71715e-12	4.32792e-12	2.38078e-12	3.93808e-12
	24.0697	6.82588e-12	4.60385e-12	1.92666e-12	3.97991e-12
	24.0697	6.57305e-12	4.49447e-12	2.10682e-12	4.00918e-12
	23.8821	6.4451e-12	4.54337e-12	1.99515e-12	4.13853e-12
	23.8508	6.07935e-12	4.20235e-12	2.14851e-12	3.65011e-12
	23.7258	6.49765e-12	4.668e-12	1.84477e-12	4.03219e-12
	23.7258	6.1441e-12	4.65713e-12	1.99366e-12	3.55977e-12
	23.6007	6.1415e-12	4.35938e-12	1.95793e-12	3.41322e-12
	23.4444	5.98735e-12	4.5221e-12	1.70332e-12	3.74972e-12
	23.4444	6.25225e-12	4.43145e-12	1.63483e-12	3.1859e-12
	23.3506	6.0058e-12	4.81801e-12	1.54848e-12	2.69555e-12
	23.2256	6.0615e-12	4.4366e-12	1.89986e-12	2.65456e-12
	23.163	5.80685e-12	4.5429e-12	1.93857e-12	2.62681e-12
	23.0693	6.1521e-12	4.48468e-12	1.49785e-12	3.00105e-12
	22.9442	6.1953e-12	4.74462e-12	1.64228e-12	2.85548e-12
	22.8817	5.96045e-12	4.3524e-12	2.0696e-12	3.12964e-12
	22.8192	6.111e-12	4.16837e-12	1.49488e-12	2.66412e-12
	22.6941	5.7923e-12	4.46318e-12	1.53061e-12	3.46988e-12
	22.6316	6.0631e-12	4.22413e-12	1.94006e-12	2.91231e-12
	22.6003	6.042e-12	4.17176e-12	2.0428e-12	3.29103e-12
	22.4753	6.03e-12	3.67818e-12	2.15596e-12	3.54426e-12
	22.3815	5.79685e-12	4.02985e-12	1.39363e-12	3.94591e-12
	22.2877	5.7353e-12	4.31247e-12	1.87902e-12	3.78139e-12
	22.2252	5.7486e-12	4.21632e-12	1.74204e-12	4.02463e-12
	22.1001	5.5588e-12	4.05438e-12	2.14404e-12	3.32198e-12
	22.0376	5.5777e-12	4.10258e-12	1.53954e-12	3.53411e-12
	21.9438	5.7226e-12	4.26213e-12	1.87008e-12	3.79561e-12
	21.85	5.75935e-12	4.10718e-12	2.05322e-12	3.0601e-12
	21.725	5.42529e-12	4.09267e-12	1.41596e-12	3.61491e-12
	21.6312	5.42115e-12	4.15241e-12	1.18667e-12	3.15207e-12
	21.5999	5.7049e-12	4.35278e-12	9.97576e-13	2.75067e-12
	21.5061	5.1215e-12	3.90126e-12	1.6125e-12	2.51895e-12
	21.3498	5.413e-12	3.99168e-12	1.26856e-12	2.76084e-12
	21.2873	5.4651e-12	3.79348e-12	1.39958e-12	2.40296e-12
	21.1935	5.4058e-12	3.94126e-12	1.18965e-12	2.96489e-12
	21.1623	5.29405e-12	3.93198e-12	1.57528e-12	3.01987e-12
	21.0059	5.25515e-12	3.88419e-12	1.23729e-12	2.68478e-12
	21.0059	5.0461e-12	3.99745e-12	1.08393e-12	2.91764e-12
	20.8496	5.41585e-12	3.80549e-12	1.53805e-12	2.83873e-12
	20.7558	5.38485e-12	3.88726e-12	1.92368e-12	3.44869e-12
	20.7246	5.14538e-12	3.44181e-12	1.87753e-12	3.64555e-12
	20.5995	5.08225e-12	3.85009e-12	1.42192e-12	3.4681e-12
	20.537	5.0966e-12	3.63835e-12	1.54997e-12	3.45352e-12
	20.4432	4.9732e-12	3.64604e-12	1.81797e-12	3.72911e-12
	20.3182	4.6527e-12	3.5482e-12	1.59612e-12	3.38858e-12
	20.2556	4.8642e-12	3.79089e-12	1.27005e-12	3.28733e-12
	20.1619	4.57615e-12	3.99179e-12	1.54699e-12	3.43501e-12
	20.0993	4.7015e-12	3.52951e-12	1.31174e-12	3.18378e-12
	20.0368	4.45905e-12	3.63268e-12	1.10776e-12	3.28105e-12
	19.8492	4.71495e-12	3.46877e-12	1.18965e-12	3.24129e-12
	19.818	4.63735e-12	3.93922e-12	6.37258e-13	2.37085e-12
	19.6929	4.7595e-12	3.53792e-12	1.55592e-12	2.2198e-12
	19.6617	4.6954e-12	3.67725e-12	1.24623e-12	2.65428e-12
	19.5679	4.63055e-12	3.67e-12	1.15987e-12	2.44744e-12
	19.4741	4.7198e-12	3.80341e-12	7.84661e-13	2.71053e-12
	19.349	4.5799e-12	3.62715e-12	1.50828e-12	2.6771e-12
	19.3178	4.66375e-12	3.39276e-12	9.55887e-13	2.49416e-12
	19.2552	4.3626e-12	3.41174e-12	8.5464e-13	2.82802e-12
	19.1302	4.69005e-12	3.40532e-12	1.38767e-12	2.63528e-12
	19.0364	4.5247e-12	3.3629e-12	1.17178e-12	3.21918e-12
	18.8488	4.6585e-12	2.97154e-12	1.65568e-12	3.56584e-12
	18.8488	4.46853e-12	3.23218e-12	8.24862e-13	3.52043e-12
	18.7863	4.26595e-12	3.34604e-12	1.43383e-12	3.25432e-12
	18.6925	4.213e-12	3.25025e-12	1.36981e-12	3.48107e-12
	18.5675	3.95755e-12	3.38835e-12	1.54848e-12	3.17529e-12
	18.505	4.1057e-12	3.37629e-12	9.96088e-13	3.0005e-12
	18.4424	4.00145e-12	3.36447e-12	1.40554e-12	3.30683e-12
	18.3486	4.1128e-12	3.21496e-12	1.22836e-12	3.17567e-12
	18.2861	3.9543e-12	3.25972e-12	1.21347e-12	3.29238e-12
	18.1298	4.0581e-12	3.31476e-12	7.20637e-13	3.03885e-12
	18.036	4.1054e-12	3.47474e-12	6.62569e-13	2.77454e-12
	17.9422	4.01835e-12	3.15494e-12	1.31174e-12	2.13734e-12
	17.911	3.89e-12	3.21826e-12	6.37258e-13	2.49036e-12
	17.7859	3.94665e-12	3.11436e-12	8.63574e-13	2.23772e-12
	17.6609	4.09015e-12	3.23224e-12	6.3428e-13	2.74226e-12
	17.5671	3.6864e-12	3.02701e-12	1.25665e-12	2.74965e-12
	17.4733	3.8079e-12	2.84816e-12	8.20395e-13	2.34319e-12
	17.442	3.8203e-12	3.09026e-12	5.58345e-13	2.59264e-12
	17.3795	3.90865e-12	3.17596e-12	1.40256e-12	2.60197e-12
	17.2545	3.8829e-12	2.99346e-12	1.40852e-12	3.10182e-12
	17.1607	3.98091e-12	2.4785e-12	1.2358e-12	3.02099e-12
	17.0981	3.84065e-12	3.05385e-12	8.04017e-13	3.31204e-12
	16.9731	3.7599e-12	2.76174e-12	8.59107e-13	3.23848e-12
	16.9418	3.5046e-12	2.89541e-12	1.14051e-12	3.28996e-12
	16.7855	3.3172e-12	2.91343e-12	1.33109e-12	2.85584e-12
	16.7855	3.55425e-12	2.98314e-12	6.72992e-13	3.37599e-12
	16.6917	3.182e-12	3.30005e-12	1.01842e-12	3.25825e-12
	16.5979	3.39745e-12	2.96842e-12	8.01039e-13	3.33644e-12
	16.5042	3.15655e-12	2.83399e-12	4.33276e-13	3.08903e-12
	16.4104	3.2124e-12	2.65733e-12	2.79917e-13	2.74142e-12
	16.3478	3.11915e-12	2.99862e-12	3.21607e-13	2.17121e-12
	16.1915	3.0097e-12	2.6787e-12	1.142e-12	2.00785e-12
	16.1603	3.24765e-12	2.69591e-12	5.43456e-13	2.54936e-12
	16.0977	3.25e-12	2.91091e-12	3.52874e-13	1.97345e-12
	15.9414	3.2498e-12	2.69885e-12	2.05471e-13	2.46618e-12
	15.8164	3.07755e-12	2.70206e-12	9.36531e-13	2.81389e-12
	15.7539	3.1473e-12	2.47175e-12	6.13435e-13	1.92108e-12
	15.7226	3.07347e-12	2.89057e-12	6.77459e-13	2.72176e-12
	15.5038	3.30285e-12	2.79445e-12	9.48442e-13	2.39978e-12
	15.535	3.08965e-12	2.78219e-12	1.12413e-12	2.84186e-12
	15.4412	3.21905e-12	2.35855e-12	1.01247e-12	3.17125e-12
	15.3787	3.11355e-12	2.8311e-12	7.53394e-13	3.25999e-12
	15.2224	3.06525e-12	2.68119e-12	8.45707e-13	3.23113e-12
	15.1911	2.7417e-12	2.82544e-12	8.05506e-13	3.3944e-12
	15.1599	2.66175e-12	2.87086e-12	7.26593e-13	2.71737e-12
	14.941	2.77885e-12	2.93784e-12	4.15409e-13	2.65796e-12
	14.8785	2.642e-12	2.91099e-12	7.74238e-13	2.97866e-12
	14.8473	2.6578e-12	2.44776e-12	5.00277e-13	2.82203e-12
	14.6909	2.35105e-12	2.73936e-12	4.79432e-13	2.67141e-12
	14.6284	2.44335e-12	2.65782e-12	3.36496e-13	2.42177e-12
	14.6284	2.33675e-12	2.82666e-12	1.32514e-13	2.17439e-12
	14.4721	2.40015e-12	2.45502e-12	3.99031e-13	2.11489e-12
	14.3783	2.60105e-12	2.56309e-12	2.23338e-13	2.00546e-12
	14.3158	2.51285e-12	2.80991e-12	4.21364e-13	1.92306e-12
	14.1282	2.70025e-12	2.53303e-12	2.29294e-13	2.28474e-12
	14.1282	2.36634e-12	2.59284e-12	9.5142e-13	2.48853e-12
	14.0657	2.61938e-12	2.23133e-12	1.87604e-13	2.08003e-12
	13.9406	2.598e-12	2.67776e-12	2.30783e-13	2.89765e-12
	13.8469	2.43909e-12	2.50713e-12	5.01766e-13	2.33122e-12
	13.7218	2.23603e-12	2.4395e-12	6.10457e-13	2.72581e-12
	13.7218	2.4751e-12	1.99659e-12	8.14439e-13	2.81523e-12
	13.5968	2.2292e-12	2.39623e-12	2.90339e-13	3.09269e-12
	13.503	2.0837e-12	2.34033e-12	4.42209e-13	2.96276e-12
	13.4092	2.1811e-12	2.46101e-12	5.55367e-13	3.17648e-12
	13.3154	1.91575e-12	2.71678e-12	6.84903e-13	2.43825e-12
	13.2216	2.13941e-12	2.63676e-12	1.56337e-13	2.74921e-12
	13.1591	1.842e-12	2.84674e-12	5.34522e-13	2.9635e-12
	13.0653	2.0289e-12	2.21664e-12	7.22126e-13	2.59873e-12
	12.8777	1.66386e-12	2.34255e-12	1.68248e-13	2.79074e-12
	12.909	1.75205e-12	2.24277e-12	9.08241e-14	2.39943e-12
	12.7839	1.8206e-12	2.75448e-12	-2.23338e-13	1.88162e-12
	12.7214	1.448e-12	2.25513e-12	3.37985e-13	1.61889e-12
	12.5964	1.67625e-12	2.30245e-12	3.60319e-13	2.14447e-12
	12.5338	1.77835e-12	2.52786e-12	-5.95568e-14	1.63768e-12
	12.4401	1.743e-12	2.3863e-12	-8.78463e-14	2.51176e-12
	12.2525	1.70515e-12	2.42642e-12	3.99031e-13	2.71318e-12
	12.2525	1.75779e-12	2.25743e-12	1.62292e-13	1.99246e-12
	12.1587	1.77213e-12	2.46999e-12	1.25069e-13	2.41929e-12
	12.0962	1.8445e-12	2.28067e-12	4.21364e-13	2.21829e-12
	12.0336	1.72471e-12	2.70855e-12	5.107e-13	2.62853e-12
	11.9399	1.691e-12	2.10451e-12	6.07479e-13	3.07482e-12
	11.7523	1.6822e-12	2.53437e-12	3.63297e-13	3.16869e-12
	11.7523	1.4841e-12	2.46429e-12	2.30783e-13	2.92897e-12
	11.6272	1.31891e-12	2.50461e-12	2.42694e-13	3.10169e-12
	11.5647	1.04291e-12	2.565e-12	7.48927e-13	2.20786e-12
	11.5022	1.07245e-12	2.57838e-12	6.84903e-14	2.43401e-12
	11.4084	9.515e-13	2.82919e-12	2.54605e-13	2.7953e-12
	11.2833	1.1358e-12	2.2552e-12	2.84384e-13	2.65986e-12
	11.2521	9.7665e-13	2.47688e-12	-3.09695e-13	2.38891e-12
	11.127	9.54005e-13	2.29799e-12	7.59349e-14	2.38526e-12
	11.0332	8.28405e-13	2.51173e-12	-3.93075e-13	1.85536e-12
	10.9395	9.04305e-13	2.16297e-12	2.51628e-13	1.4938e-12
	10.8769	6.1675e-13	2.10359e-12	-3.24585e-13	1.71356e-12
	10.8144	1.06595e-12	2.36894e-12	-3.63297e-13	1.42163e-12
	10.6581	1.2637e-12	2.4185e-12	-4.10942e-13	2.15607e-12
	10.5956	1.00215e-12	2.27986e-12	2.21849e-13	2.28059e-12
	10.5018	1.07786e-12	2.01409e-12	9.52909e-14	1.43592e-12
	10.4705	9.0205e-13	2.58964e-12	-9.97576e-14	2.31173e-12
	10.2829	1.17545e-12	2.2264e-12	-6.40236e-14	2.1473e-12
	10.2517	9.63e-13	2.31277e-12	2.32272e-13	2.81207e-12
	10.0328	8.963e-13	2.04911e-12	3.96053e-13	2.71233e-12
	10.0954	7.1005e-13	2.47774e-12	2.81406e-13	2.60551e-12
	10.0016	4.859e-13	2.41745e-12	5.06233e-14	2.67848e-12
	9.87654	6.00195e-13	2.52952e-12	9.23131e-14	2.69543e-12
	9.78275	4.204e-13	2.72482e-12	5.40478e-13	2.31073e-12
	9.72022	3.70695e-13	2.55533e-12	-4.31787e-13	2.75573e-12
	9.6577	1.65135e-13	2.73146e-12	5.06233e-14	2.5998e-12
	9.53265	1.044e-13	2.20859e-12	-4.76454e-14	2.49644e-12
	9.47012	1.28385e-13	2.56383e-12	-2.59072e-13	2.48822e-12
	9.34507	2.10035e-13	2.13305e-12	-2.73961e-13	2.48136e-12
	9.28255	1.327e-13	2.53993e-12	-6.01524e-13	1.98859e-12
	9.22003	6.0405e-14	2.14142e-12	-2.47161e-13	1.54531e-12
	9.12624	1.7485e-13	2.06639e-12	-5.509e-13	1.84002e-12
	8.96993	7.97e-14	2.32873e-12	-1.99515e-13	1.43753e-12
	8.93866	3.46895e-13	2.33083e-12	-3.70741e-13	2.32312e-12
	8.84488	2.169e-13	2.37996e-12	-2.90339e-13	2.39511e-12
	8.84488	1.6995e-13	2.10891e-12	-8.18906e-14	1.61972e-12
	8.6573	2.2655e-13	2.51159e-12	-5.94079e-13	2.0789e-12
	8.56351	6.9445e-14	2.20965e-12	-1.47403e-13	2.1339e-12
	8.4072	9.0895e-14	2.59719e-12	-1.16136e-13	2.39132e-12
	8.43847	-7.006e-14	2.39948e-12	1.11669e-13	2.38247e-12
	8.31342	9.725e-14	2.6654e-12	-4.43698e-13	2.45907e-12
	8.25089	-1.481e-13	2.63054e-12	-1.17625e-13	2.69767e-12
	8.12584	-2.261e-13	2.72146e-12	-2.82895e-13	2.72916e-12
	8.03205	-6.1385e-13	2.90935e-12	5.36011e-14	2.46175e-12
	8.09458	-3.256e-13	2.61452e-12	-2.93317e-13	2.30158e-12
	7.84448	-5.375e-13	2.98919e-12	-9.82687e-14	2.63989e-12
	7.84448	-3.7775e-13	2.53492e-12	-6.10457e-14	2.32563e-12
	7.65691	-4.874e-13	2.67334e-12	-5.33033e-13	2.14982e-12
	7.62564	-4.257e-13	2.30195e-12	-6.16413e-13	2.16185e-12
	7.59438	-5.74955e-13	2.71766e-12	-9.06752e-13	1.45266e-12
	7.40681	-7.1367e-13	2.23856e-12	-3.60319e-13	1.388e-12
	7.34428	-5.6017e-13	2.33207e-12	-7.54882e-13	1.69844e-12
	7.25049	-6.3926e-13	2.47596e-12	-5.30056e-13	1.39774e-12
	7.21923	-4.52055e-13	2.53596e-12	-1.06309e-12	2.17907e-12
	7.06292	-5.869e-13	2.60931e-12	-5.15166e-13	2.13688e-12
	7.0004	-4.60095e-13	2.32802e-12	-2.90339e-13	1.55144e-12
	6.87535	-6.278e-13	2.76182e-12	-6.84903e-13	2.29995e-12
	6.84408	-6.11375e-13	2.50755e-12	-2.2036e-13	1.83071e-12
	6.7503	-5.7345e-13	2.98631e-12	-4.22853e-13	2.58153e-12
	6.65651	-8.075e-13	2.6456e-12	1.4889e-15	2.43838e-12
	6.56272	-5.72445e-13	2.957e-12	-6.81925e-13	2.53999e-12
	6.43767	-8.552e-13	2.82831e-12	-2.70983e-13	2.11243e-12
	6.43767	-1.0506e-12	2.95653e-12	-2.87362e-13	2.56197e-12
	6.28136	-1.2965e-12	2.93884e-12	-2.23338e-13	2.42924e-12
	6.12505	-1.06491e-12	3.05297e-12	-8.05506e-13	2.08486e-12
	6.12505	-1.38757e-12	3.04068e-12	-8.1295e-13	2.40545e-12
	6.03126	-1.66325e-12	2.54458e-12	-5.21122e-13	2.19834e-12
	5.93748	-1.5687e-12	2.93145e-12	-7.07237e-13	2.10134e-12
	5.87495	-1.3887e-12	2.40074e-12	-1.00651e-12	1.79491e-12
	5.7499	-1.22315e-12	3.02003e-12	-1.1286e-12	1.56284e-12
	5.7499	-1.41369e-12	2.63211e-12	-1.02884e-12	1.52788e-12
	5.62485	-1.5353e-12	2.72864e-12	-9.30575e-13	1.55446e-12
	5.46854	-1.4213e-12	2.49823e-12	-8.85907e-13	1.31208e-12
	5.40601	-1.32815e-12	3.03075e-12	-1.20156e-12	2.04142e-12
	5.34349	-1.65976e-12	2.82407e-12	-7.71261e-13	2.0943e-12
	5.18718	-1.25305e-12	2.63235e-12	-6.86392e-13	1.3729e-12
	5.15592	-1.62879e-12	3.25758e-12	-9.66309e-13	2.23393e-12
	5.09339	-1.4676e-12	2.81518e-12	-5.41967e-13	1.53684e-12
	4.9996	-1.4618e-12	3.32378e-12	-6.43213e-13	2.2864e-12
	4.87455	-1.51769e-12	2.99092e-12	-4.28809e-13	2.66588e-12
	4.81203	-1.75831e-12	3.17524e-12	-9.5142e-13	2.76424e-12
	4.68698	-1.7986e-12	3.35802e-12	-5.46434e-13	2.34501e-12
	4.59319	-1.7211e-12	3.40038e-12	-7.71261e-13	2.5648e-12
	4.46814	-2.0309e-12	3.21953e-12	-8.39751e-13	2.0302e-12
	4.43688	-1.9382e-12	3.18903e-12	-1.04076e-12	2.05732e-12
	4.28057	-2.21382e-12	3.26365e-12	-1.01991e-12	2.54995e-12
	4.28057	-2.09037e-12	3.02789e-12	-6.50658e-13	2.16732e-12
	4.15552	-2.1732e-12	3.29739e-12	-9.6482e-13	1.94124e-12
	4.06173	-2.00535e-12	2.83878e-12	-1.1018e-12	1.87121e-12
	3.99921	-2.35682e-12	3.07868e-12	-1.48148e-12	1.42274e-12
	3.90542	-2.34675e-12	3.07754e-12	-8.65063e-13	1.53964e-12
	3.8429	-2.21555e-12	2.95892e-12	-1.13158e-12	1.64109e-12
	3.78037	-2.27495e-12	3.07392e-12	-1.0214e-12	1.3202e-12
	3.62406	-2.26435e-12	3.15123e-12	-1.54997e-12	1.61213e-12
	3.62406	-2.36795e-12	3.2188e-12	-7.51905e-13	2.14957e-12
	3.49901	-2.20895e-12	3.02805e-12	-1.33258e-12	1.44649e-12
	3.43649	-2.3631e-12	3.4809e-12	-9.48442e-13	2.00657e-12
	3.3427	-2.2037e-12	3.29304e-12	-9.48442e-13	1.88071e-12
	3.18639	-2.38725e-12	3.51248e-12	-7.87639e-13	2.25154e-12
	3.12386	-2.4014e-12	3.52577e-12	-7.74238e-13	2.27074e-12
	3.03007	-2.34255e-12	3.833e-12	-1.33556e-12	2.26239e-12
	2.87376	-2.7795e-12	3.69556e-12	-8.02528e-13	2.13283e-12
	2.8425	-2.77911e-12	3.79008e-12	-1.02587e-12	2.26683e-12
	2.81124	-2.836e-12	3.90485e-12	-5.41967e-13	1.96385e-12
	2.68619	-2.80865e-12	3.65879e-12	-1.15094e-12	1.95114e-12
	2.56114	-2.9028e-12	3.70254e-12	-9.90132e-13	2.46231e-12
	2.46735	-2.9197e-12	3.34203e-12	-8.79952e-13	2.02195e-12
	2.40483	-3.21074e-12	3.72535e-12	-1.38172e-12	2.07268e-12
	2.3423	-2.83975e-12	3.24006e-12	-1.24027e-12	1.89189e-12
	2.21725	-2.96285e-12	3.4214e-12	-1.49339e-12	1.65638e-12
	2.21725	-3.22735e-12	3.66549e-12	-1.55145e-12	1.29589e-12
	2.06094	-3.1954e-12	3.24558e-12	-1.75841e-12	1.68312e-12
	1.87337	-3.10735e-12	3.28971e-12	-1.44276e-12	1.41249e-12
	1.81084	-3.12355e-12	3.66945e-12	-1.66461e-12	1.71201e-12
	1.77958	-3.34445e-12	3.74e-12	-1.09882e-12	2.1393e-12
	1.71705	-3.15917e-12	3.51433e-12	-1.33556e-12	1.44626e-12
	1.68579	-3.18729e-12	3.61365e-12	-1.17922e-12	2.06848e-12
	1.56074	-3.3333e-12	3.44523e-12	-1.18071e-12	1.67397e-12
	1.40443	-3.17085e-12	4.14714e-12	-1.03182e-12	2.32954e-12
	1.37317	-3.37986e-12	3.83618e-12	-8.90374e-13	2.61135e-12
	1.31064	-3.26575e-12	4.0365e-12	-1.36981e-12	2.22945e-12
	1.21686	-3.5175e-12	3.99566e-12	-9.5142e-13	2.28845e-12
	1.12307	-3.327e-12	4.2264e-12	-1.30429e-12	2.55778e-12
	0.935494	-3.64325e-12	4.11725e-12	-9.90132e-13	1.73549e-12
	0.935494	-3.58645e-12	4.0505e-12	-1.40256e-12	2.0355e-12
	0.904232	-3.8402e-12	4.25398e-12	-1.67652e-12	2.35848e-12
	0.747921	-3.89825e-12	3.96506e-12	-1.38618e-12	2.07475e-12
	0.622871	-4.0539e-12	4.09667e-12	-1.91028e-12	1.95319e-12
	0.560346	-3.9632e-12	3.76365e-12	-1.71524e-12	1.52357e-12
	0.372772	-4.12245e-12	3.78048e-12	-1.91922e-12	1.36177e-12
	0.466559	-4.07115e-12	3.87974e-12	-1.29834e-12	1.51021e-12
	0.247723	-4.062e-12	3.82574e-12	-1.60506e-12	1.61897e-12
	0.21646	-3.88765e-12	3.77162e-12	-1.40703e-12	1.4178e-12
	0.122673	-3.8693e-12	4.20436e-12	-1.83137e-12	1.6845e-12
	0.0601482	-4.19275e-12	4.12322e-12	-1.17029e-12	2.19603e-12
	-0.00237656	-4.1644e-12	4.07928e-12	-1.61846e-12	1.42101e-12
	-0.158689	-3.74665e-12	4.20184e-12	-1.7465e-12	2.13462e-12
	-0.252476	-4.1177e-12	4.09982e-12	-1.53954e-12	1.81957e-12
	-0.283738	-4.13515e-12	4.62655e-12	-1.85222e-12	2.01043e-12
	-0.44005	-4.25585e-12	4.43392e-12	-1.18816e-12	2.35811e-12
	-0.44005	-4.1565e-12	4.60151e-12	-1.67504e-12	2.13645e-12
	-0.5651	-4.39105e-12	4.5926e-12	-1.46063e-12	2.01945e-12
	-0.690149	-4.36855e-12	4.76866e-12	-1.77479e-12	2.1951e-12
	-0.690149	-4.6232e-12	4.46697e-12	-1.41001e-12	2.26253e-12
	-0.846461	-4.6466e-12	4.61582e-12	-1.58719e-12	2.13848e-12
	-0.908986	-4.8202e-12	4.86429e-12	-1.58421e-12	2.33967e-12
	-0.97151	-4.98904e-12	4.12321e-12	-1.4919e-12	2.09249e-12
	-1.19035	-4.95375e-12	4.65766e-12	-1.66908e-12	1.86215e-12
	-1.22161	-4.68745e-12	4.13755e-12	-1.78522e-12	2.06442e-12
	-1.28413	-4.8535e-12	4.27307e-12	-2.22147e-12	1.37043e-12
	-1.37792	-4.69575e-12	4.16054e-12	-1.85519e-12	1.43005e-12
	-1.40918	-4.90585e-12	4.31544e-12	-2.23487e-12	1.84994e-12
	-1.5655	-4.8461e-12	4.20638e-12	-1.48296e-12	1.2802e-12
	-1.62802	-4.85015e-12	4.40703e-12	-1.99366e-12	1.99475e-12
	-1.75307	-5.0829e-12	4.56263e-12	-1.60654e-12	1.95398e-12
	-1.90938	-4.6594e-12	4.56539e-12	-1.71672e-12	1.76009e-12
	-1.90938	-4.98215e-12	4.70238e-12	-2.14256e-12	2.09549e-12
	-1.97191	-4.8653e-12	4.62973e-12	-1.56486e-12	1.8744e-12
	-2.03443	-5.05725e-12	4.8215e-12	-1.72566e-12	1.88224e-12
	-2.19074	-5.06325e-12	4.98211e-12	-1.21347e-12	2.11869e-12
	-2.25327	-4.9345e-12	5.11818e-12	-1.86115e-12	2.07254e-12
	-2.34705	-5.15905e-12	5.1942e-12	-1.7599e-12	2.16662e-12
	-2.40958	-5.42205e-12	5.16753e-12	-1.78373e-12	2.10626e-12
	-2.44084	-5.519e-12	4.83766e-12	-1.75693e-12	1.89992e-12
	-2.56589	-5.38345e-12	5.10921e-12	-2.19318e-12	1.90824e-12
	-2.69094	-5.5758e-12	4.96658e-12	-2.06662e-12	1.90388e-12
	-2.7222	-5.6845e-12	4.65529e-12	-1.97431e-12	2.02751e-12
	-2.84725	-5.7988e-12	4.99361e-12	-1.96537e-12	1.65952e-12
	-2.90978	-5.8175e-12	4.5621e-12	-1.74501e-12	1.84001e-12
	-3.03483	-5.84395e-12	4.8585e-12	-2.33314e-12	1.48982e-12
	-3.15988	-6.03485e-12	4.72398e-12	-1.98473e-12	1.60627e-12
	-3.19114	-5.8551e-12	4.79322e-12	-2.30187e-12	1.76521e-12
	-3.31619	-5.9505e-12	4.81374e-12	-2.00409e-12	1.66161e-12
	-3.34745	-5.986e-12	4.84033e-12	-2.40461e-12	1.62071e-12
	-3.44124	-5.864e-12	5.00557e-12	-1.89093e-12	1.92124e-12
	-3.53503	-5.60685e-12	4.96119e-12	-1.88795e-12	1.61799e-12
	-3.62881	-6.10685e-12	5.38947e-12	-2.08151e-12	1.88308e-12
	-3.75386	-6.07118e-12	4.93842e-12	-1.90731e-12	1.72158e-12
	-3.75386	-5.91425e-12	5.53912e-12	-1.97133e-12	1.90135e-12
	-3.87891	-5.97445e-12	5.53095e-12	-1.63632e-12	2.23122e-12
	-3.9727	-5.94775e-12	5.62988e-12	-2.05173e-12	2.03119e-12
	-4.09775	-6.17795e-12	5.85413e-12	-1.77479e-12	2.05672e-12
	-4.2228	-6.38475e-12	5.80731e-12	-1.96686e-12	2.08018e-12
	-4.2228	-6.5448e-12	5.57293e-12	-2.09193e-12	1.65373e-12
	-4.34785	-6.64065e-12	5.26087e-12	-2.4865e-12	1.54738e-12
	-4.41037	-6.59725e-12	5.72013e-12	-2.20211e-12	2.5549e-12
	-4.50416	-6.8328e-12	5.46903e-12	-2.33463e-12	1.99865e-12
	-4.66047	-6.8975e-12	5.38129e-12	-2.18573e-12	1.46698e-12
	-4.69173	-6.68705e-12	5.43176e-12	-2.28996e-12	1.93147e-12
	-4.75426	-6.752e-12	5.51841e-12	-2.55052e-12	1.5157e-12
	-4.91057	-6.89685e-12	5.41474e-12	-2.03833e-12	1.83488e-12
	-4.94183	-6.639e-12	5.33916e-12	-2.46267e-12	1.70912e-12
	-5.03562	-6.8702e-12	5.28673e-12	-2.14553e-12	1.80891e-12
	-5.16067	-6.5679e-12	5.58751e-12	-2.46565e-12	1.75202e-12
	-5.19193	-6.7213e-12	5.96146e-12	-2.21998e-12	1.90888e-12
	-5.28572	-6.6485e-12	5.73064e-12	-2.5937e-12	1.84383e-12
	-5.44203	-6.9152e-12	5.93237e-12	-2.23636e-12	1.88489e-12
	-5.44203	-6.8081e-12	5.75034e-12	-1.77926e-12	2.27461e-12
	-5.50455	-7.10087e-12	6.3858e-12	-2.13064e-12	2.02222e-12
	-5.69213	-6.9106e-12	6.13196e-12	-1.76288e-12	2.04835e-12
	-5.69213	-7.1306e-12	6.38321e-12	-2.3108e-12	2.24308e-12
	-5.81718	-7.22025e-12	6.38524e-12	-2.01153e-12	2.09259e-12
	-5.97349	-7.1736e-12	6.07987e-12	-2.39865e-12	1.94951e-12
	-6.00475	-7.23145e-12	5.96943e-12	-2.083e-12	1.51646e-12
	-6.16107	-7.2592e-12	5.90129e-12	-2.53712e-12	1.83756e-12
	-6.1298	-7.656e-12	6.08828e-12	-2.40609e-12	2.12559e-12
	-6.25485	-7.596e-12	5.94348e-12	-2.09491e-12	1.68688e-12
	-6.3799	-7.6105e-12	6.0653e-12	-2.40907e-12	1.9672e-12
	-6.47369	-7.725e-12	5.83775e-12	-2.33165e-12	1.80919e-12
	-6.53621	-7.8665e-12	6.06174e-12	-2.96593e-12	1.60347e-12
	-6.66126	-7.9035e-12	5.88873e-12	-2.41205e-12	1.7408e-12
	-6.75505	-7.7195e-12	5.72225e-12	-2.76641e-12	1.94226e-12
	-6.78631	-7.874e-12	5.68579e-12	-2.5401e-12	1.90452e-12
	-6.8801	-7.9525e-12	6.14499e-12	-2.9838e-12	1.7629e-12
	-6.97389	-7.91625e-12	6.25051e-12	-2.72919e-12	1.99468e-12
	-7.00515	-7.579e-12	5.9777e-12	-2.42247e-12	1.93433e-12
	-7.16146	-7.78265e-12	6.46e-12	-2.52074e-12	2.23937e-12
	-7.19272	-7.85512e-12	6.03921e-12	-2.54903e-12	1.88788e-12
	-7.31777	-8.0065e-12	6.41158e-12	-2.48203e-12	2.00426e-12
	-7.41156	-7.801e-12	6.35786e-12	-2.04875e-12	2.14474e-12
	-7.50535	-7.90155e-12	6.71017e-12	-2.46565e-12	1.92164e-12
	-7.56787	-7.89055e-12	6.67872e-12	-2.08747e-12	1.80182e-12
	-7.69292	-8.17155e-12	6.80813e-12	-2.351e-12	1.79009e-12
	-7.75545	-8.42135e-12	6.59028e-12	-2.40609e-12	2.17468e-12
	-7.91176	-8.5025e-12	6.2912e-12	-2.45523e-12	1.94549e-12
	-7.8805	-8.7775e-12	6.70486e-12	-2.88702e-12	2.49298e-12
	-8.03681	-8.808e-12	6.66895e-12	-2.34654e-12	1.98679e-12
	-8.06807	-8.7785e-12	6.66363e-12	-3.24733e-12	1.96512e-12
	-8.16186	-8.5685e-12	6.31981e-12	-2.76046e-12	1.64427e-12
	-8.28691	-8.9615e-12	6.38928e-12	-3.12078e-12	1.61566e-12
	-8.41196	-8.9037e-12	6.47729e-12	-2.87362e-12	1.86137e-12
	-8.44322	-8.7475e-12	6.42153e-12	-2.97337e-12	1.8851e-12
	-8.50574	-8.8895e-12	6.31015e-12	-3.19224e-12	1.67757e-12
	-8.63079	-8.52e-12	6.98588e-12	-3.01655e-12	1.82974e-12
	-8.69332	-8.682e-12	6.71735e-12	-2.63241e-12	1.9865e-12
	-8.88089	-8.653e-12	6.40459e-12	-2.8885e-12	1.70779e-12
	-8.94342	-8.7775e-12	6.98894e-12	-2.74408e-12	2.14644e-12
	-8.94342	-8.7483e-12	6.73933e-12	-2.67708e-12	2.07417e-12
	-9.0372	-8.8615e-12	7.11732e-12	-2.87213e-12	2.14011e-12
	-9.16225	-8.891e-12	7.02607e-12	-2.5669e-12	2.07696e-12
	-9.22478	-9.0405e-12	7.17114e-12	-2.98975e-12	1.7157e-12
	-9.38109	-9.392e-12	7.0085e-12	-2.63241e-12	2.23194e-12
	-9.41235	-9.4035e-12	7.23838e-12	-2.85873e-12	1.85694e-12
	-9.5374	-9.5905e-12	7.06635e-12	-2.79173e-12	2.00354e-12
	-9.63119	-9.568e-12	7.0087e-12	-3.00017e-12	1.79924e-12
	-9.69372	-9.678e-12	7.17419e-12	-3.16544e-12	2.10149e-12
	-9.7875	-9.8715e-12	7.12778e-12	-2.79768e-12	2.01213e-12
	-9.88129	-9.6395e-12	7.20621e-12	-3.26222e-12	1.71397e-12
	-9.94381	-9.5535e-12	7.10618e-12	-2.85277e-12	1.4182e-12
	-9.97507	-9.774e-12	7.01128e-12	-3.40069e-12	1.37083e-12
	-10.1314	-9.8035e-12	6.83623e-12	-2.87362e-12	1.69826e-12
	-10.2252	-9.9365e-12	6.86434e-12	-3.26818e-12	2.26552e-12
	-10.319	-9.794e-12	7.05215e-12	-3.43792e-12	1.82247e-12
	-10.3502	-9.796e-12	7.28424e-12	-2.90637e-12	2.11876e-12
	-10.4753	-1.00345e-11	7.56912e-12	-3.26669e-12	1.94375e-12
	-10.5691	-9.906e-12	7.41644e-12	-3.29796e-12	1.92885e-12
	-10.5691	-9.8945e-12	7.65303e-12	-3.1312e-12	2.01361e-12
	-10.7879	-1.00536e-11	7.55118e-12	-2.97784e-12	1.91438e-12
	-10.8192	-9.867e-12	7.57566e-12	-2.96742e-12	2.38733e-12
	-10.8817	-9.9815e-12	7.77112e-12	-2.93466e-12	2.20961e-12
	-10.9129	-1.0243e-11	7.92704e-12	-3.09249e-12	1.77256e-12
	-11.038	-1.02347e-11	7.96494e-12	-2.88553e-12	2.04516e-12
	-11.2568	-1.03285e-11	8.21861e-12	-3.18927e-12	1.66045e-12
	-11.2881	-1.0613e-11	7.79602e-12	-3.04484e-12	1.87739e-12
	-11.3506	-1.06745e-11	7.85237e-12	-3.18629e-12	1.99225e-12
	-11.4131	-1.0937e-11	8.30667e-12	-3.32774e-12	1.99599e-12
	-11.4757	-1.0729e-11	7.68074e-12	-3.11333e-12	2.42874e-12
	-11.6632	-1.08495e-11	7.81827e-12	-3.5883e-12	1.93342e-12
	-11.6945	-1.07335e-11	7.55808e-12	-3.11184e-12	1.72071e-12
	-11.757	-1.0975e-11	7.44012e-12	-3.56299e-12	1.83032e-12
	-11.8821	-1.0973e-11	7.45294e-12	-2.99422e-12	1.77062e-12
	-11.9446	-1.1005e-11	7.78905e-12	-3.74463e-12	2.17604e-12
	-12.1322	-1.10255e-11	7.5428e-12	-3.32476e-12	2.10345e-12
	-12.1947	-1.08295e-11	7.79161e-12	-3.50641e-12	2.07916e-12
	-12.226	-1.08835e-11	7.85109e-12	-3.08058e-12	2.12258e-12
	-12.351	-1.08475e-11	7.84707e-12	-3.25627e-12	1.94126e-12
	-12.4135	-1.09465e-11	7.94289e-12	-3.39623e-12	2.31649e-12
	-12.5386	-1.1001e-11	7.80073e-12	-3.17884e-12	1.82238e-12
	-12.5699	-1.11e-11	8.01039e-12	-3.29349e-12	2.16489e-12
	-12.6636	-1.09545e-11	8.2009e-12	-3.24287e-12	1.91439e-12
	-12.7262	-1.08995e-11	8.21901e-12	-3.31136e-12	1.91264e-12
	-12.8512	-1.1245e-11	8.35544e-12	-3.04186e-12	2.14708e-12
	-12.9763	-1.1398e-11	8.50223e-12	-3.22202e-12	1.84198e-12
	-13.0388	-1.15785e-11	8.15036e-12	-3.10887e-12	2.02611e-12
	-13.1638	-1.17875e-11	7.84461e-12	-3.62999e-12	1.88019e-12
	-13.1638	-1.1934e-11	8.48603e-12	-3.62403e-12	2.20376e-12
	-13.2889	-1.2077e-11	8.13956e-12	-3.69103e-12	2.21187e-12
	-13.3514	-1.17325e-11	8.47098e-12	-3.49301e-12	1.75835e-12
	-13.4452	-1.1679e-11	8.08271e-12	-3.68657e-12	2.11776e-12
	-13.5702	-1.20515e-11	7.95096e-12	-3.71039e-12	1.88213e-12
	-13.6015	-1.19735e-11	8.14727e-12	-3.40218e-12	1.7111e-12
	-13.7266	-1.192e-11	8.11323e-12	-3.70592e-12	2.00476e-12
	-13.8203	-1.19115e-11	8.2611e-12	-3.52874e-12	2.34028e-12
	-13.9141	-1.19565e-11	8.46852e-12	-3.47663e-12	2.23868e-12
	-13.9767	-1.20655e-11	8.72682e-12	-3.43643e-12	1.97094e-12
	-14.0392	-1.1852e-11	8.6105e-12	-3.25478e-12	2.43497e-12
	-14.133	-1.19545e-11	8.63663e-12	-3.7625e-12	2.13936e-12
	-14.1955	-1.1899e-11	8.3636e-12	-3.00762e-12	2.49137e-12
	-14.2893	-1.23965e-11	8.69178e-12	-3.64488e-12	2.27006e-12
	-14.4769	-1.22415e-11	8.85897e-12	-3.10887e-12	2.34796e-12
	-14.5394	-1.231e-11	8.92346e-12	-3.55554e-12	1.95364e-12
	-14.6332	-1.24885e-11	9.04114e-12	-3.3054e-12	1.97766e-12
	-14.6019	-1.2405e-11	9.30172e-12	-3.35603e-12	2.08362e-12
	-14.7582	-1.27515e-11	8.80833e-12	-3.6955e-12	1.762e-12
	-14.852	-1.2842e-11	8.81039e-12	-3.40218e-12	1.83937e-12
	-14.9458	-1.2718e-11	9.16543e-12	-3.99477e-12	2.26686e-12
	-15.1334	-1.29705e-11	8.70015e-12	-3.64488e-12	2.26597e-12
	-15.1334	-1.27575e-11	8.50152e-12	-3.92628e-12	1.98464e-12
	-15.2272	-1.29545e-11	8.68166e-12	-3.79824e-12	1.94342e-12
	-15.3835	-1.2942e-11	8.48403e-12	-4.01711e-12	2.27708e-12
	-15.4147	-1.27805e-11	8.36955e-12	-3.50343e-12	2.31341e-12
	-15.5085	-1.29285e-11	8.50563e-12	-4.18535e-12	2.44805e-12
	-15.5398	-1.3007e-11	8.14369e-12	-3.57192e-12	2.48581e-12
	-15.6648	-1.3105e-11	8.74112e-12	-3.94713e-12	2.38718e-12
	-15.6961	-1.314e-11	8.88274e-12	-3.67763e-12	2.37878e-12
	-15.8211	-1.31025e-11	8.64457e-12	-3.78037e-12	2.32662e-12
	-15.9149	-1.30785e-11	9.08301e-12	-3.7223e-12	2.10945e-12
	-16.0087	-1.3347e-11	8.82515e-12	-3.54065e-12	2.24204e-12
	-16.0712	-1.34185e-11	9.05287e-12	-3.97691e-12	1.8788e-12
	-16.2276	-1.32555e-11	9.4662e-12	-3.55852e-12	2.18277e-12
	-16.2588	-1.3503e-11	9.86105e-12	-3.66125e-12	1.79545e-12
	-16.3839	-1.3458e-11	9.60388e-12	-3.48556e-12	2.00961e-12
	-16.4777	-1.3654e-11	9.80321e-12	-3.75803e-12	1.8042e-12
	-16.5402	-1.3682e-11	9.22649e-12	-3.85779e-12	2.07873e-12
	-16.5714	-1.39405e-11	9.29286e-12	-3.79526e-12	1.95798e-12
	-16.759	-1.4001e-11	9.53939e-12	-4.07964e-12	2.61002e-12
	-16.8215	-1.41585e-11	9.16765e-12	-4.09304e-12	2.14959e-12
	-16.8528	-1.39845e-11	9.48705e-12	-4.16451e-12	1.92964e-12
	-16.9466	-1.4111e-11	9.18354e-12	-3.96648e-12	2.12603e-12
	-17.1654	-1.4372e-11	9.20669e-12	-4.01562e-12	2.2617e-12
	-17.1967	-1.4289e-11	9.16597e-12	-4.06773e-12	2.42455e-12
	-17.2592	-1.45085e-11	9.45705e-12	-4.1928e-12	2.37471e-12
	-17.3843	-1.4422e-11	8.96682e-12	-4.34914e-12	2.44e-12
	-17.4155	-1.44435e-11	9.45492e-12	-4.05135e-12	2.1388e-12
	-17.5093	-1.4331e-11	9.81691e-12	-4.24789e-12	2.2577e-12
	-17.5093	-1.42575e-11	9.18956e-12	-3.8697e-12	2.2288e-12
	-17.6656	-1.43215e-11	9.64315e-12	-4.21215e-12	2.47429e-12
	-17.7907	-1.42655e-11	9.4435e-12	-3.96351e-12	2.12811e-12
	-17.947	-1.47455e-11	9.79765e-12	-4.0186e-12	2.06724e-12
	-17.9157	-1.4371e-11	9.89117e-12	-3.81015e-12	2.32779e-12
	-18.0408	-1.44185e-11	9.96327e-12	-3.86226e-12	1.9195e-12
	-18.1346	-1.4624e-11	1.0081e-11	-3.40516e-12	2.16406e-12
	-18.1971	-1.4679e-11	1.02572e-11	-3.97988e-12	1.7927e-12
	-18.3847	-1.4939e-11	1.00408e-11	-4.28511e-12	2.14961e-12
	-18.3847	-1.52915e-11	9.95833e-12	-3.98286e-12	2.15083e-12
	-18.4784	-1.54975e-11	1.01581e-11	-4.35062e-12	2.11291e-12
	-18.541	-1.5743e-11	9.6679e-12	-3.96648e-12	2.21893e-12
	-18.6035	-1.54095e-11	1.01568e-11	-4.6365e-12	2.17759e-12
	-18.7598	-1.54765e-11	9.76176e-12	-4.24789e-12	2.19693e-12
	-18.8536	-1.5736e-11	9.81818e-12	-4.5561e-12	2.11942e-12
	-18.8536	-1.57495e-11	9.77915e-12	-4.49952e-12	2.35828e-12
	-18.9786	-1.5628e-11	1.01215e-11	-4.78241e-12	2.4337e-12
	-19.1037	-1.54775e-11	9.42862e-12	-4.38338e-12	2.43141e-12
	-19.1975	-1.5487e-11	1.00103e-11	-4.43996e-12	2.45914e-12
	-19.2913	-1.58245e-11	1.03721e-11	-4.74668e-12	2.16833e-12
	-19.3538	-1.57605e-11	1.00632e-11	-4.00668e-12	2.43791e-12
	-19.4163	-1.5421e-11	1.02498e-11	-4.57545e-12	2.38741e-12
	-19.4788	-1.5794e-11	1.01268e-11	-4.12878e-12	2.45276e-12
	-19.5414	-1.5965e-11	1.05903e-11	-3.98137e-12	2.45475e-12
	-19.7289	-1.57955e-11	1.07463e-11	-3.97393e-12	2.41633e-12
	-19.854	-1.60715e-11	1.08907e-11	-4.3402e-12	2.2194e-12
	-19.854	-1.6157e-11	1.0744e-11	-3.75952e-12	2.13322e-12
	-19.9478	-1.6246e-11	1.11512e-11	-4.49505e-12	2.02214e-12
	-20.0416	-1.6434e-11	1.0591e-11	-4.65436e-12	2.20344e-12
	-20.1353	-1.65985e-11	1.05581e-11	-4.166e-12	2.37114e-12
	-20.2291	-1.668e-11	1.08245e-11	-4.56801e-12	2.23406e-12
	-20.2917	-1.6651e-11	1.02949e-11	-4.01711e-12	2.20275e-12
	-20.448	-1.6671e-11	1.05283e-11	-4.60374e-12	1.91933e-12
	-20.5105	-1.6796e-11	1.07551e-11	-4.54716e-12	2.55335e-12
	-20.6043	-1.6949e-11	1.0227e-11	-4.79134e-12	2.17369e-12
	-20.6981	-1.69405e-11	1.03301e-11	-4.70945e-12	2.31511e-12
	-20.7293	-1.69885e-11	1.01316e-11	-4.72285e-12	2.57487e-12
	-20.8856	-1.6768e-11	1.0266e-11	-4.79283e-12	2.64667e-12
	-20.8856	-1.6882e-11	1.07377e-11	-4.69457e-12	2.77169e-12
	-21.042	-1.6942e-11	1.09271e-11	-4.80177e-12	2.39153e-12
	-21.1045	-1.69785e-11	1.0811e-11	-4.41763e-12	2.63109e-12
	-21.1983	-1.67295e-11	1.09097e-11	-4.46378e-12	2.7774e-12
	-21.2921	-1.7175e-11	1.07976e-11	-4.41911e-12	2.35313e-12
	-21.3858	-1.7167e-11	1.10927e-11	-4.67819e-12	2.2776e-12
	-21.4484	-1.7074e-11	1.1257e-11	-4.42656e-12	2.35714e-12
	-21.5109	-1.7199e-11	1.16736e-11	-4.64543e-12	2.0073e-12
	-21.6359	-1.74095e-11	1.12194e-11	-4.39529e-12	2.38554e-12
	-21.6672	-1.7502e-11	1.14949e-11	-4.28362e-12	2.13674e-12
	-21.7923	-1.7671e-11	1.06846e-11	-4.30149e-12	2.49071e-12
	-21.8548	-1.76125e-11	1.06383e-11	-4.55312e-12	2.60719e-12
	-22.0111	-1.8175e-11	1.11769e-11	-5.00426e-12	2.40006e-12
	-22.0424	-1.7755e-11	1.0794e-11	-4.71541e-12	2.79006e-12
	-22.1674	-1.78155e-11	1.11926e-11	-4.99086e-12	2.46916e-12
	-22.2299	-1.8137e-11	1.1149e-11	-4.7437e-12	2.486e-12
	-22.3237	-1.8367e-11	1.07768e-11	-4.97895e-12	2.38068e-12
	-22.4175	-1.8219e-11	1.04113e-11	-5.00873e-12	2.48308e-12
	-22.48	-1.8142e-11	1.08005e-11	-5.23058e-12	2.59613e-12
	-22.6363	-1.80645e-11	1.06517e-11	-4.88515e-12	2.59703e-12
	-22.6363	-1.8106e-11	1.12163e-11	-4.80623e-12	2.80877e-12
	-22.7927	-1.81795e-11	1.10455e-11	-4.6231e-12	2.25963e-12
	-22.8239	-1.7996e-11	1.11889e-11	-4.22258e-12	3.01878e-12
	-22.9177	-1.81215e-11	1.13812e-11	-4.93279e-12	2.71246e-12
	-23.074	-1.82665e-11	1.09967e-11	-4.45634e-12	2.63155e-12
	-23.074	-1.86825e-11	1.14714e-11	-4.95215e-12	2.32906e-12
	-23.2616	-1.8401e-11	1.16686e-11	-4.61565e-12	2.44889e-12
	-23.2303	-1.8557e-11	1.19483e-11	-4.66776e-12	2.09648e-12
	-23.3866	-1.86355e-11	1.16013e-11	-4.34765e-12	2.571e-12
	-23.4804	-1.85155e-11	1.18893e-11	-4.71094e-12	1.85929e-12
	-23.5742	-1.88395e-11	1.12154e-11	-4.86281e-12	2.48974e-12
	-23.6055	-1.9234e-11	1.12325e-11	-5.04744e-12	2.26141e-12
	-23.668	-1.908e-11	1.17541e-11	-4.85835e-12	2.64136e-12
	-23.8556	-1.92205e-11	1.1517e-11	-4.84643e-12	2.71567e-12
	-23.9181	-1.92245e-11	1.15272e-11	-5.06977e-12	2.55952e-12
	-24.0744	-1.9229e-11	1.12079e-11	-5.15464e-12	2.56359e-12
	-24.0431	-1.95305e-11	1.13232e-11	-5.61472e-12	2.47023e-12
	-24.1682	-1.9468e-11	1.1187e-11	-5.07871e-12	2.74043e-12
	-24.3245	-1.9622e-11	1.12378e-11	-5.72639e-12	2.80079e-12
	-24.3558	-1.97135e-11	1.13752e-11	-5.29758e-12	2.96365e-12
	-24.4496	-1.9517e-11	1.17723e-11	-4.85686e-12	2.749e-12
	-24.5433	-1.93825e-11	1.16474e-11	-5.17549e-12	2.31742e-12
	-24.6059	-1.9246e-11	1.16995e-11	-5.0802e-12	2.82631e-12
	-24.7622	-1.9412e-11	1.184e-11	-5.31396e-12	2.31278e-12
	-24.8872	-1.96355e-11	1.16699e-11	-5.07573e-12	2.69377e-12
	-24.9185	-1.98295e-11	1.22049e-11	-5.22909e-12	2.40607e-12
	-24.9185	-1.97605e-11	1.26371e-11	-5.13082e-12	2.5299e-12
	-25.0748	-1.9991e-11	1.22374e-11	-5.19186e-12	2.10432e-12
	-25.1373	-2.0121e-11	1.23786e-11	-4.88068e-12	2.15665e-12
	-25.2311	-2.0307e-11	1.26626e-11	-5.06531e-12	2.11521e-12
	-25.3562	-2.0365e-11	1.19979e-11	-5.38691e-12	2.22776e-12
	-25.5125	-2.02845e-11	1.21777e-11	-4.94024e-12	2.84333e-12
	-25.4812	-2.0592e-11	1.23019e-11	-5.50454e-12	2.80973e-12
	-25.5437	-2.0857e-11	1.22369e-11	-5.15911e-12	2.71062e-12
	-25.7001	-2.06565e-11	1.21656e-11	-5.36458e-12	2.46918e-12
	-25.7626	-2.07465e-11	1.23147e-11	-5.33182e-12	2.76328e-12
	-25.7626	-2.0715e-11	1.20945e-11	-5.77701e-12	2.95714e-12
	-25.9501	-2.0951e-11	1.18344e-11	-5.49709e-12	2.8869e-12
	-25.9814	-2.0962e-11	1.22316e-11	-5.69661e-12	3.00076e-12
	-26.1065	-2.106e-11	1.2116e-11	-5.24695e-12	3.31002e-12
	-26.2628	-2.1074e-11	1.2732e-11	-5.30056e-12	2.8603e-12
	-26.294	-2.11975e-11	1.27134e-11	-5.36011e-12	2.67191e-12
	-26.3566	-2.10835e-11	1.22779e-11	-5.22164e-12	2.96525e-12
	-26.4503	-2.08825e-11	1.27107e-11	-5.82763e-12	2.87383e-12
	-26.5129	-2.1419e-11	1.23549e-11	-5.23951e-12	2.97529e-12
	-26.5754	-2.12365e-11	1.26731e-11	-5.34969e-12	2.69552e-12
	-26.7317	-2.1145e-11	1.2716e-11	-5.07424e-12	2.65599e-12
	-26.8568	-2.1337e-11	1.32588e-11	-5.40478e-12	2.31564e-12
	-26.8255	-2.1383e-11	1.2556e-11	-5.03553e-12	2.26099e-12
	-27.0131	-2.1665e-11	1.28537e-11	-5.31693e-12	2.18317e-12
	-27.0131	-2.1844e-11	1.23424e-11	-5.49412e-12	2.35026e-12
	-27.1694	-2.2095e-11	1.21778e-11	-5.52389e-12	2.60352e-12
	-27.2319	-2.19665e-11	1.25462e-11	-5.89761e-12	2.50221e-12
	-27.2944	-2.2327e-11	1.26439e-11	-5.48816e-12	2.62882e-12
	-27.357	-2.2006e-11	1.26483e-11	-6.06288e-12	2.64041e-12
	-27.482	-2.2124e-11	1.21173e-11	-6.03162e-12	2.85372e-12
	-27.6071	-2.221e-11	1.24216e-11	-5.90506e-12	3.09331e-12
	-27.7008	-2.21925e-11	1.21357e-11	-6.18944e-12	2.80863e-12
	-27.8572	-2.2232e-11	1.27229e-11	-6.10159e-12	3.18856e-12
	-27.8259	-2.22595e-11	1.23035e-11	-5.82614e-12	2.95638e-12
	-27.9197	-2.25585e-11	1.32915e-11	-5.7517e-12	2.88478e-12
	-28.0135	-2.24375e-11	1.305e-11	-5.93186e-12	2.89496e-12
	-28.1385	-2.24275e-11	1.2963e-11	-5.72788e-12	2.90217e-12
	-28.1698	-2.23855e-11	1.3298e-11	-6.02417e-12	2.79231e-12
	-28.3261	-2.27485e-11	1.29805e-11	-5.50752e-12	2.92877e-12
	-28.4199	-2.28945e-11	1.31793e-11	-5.9259e-12	2.6448e-12
	-28.4824	-2.2708e-11	1.37468e-11	-5.59238e-12	2.71533e-12
	-28.6387	-2.28055e-11	1.37227e-11	-5.57898e-12	2.36683e-12
	-28.67	-2.2941e-11	1.37434e-11	-5.35713e-12	2.22403e-12
	-28.795	-2.32895e-11	1.39583e-11	-5.78445e-12	2.24968e-12
	-28.8263	-2.35765e-11	1.34005e-11	-6.07479e-12	2.46883e-12
	-28.9201	-2.347e-11	1.35892e-11	-5.6445e-12	2.88878e-12
	-28.9826	-2.38495e-11	1.36209e-11	-6.01375e-12	2.54815e-12
	-29.1389	-2.4033e-11	1.34034e-11	-5.78148e-12	2.7706e-12
	-29.2014	-2.39245e-11	1.35091e-11	-6.16562e-12	2.66513e-12
	-29.2952	-2.3988e-11	1.3479e-11	-5.96908e-12	3.19147e-12
	-29.3577	-2.4118e-11	1.33895e-11	-5.97653e-12	3.14097e-12
	-29.4203	-2.3996e-11	1.3041e-11	-6.21475e-12	2.70083e-12
	-29.5453	-2.39895e-11	1.30956e-11	-6.17157e-12	3.14424e-12
	-29.5766	-2.4171e-11	1.33409e-11	-6.09266e-12	3.27566e-12
	-29.6704	-2.4271e-11	1.39866e-11	-6.01821e-12	2.98824e-12
	-29.7954	-2.4165e-11	1.34397e-11	-6.00928e-12	2.94387e-12
	-29.8892	-2.41655e-11	1.3329e-11	-6.0063e-12	3.34068e-12
	-29.983	-2.39385e-11	1.382e-11	-5.96908e-12	3.19464e-12
	-30.0455	-2.4526e-11	1.32928e-11	-5.94079e-12	2.85839e-12
	-30.1706	-2.45565e-11	1.39518e-11	-5.9393e-12	2.7964e-12
	-30.2018	-2.4331e-11	1.39468e-11	-6.08522e-12	3.12954e-12
	-30.2956	-2.44575e-11	1.41278e-11	-5.90803e-12	2.43819e-12
	-30.3894	-2.44585e-11	1.3828e-11	-5.7249e-12	2.35863e-12
	-30.4519	-2.47485e-11	1.42198e-11	-5.75765e-12	2.46217e-12
	-30.6395	-2.47185e-11	1.37753e-11	-5.68172e-12	2.53809e-12
	-30.6708	-2.50465e-11	1.38064e-11	-6.33833e-12	2.81728e-12
	-30.7646	-2.5078e-11	1.39186e-11	-6.24155e-12	2.87936e-12
	-30.8583	-2.537e-11	1.38494e-11	-6.0197e-12	2.84822e-12
	-31.0147	-2.54305e-11	1.43494e-11	-6.65994e-12	2.91423e-12
	-31.0772	-2.5325e-11	1.37752e-11	-6.01226e-12	2.92403e-12
	-31.1397	-2.56125e-11	1.40656e-11	-6.48127e-12	3.17992e-12
	-31.171	-2.53825e-11	1.40939e-11	-6.59294e-12	3.2605e-12
	-31.296	-2.557e-11	1.41927e-11	-6.54976e-12	3.74763e-12
	-31.3273	-2.54165e-11	1.4016e-11	-6.68078e-12	3.02569e-12
	-31.4211	-2.5854e-11	1.49755e-11	-6.03608e-12	3.24256e-12
	-31.4836	-2.58765e-11	1.43696e-11	-6.24006e-12	2.96539e-12
	-31.6712	-2.5711e-11	1.4427e-11	-5.84401e-12	3.27893e-12
	-31.7337	-2.5445e-11	1.48315e-11	-6.27133e-12	3.41933e-12
	-31.8587	-2.6531e-11	1.42722e-11	-6.08522e-12	3.34781e-12
	-31.9213	-2.62125e-11	1.48786e-11	-6.2222e-12	3.06802e-12
	-32.0463	-2.5915e-11	1.49734e-11	-6.17604e-12	3.43898e-12
	-32.0151	-2.5937e-11	1.53199e-11	-6.12244e-12	2.86561e-12
	-32.1401	-2.6375e-11	1.50697e-11	-5.99141e-12	2.41812e-12
	-32.2651	-2.65095e-11	1.52549e-11	-6.37109e-12	2.46947e-12
	-32.3277	-2.66365e-11	1.47941e-11	-7.11853e-12	2.329e-12
	-32.4215	-2.68145e-11	1.4734e-11	-6.38747e-12	3.46679e-12
	-32.484	-2.705e-11	1.50632e-11	-6.71503e-12	2.47991e-12
	-32.5465	-2.7285e-11	1.46528e-11	-6.57954e-12	3.15473e-12
	-32.6716	-2.699e-11	1.5476e-11	-6.81777e-12	2.77267e-12
	-32.7966	-2.714e-11	1.43592e-11	-6.64654e-12	3.24941e-12
	-32.8904	-2.74975e-11	1.4708e-11	-6.76119e-12	3.59614e-12
	-32.9842	-2.727e-11	1.46408e-11	-6.9607e-12	2.93557e-12
	-33.0154	-2.756e-11	1.47718e-11	-6.62123e-12	3.27956e-12
	-33.203	-2.743e-11	1.47144e-11	-6.53636e-12	3.4884e-12
	-33.1718	-2.75725e-11	1.54806e-11	-6.31004e-12	3.42704e-12
	-33.2968	-2.7415e-11	1.4967e-11	-6.63909e-12	2.78938e-12
	-33.3593	-2.7437e-11	1.51654e-11	-6.30558e-12	3.50947e-12
	-33.4844	-2.74365e-11	1.50903e-11	-6.82819e-12	3.33075e-12
	-33.5782	-2.78205e-11	1.53637e-11	-6.21177e-12	3.18945e-12
	-33.6407	-2.768e-11	1.54562e-11	-6.49467e-12	3.2764e-12
	-33.7657	-2.76365e-11	1.57974e-11	-6.4232e-12	3.06378e-12
	-33.8908	-2.78325e-11	1.56023e-11	-6.4232e-12	2.8929e-12
	-33.9221	-2.77705e-11	1.56037e-11	-6.32493e-12	2.8127e-12
	-33.9846	-2.8102e-11	1.61488e-11	-6.18497e-12	2.77479e-12
	-34.1409	-2.8255e-11	1.52684e-11	-6.90561e-12	2.6865e-12
	-34.1722	-2.8472e-11	1.55553e-11	-6.33089e-12	3.07893e-12
	-34.2972	-2.852e-11	1.56838e-11	-6.72843e-12	3.00048e-12
	-34.3597	-2.8685e-11	1.55625e-11	-6.54827e-12	3.11418e-12
	-34.4535	-2.8685e-11	1.56054e-11	-7.14979e-12	2.81833e-12
	-34.6098	-2.8725e-11	1.51003e-11	-6.73587e-12	3.13294e-12
	-34.6411	-2.898e-11	1.55118e-11	-6.87286e-12	3.12513e-12
	-34.7349	-2.903e-11	1.57571e-11	-6.95475e-12	3.61749e-12
	-34.8599	-2.8985e-11	1.55245e-11	-7.28975e-12	3.61724e-12
	-34.8912	-2.9255e-11	1.53837e-11	-6.8535e-12	3.90907e-12
	-34.9537	-2.9304e-11	1.5729e-11	-7.1081e-12	3.62129e-12
	-35.0788	-2.936e-11	1.56528e-11	-7.13044e-12	3.14492e-12
	-35.1726	-2.8887e-11	1.55587e-11	-6.48871e-12	3.81168e-12
	-35.2976	-2.9075e-11	1.60056e-11	-6.96368e-12	3.4521e-12
	-35.3914	-2.96825e-11	1.56715e-11	-6.35769e-12	3.48651e-12
	-35.4227	-2.9488e-11	1.60583e-11	-6.83563e-12	3.23242e-12
	-35.5477	-2.938e-11	1.61554e-11	-7.07982e-12	2.80361e-12
	-35.579	-2.9564e-11	1.62883e-11	-6.52891e-12	2.81365e-12
	-35.6415	-2.9618e-11	1.63163e-11	-6.70759e-12	2.5965e-12
	-35.8291	-2.9813e-11	1.61451e-11	-6.88179e-12	2.62501e-12
	-35.8916	-2.9935e-11	1.56194e-11	-6.71354e-12	2.84024e-12
	-35.8916	-3.029e-11	1.59124e-11	-6.90561e-12	3.35738e-12
	-36.0479	-3.026e-11	1.6036e-11	-7.15128e-12	2.86713e-12
	-36.0792	-3.0395e-11	1.55834e-11	-6.95326e-12	3.03851e-12
	-36.2355	-3.048e-11	1.64961e-11	-7.13193e-12	3.0586e-12
	-36.3918	-3.035e-11	1.59387e-11	-7.14235e-12	3.71215e-12
	-36.4543	-3.089e-11	1.62615e-11	-7.07386e-12	3.52467e-12
	-36.4856	-3.089e-11	1.61159e-11	-7.257e-12	3.65274e-12
	-36.5794	-3.0905e-11	1.59828e-11	-7.33144e-12	3.76029e-12
	-36.6731	-3.09e-11	1.57572e-11	-7.17808e-12	3.33502e-12
	-36.7044	-3.088e-11	1.65548e-11	-6.82074e-12	3.39383e-12
	-36.8607	-3.0995e-11	1.65188e-11	-7.27337e-12	3.36164e-12
	-36.9232	-3.0465e-11	1.64156e-11	-7.00239e-12	3.82306e-12
	-36.9858	-3.064e-11	1.62108e-11	-7.25402e-12	3.31405e-12
	-37.1421	-3.11e-11	1.64352e-11	-6.68823e-12	3.5826e-12
	-37.1733	-3.131e-11	1.67181e-11	-6.72099e-12	3.25307e-12
	-37.3297	-3.0815e-11	1.66815e-11	-6.81777e-12	3.38533e-12
	-37.3297	-3.11e-11	1.72229e-11	-6.74927e-12	3.11976e-12
	-37.4234	-3.1455e-11	1.69173e-11	-6.7597e-12	2.65732e-12
	-37.5485	-3.152e-11	1.71767e-11	-6.85945e-12	2.8992e-12
	-37.5172	-3.153e-11	1.62898e-11	-7.32846e-12	3.06084e-12
	-37.7361	-3.1835e-11	1.65057e-11	-7.11555e-12	3.35797e-12
	-37.7673	-3.232e-11	1.68126e-11	-7.42227e-12	2.92448e-12
	-37.8611	-3.2415e-11	1.70156e-11	-6.94581e-12	3.18174e-12
	-37.9862	-3.2365e-11	1.67948e-11	-7.53394e-12	3.29946e-12
	-38.08	-3.2505e-11	1.65439e-11	-7.28231e-12	3.56165e-12
	-38.1112	-3.253e-11	1.67228e-11	-7.01728e-12	3.70547e-12
	-38.2675	-3.2555e-11	1.68928e-11	-7.67092e-12	3.27119e-12
	-38.3301	-3.2695e-11	1.70601e-11	-7.92403e-12	3.82389e-12
	-38.4238	-3.265e-11	1.65511e-11	-7.63518e-12	3.51323e-12
	-38.5176	-3.2675e-11	1.71495e-11	-7.21531e-12	3.77872e-12
	-38.5802	-3.268e-11	1.71978e-11	-7.47885e-12	3.53009e-12
	-38.7052	-3.2615e-11	1.6927e-11	-7.21531e-12	3.96987e-12
	-38.799	-3.26e-11	1.76101e-11	-7.39696e-12	3.38527e-12
	-38.8302	-3.3065e-11	1.73778e-11	-7.22722e-12	3.28415e-12
	-38.924	-3.332e-11	1.78861e-11	-7.17362e-12	3.35549e-12
	-38.9866	-3.296e-11	1.80885e-11	-7.21233e-12	3.48403e-12
	-39.1429	-3.332e-11	1.86653e-11	-7.04259e-12	3.2234e-12
	-39.1429	-3.3175e-11	1.7471e-11	-6.91901e-12	3.06142e-12
	-39.2992	-3.345e-11	1.78839e-11	-6.86988e-12	3.01266e-12
	-39.3617	-3.3335e-11	1.74455e-11	-7.63518e-12	3.2882e-12
	-39.4868	-3.359e-11	1.73607e-11	-7.26444e-12	3.51562e-12
	-39.5805	-3.4045e-11	1.76406e-11	-7.90914e-12	3.25209e-12
	-39.6431	-3.404e-11	1.70783e-11	-7.23764e-12	3.39876e-12
	-39.7369	-3.374e-11	1.76718e-11	-7.98359e-12	3.31136e-12
	-39.8932	-3.427e-11	1.73585e-11	-7.45949e-12	3.49626e-12
	-39.8932	-3.427e-11	1.78347e-11	-7.8883e-12	3.78327e-12
	-40.0182	-3.4235e-11	1.79045e-11	-8.27393e-12	3.42805e-12
	-40.0807	-3.4505e-11	1.78085e-11	-8.30371e-12	3.67625e-12
	-40.2058	-3.4445e-11	1.77153e-11	-7.90914e-12	3.53059e-12
	-40.1745	-3.4425e-11	1.78053e-11	-7.67241e-12	3.78976e-12
	-40.4246	-3.4735e-11	1.7821e-11	-7.98061e-12	3.31943e-12
	-40.4559	-3.4495e-11	1.79584e-11	-7.65305e-12	3.70443e-12
	-40.4872	-3.4575e-11	1.84131e-11	-7.525e-12	3.81427e-12
	-40.5809	-3.4975e-11	1.78892e-11	-7.57563e-12	3.71653e-12
	-40.706	-3.5095e-11	1.83768e-11	-7.46396e-12	3.74289e-12
	-40.7685	-3.4665e-11	1.825e-11	-7.47587e-12	3.78328e-12
	-40.8623	-3.4755e-11	1.79427e-11	-7.56074e-12	3.37556e-12
	-40.9874	-3.508e-11	1.82603e-11	-7.32995e-12	3.04478e-12
	-41.1437	-3.5095e-11	1.82237e-11	-7.51458e-12	2.7514e-12
	-41.1437	-3.526e-11	1.77583e-11	-7.86745e-12	3.52459e-12
	-41.2375	-3.576e-11	1.81342e-11	-7.58903e-12	3.82627e-12
	-41.3312	-3.583e-11	1.79459e-11	-8.06846e-12	3.27065e-12
	-41.4563	-3.618e-11	1.80757e-11	-7.91659e-12	3.79261e-12
	-41.5188	-3.6135e-11	1.84205e-11	-8.27393e-12	3.47802e-12
	-41.6439	-3.562e-11	1.76689e-11	-7.85703e-12	3.67429e-12
	-41.6126	-3.5915e-11	1.75589e-11	-8.24862e-12	3.8572e-12
	-41.8002	-3.615e-11	1.79858e-11	-8.27393e-12	3.83831e-12
	-41.8627	-3.633e-11	1.77611e-11	-8.27244e-12	4.07138e-12
	-41.9252	-3.6275e-11	1.83641e-11	-8.25011e-12	3.71783e-12
	-41.9878	-3.637e-11	1.85672e-11	-7.56223e-12	3.7068e-12
	-42.0503	-3.6505e-11	1.85122e-11	-8.19799e-12	3.7061e-12
	-42.2691	-3.6095e-11	1.83462e-11	-7.60094e-12	4.11191e-12
	-42.2691	-3.664e-11	1.88856e-11	-8.02379e-12	3.966e-12
	-42.3004	-3.6995e-11	1.82644e-11	-7.65901e-12	3.40276e-12
	-42.3942	-3.6815e-11	1.85177e-11	-7.93892e-12	3.89371e-12
	-42.5192	-3.698e-11	1.92436e-11	-7.80343e-12	3.89486e-12
	-42.613	-3.6905e-11	1.91414e-11	-7.50565e-12	3.38344e-12
	-42.6755	-3.701e-11	1.87554e-11	-7.7945e-12	3.41897e-12
	-42.8318	-3.6935e-11	1.83892e-11	-7.94339e-12	3.22365e-12
	-42.9256	-3.72e-11	1.8275e-11	-8.18608e-12	3.46203e-12
	-42.9881	-3.7425e-11	1.85334e-11	-8.22628e-12	3.74495e-12
	-43.0194	-3.7765e-11	1.8364e-11	-8.35284e-12	2.74656e-12
	-43.0819	-3.7815e-11	1.87605e-11	-8.09973e-12	3.90042e-12
	-43.2382	-3.7805e-11	1.87606e-11	-8.4258e-12	3.37587e-12
	-43.3633	-3.8065e-11	1.8322e-11	-8.39155e-12	3.65174e-12
	-43.4258	-3.8025e-11	1.84532e-11	-8.62383e-12	3.89464e-12
	-43.4883	-3.793e-11	1.86189e-11	-8.6402e-12	3.9226e-12
	-43.5196	-3.818e-11	1.81329e-11	-8.81887e-12	3.80464e-12
	-43.5821	-3.847e-11	1.87603e-11	-8.70423e-12	4.18776e-12
	-43.801	-3.8375e-11	1.85681e-11	-8.19353e-12	3.95627e-12
	-43.8635	-3.856e-11	1.89166e-11	-8.60149e-12	3.43313e-12
	-43.8948	-3.8445e-11	1.88922e-11	-8.02826e-12	3.92669e-12
	-44.0198	-3.8435e-11	1.94129e-11	-8.3856e-12	3.84315e-12
	-44.1449	-3.869e-11	1.89568e-11	-8.35284e-12	3.62809e-12
	-44.2074	-3.874e-11	1.94189e-11	-8.41389e-12	3.98095e-12
	-44.2699	-3.8485e-11	1.95563e-11	-8.04761e-12	3.59082e-12
	-44.3324	-3.903e-11	1.93426e-11	-8.06548e-12	3.18719e-12
	-44.4575	-3.9e-11	1.96905e-11	-8.10121e-12	3.17196e-12
	-44.5825	-3.922e-11	2.01509e-11	-8.22628e-12	3.04544e-12
	-44.5825	-3.949e-11	1.96904e-11	-8.63723e-12	3.65647e-12
	-44.7388	-3.944e-11	1.9014e-11	-8.4124e-12	4.02966e-12
	-44.8014	-3.957e-11	1.90911e-11	-9.03477e-12	3.28313e-12
	-44.8952	-3.9785e-11	1.9357e-11	-8.42133e-12	3.73086e-12
	-44.9889	-3.987e-11	1.95866e-11	-8.51365e-12	3.5273e-12
	-45.0515	-3.978e-11	1.90524e-11	-8.43771e-12	3.5248e-12
	-45.1453	-4.023e-11	1.92041e-11	-9.00499e-12	4.06113e-12
	-45.3328	-4.011e-11	1.9236e-11	-8.9767e-12	3.95844e-12
	-45.239	-4.015e-11	1.95715e-11	-9.08092e-12	3.87395e-12
	-45.4266	-4.0375e-11	1.92381e-11	-8.77272e-12	4.24224e-12
	-45.5204	-4.058e-11	1.97963e-11	-8.57618e-12	3.93817e-12
	-45.6142	-4.044e-11	1.91674e-11	-8.79207e-12	3.53564e-12
	-45.708	-4.036e-11	1.95663e-11	-8.2516e-12	4.48487e-12
	-45.8018	-4.072e-11	2.02075e-11	-8.533e-12	3.97966e-12
	-45.8643	-4.089e-11	1.94935e-11	-8.33944e-12	4.07093e-12
	-45.8955	-4.129e-11	2.02221e-11	-8.44367e-12	4.15265e-12
	-46.0206	-4.103e-11	2.0075e-11	-8.63574e-12	3.7161e-12
	-46.2394	-4.1225e-11	1.97598e-11	-8.35731e-12	3.69676e-12
	-46.2082	-4.1445e-11	2.00557e-11	-8.27542e-12	3.46767e-12
	-46.302	-4.174e-11	2.00663e-11	-8.29775e-12	3.53333e-12
	-46.427	-4.169e-11	1.996e-11	-8.8159e-12	3.78128e-12
	-46.4895	-4.1685e-11	2.0308e-11	-8.78612e-12	3.68088e-12
	-46.4895	-4.1695e-11	1.97758e-11	-8.73401e-12	3.77652e-12
	-46.7084	-4.2265e-11	1.99322e-11	-9.0035e-12	3.54987e-12
	-46.7396	-4.2425e-11	2.01523e-11	-8.84865e-12	3.80569e-12
	-46.8647	-4.209e-11	1.97815e-11	-8.91565e-12	3.62936e-12
	-46.8959	-4.253e-11	1.97822e-11	-8.85461e-12	4.13931e-12
	-46.9897	-4.2335e-11	2.00949e-11	-9.3936e-12	4.08132e-12
	-47.0523	-4.221e-11	2.00013e-11	-8.99754e-12	4.29333e-12
	-47.2086	-4.283e-11	1.94225e-11	-9.29682e-12	4.39516e-12
	-47.2398	-4.2555e-11	1.96886e-11	-8.63723e-12	4.33717e-12
	-47.3961	-4.266e-11	1.95705e-11	-9.06008e-12	3.96169e-12
	-47.3961	-4.2435e-11	1.97641e-11	-8.49727e-12	4.53576e-12
	-47.5212	-4.2805e-11	2.04008e-11	-8.99159e-12	3.88331e-12
	-47.615	-4.2915e-11	1.98896e-11	-8.72061e-12	4.29342e-12
	-47.7088	-4.3385e-11	2.03544e-11	-8.93501e-12	3.94833e-12
	-47.7713	-4.308e-11	2.05064e-11	-8.68338e-12	3.8895e-12
	-47.9276	-4.3235e-11	2.0716e-11	-8.69083e-12	3.75884e-12
	-47.8963	-4.3505e-11	2.04772e-11	-8.89034e-12	3.5204e-12
	-48.0839	-4.3725e-11	2.06726e-11	-8.8293e-12	3.94873e-12
	-48.1464	-4.3885e-11	2.05909e-11	-9.34e-12	3.56901e-12
	-48.3028	-4.4145e-11	2.06849e-11	-8.77421e-12	3.87136e-12
	-48.3653	-4.426e-11	2.08539e-11	-9.49335e-12	3.65687e-12
	-48.4278	-4.407e-11	2.03498e-11	-8.93203e-12	3.75239e-12
	-48.5216	-4.414e-11	2.08808e-11	-9.41891e-12	3.86133e-12
	-48.6466	-4.4255e-11	2.03485e-11	-9.14346e-12	3.9996e-12
	-48.6779	-4.458e-11	2.0668e-11	-9.15239e-12	4.45492e-12
	-48.803	-4.4685e-11	2.01566e-11	-9.31766e-12	4.00836e-12
	-48.8655	-4.4745e-11	2.07565e-11	-9.32511e-12	4.61024e-12
	-48.8655	-4.494e-11	2.05259e-11	-9.42784e-12	4.6807e-12
	-49.0218	-4.5065e-11	2.06408e-11	-9.19706e-12	4.47516e-12
	-49.1468	-4.484e-11	2.06877e-11	-9.32957e-12	4.08829e-12
	-49.2094	-4.493e-11	2.09124e-11	-8.78165e-12	4.15951e-12
	-49.2719	-4.4905e-11	2.1435e-11	-9.40551e-12	4.24112e-12
	-49.3969	-4.5145e-11	2.08206e-11	-9.10772e-12	4.09937e-12
	-49.4907	-4.536e-11	2.08894e-11	-9.26257e-12	3.96123e-12
	-49.522	-4.5205e-11	2.11564e-11	-9.34744e-12	3.98176e-12
	-49.6158	-4.551e-11	2.10863e-11	-9.00499e-12	3.92796e-12
	-49.7721	-4.548e-11	2.12049e-11	-9.13304e-12	3.02422e-12
	-49.8346	-4.5805e-11	2.16313e-11	-9.23726e-12	3.73809e-12
	-49.8971	-4.601e-11	2.14084e-11	-9.98321e-12	3.5825e-12
	-50.0222	-4.6165e-11	2.15924e-11	-9.12112e-12	4.31986e-12
	-50.116	-4.64e-11	2.09701e-11	-9.80603e-12	3.54023e-12
	-50.2098	-4.6605e-11	2.11016e-11	-9.2179e-12	4.14642e-12
	-50.3348	-4.6715e-11	2.10095e-11	-9.49335e-12	3.90066e-12
	-50.3973	-4.663e-11	2.14456e-11	-9.58269e-12	4.24647e-12
	-50.4911	-4.697e-11	2.10514e-11	-9.5544e-12	4.39854e-12
	-50.4911	-4.6795e-11	2.13939e-11	-1.00487e-11	4.11129e-12
	-50.6162	-4.7165e-11	2.16087e-11	-9.98916e-12	4.51138e-12
	-50.7725	-4.708e-11	2.1274e-11	-1.00621e-11	4.41986e-12
	-50.7725	-4.7455e-11	2.14499e-11	-9.79263e-12	4.557e-12
	-50.8037	-4.716e-11	2.11504e-11	-9.49187e-12	4.26002e-12
	-50.9288	-4.7035e-11	2.13891e-11	-9.52313e-12	4.02426e-12
	-50.9913	-4.7055e-11	2.13214e-11	-9.64522e-12	4.14269e-12
	-51.1476	-4.7315e-11	2.15584e-11	-9.52016e-12	3.98968e-12
	-51.2102	-4.823e-11	2.25671e-11	-9.63182e-12	3.96418e-12
	-51.3039	-4.7475e-11	2.20706e-11	-9.27448e-12	4.05856e-12
	-51.429	-4.796e-11	2.23024e-11	-9.25066e-12	3.82582e-12
	-51.4915	-4.8005e-11	2.23227e-11	-9.32064e-12	3.5683e-12
	-51.554	-4.87e-11	2.2684e-11	-9.407e-12	4.00409e-12
	-51.7416	-4.8445e-11	2.18298e-11	-9.92961e-12	3.79689e-12
	-51.7104	-4.8935e-11	2.17902e-11	-9.71223e-12	4.56482e-12
	-51.8354	-4.878e-11	2.17165e-11	-1.02721e-11	3.79026e-12
	-51.8979	-4.8955e-11	2.16292e-11	-9.65565e-12	4.23459e-12
	-52.0542	-4.925e-11	2.24068e-11	-9.94152e-12	4.22037e-12
	-52.0542	-4.9185e-11	2.22715e-11	-9.3534e-12	4.07343e-12
	-52.2105	-4.932e-11	2.19116e-11	-9.94003e-12	4.38184e-12
	-52.3043	-4.9455e-11	2.16555e-11	-1.00457e-11	4.24828e-12
	-52.3669	-4.946e-11	2.14509e-11	-9.9579e-12	4.56648e-12
	-52.3981	-4.9725e-11	2.20586e-11	-1.0546e-11	4.42106e-12
	-52.5232	-4.9945e-11	2.18827e-11	-9.65267e-12	4.58985e-12
	-52.7107	-4.9775e-11	2.22149e-11	-1.00249e-11	4.04702e-12
	-52.7107	-4.9645e-11	2.24115e-11	-9.474e-12	4.62955e-12
	-52.8045	-4.954e-11	2.26378e-11	-1.00353e-11	4.36367e-12
	-52.8983	-5.0115e-11	2.25027e-11	-9.88643e-12	4.39441e-12
	-53.0234	-5.024e-11	2.28999e-11	-9.78667e-12	4.72305e-12
	-53.0859	-5.0045e-11	2.30637e-11	-9.77327e-12	4.42268e-12
	-53.1484	-5.0515e-11	2.26865e-11	-9.85516e-12	4.06082e-12
	-53.2735	-5.023e-11	2.26546e-11	-9.82687e-12	3.87836e-12
	-53.336	-5.063e-11	2.32771e-11	-1.00532e-11	3.71388e-12
	-53.4298	-5.06e-11	2.26898e-11	-1.03271e-11	3.92053e-12
	-53.461	-5.141e-11	2.25703e-11	-1.02557e-11	4.21175e-12
	-53.5548	-5.14e-11	2.26735e-11	-1.03882e-11	3.73093e-12
	-53.6486	-5.1955e-11	2.27646e-11	-1.01098e-11	4.24612e-12
	-53.8049	-5.166e-11	2.27588e-11	-1.01217e-11	4.29857e-12
	-53.93	-5.1925e-11	2.26138e-11	-1.03718e-11	3.77478e-12
	-54.0238	-5.207e-11	2.20941e-11	-1.06502e-11	4.35178e-12
	-53.93	-5.228e-11	2.31483e-11	-1.06428e-11	4.70398e-12
	-54.1176	-5.216e-11	2.25088e-11	-1.06473e-11	4.67693e-12
	-54.1801	-5.2075e-11	2.25981e-11	-1.06785e-11	4.52833e-12
	-54.3051	-5.2405e-11	2.24088e-11	-1.02735e-11	4.23814e-12
	-54.4614	-5.2235e-11	2.28723e-11	-1.06458e-11	3.98525e-12
	-54.4927	-5.2325e-11	2.29719e-11	-1.02185e-11	4.65153e-12
	-54.524	-5.2115e-11	2.34324e-11	-1.07455e-11	4.08647e-12
	-54.6803	-5.235e-11	2.28425e-11	-1.0552e-11	4.07661e-12
	-54.7741	-5.283e-11	2.30322e-11	-1.01336e-11	4.87008e-12
	-54.8991	-5.2625e-11	2.3435e-11	-1.01812e-11	4.25911e-12
	-54.9616	-5.3175e-11	2.35388e-11	-1.01693e-11	3.82154e-12
	-54.9929	-5.298e-11	2.36505e-11	-1.01202e-11	3.61896e-12
	-55.1492	-5.2995e-11	2.35629e-11	-1.00919e-11	3.86014e-12
	-55.2117	-5.3555e-11	2.34517e-11	-1.04254e-11	4.28771e-12
	-55.243	-5.3805e-11	2.32744e-11	-1.07411e-11	4.58371e-12
	-55.3993	-5.3985e-11	2.365e-11	-1.06056e-11	3.90872e-12
	-55.4931	-5.4245e-11	2.32233e-11	-1.04939e-11	4.35024e-12
	-55.5244	-5.451e-11	2.38443e-11	-1.09436e-11	3.87836e-12
	-55.6181	-5.3915e-11	2.30588e-11	-1.0683e-11	4.10374e-12
	-55.7119	-5.4495e-11	2.33978e-11	-1.05892e-11	4.49504e-12
	-55.837	-5.4395e-11	2.35874e-11	-1.09183e-11	4.22363e-12
	-55.9308	-5.474e-11	2.35208e-11	-1.11267e-11	4.61239e-12
	-55.9308	-5.445e-11	2.36758e-11	-1.08781e-11	4.69595e-12
	-56.1496	-5.5135e-11	2.3933e-11	-1.08646e-11	4.51029e-12
	-56.0871	-5.4995e-11	2.39826e-11	-1.08483e-11	4.08545e-12
	-56.2434	-5.493e-11	2.38232e-11	-1.07619e-11	4.34173e-12
	-56.3372	-5.4865e-11	2.41096e-11	-1.08751e-11	4.27828e-12
	-56.431	-5.532e-11	2.35491e-11	-1.0756e-11	4.70311e-12
	-56.4935	-5.535e-11	2.3835e-11	-1.10865e-11	4.57902e-12
	-56.6185	-5.5525e-11	2.41576e-11	-1.04507e-11	4.22447e-12
	-56.6811	-5.5385e-11	2.36627e-11	-1.07128e-11	4.1193e-12
	-56.7749	-5.5955e-11	2.46409e-11	-1.04433e-11	3.6642e-12
	-56.8374	-5.585e-11	2.38557e-11	-1.04671e-11	4.01334e-12
	-56.9937	-5.627e-11	2.4227e-11	-1.1015e-11	4.37297e-12
	-57.0875	-5.672e-11	2.44982e-11	-1.10091e-11	4.47431e-12
	-57.0875	-5.715e-11	2.44406e-11	-1.12681e-11	3.80419e-12
	-57.1813	-5.697e-11	2.38249e-11	-1.09897e-11	4.09787e-12
	-57.3063	-5.701e-11	2.41714e-11	-1.09257e-11	4.10867e-12
	-57.3688	-5.7215e-11	2.454e-11	-1.12473e-11	3.97399e-12
	-57.4939	-5.7185e-11	2.40819e-11	-1.11297e-11	4.50287e-12
	-57.5252	-5.7585e-11	2.43129e-11	-1.14334e-11	4.3507e-12
	-57.6815	-5.7515e-11	2.42543e-11	-1.11297e-11	4.41256e-12
	-57.6815	-5.7715e-11	2.40545e-11	-1.1088e-11	4.2935e-12
	-57.8065	-5.803e-11	2.40195e-11	-1.07038e-11	4.46575e-12
	-57.9628	-5.7935e-11	2.49645e-11	-1.09689e-11	4.52044e-12
	-58.0254	-5.794e-11	2.43502e-11	-1.12815e-11	4.55433e-12
	-58.0566	-5.773e-11	2.48494e-11	-1.1219e-11	4.3816e-12
	-58.2129	-5.822e-11	2.47298e-11	-1.09049e-11	4.76723e-12
	-58.2129	-5.8235e-11	2.43534e-11	-1.09897e-11	4.43873e-12
	-58.3692	-5.819e-11	2.53746e-11	-1.0884e-11	4.89914e-12
	-58.463	-5.8575e-11	2.51934e-11	-1.08691e-11	3.95285e-12
	-58.4943	-5.872e-11	2.50388e-11	-1.11595e-11	3.76618e-12
	-58.5568	-5.888e-11	2.50508e-11	-1.11267e-11	4.20981e-12
	-58.6506	-5.8765e-11	2.48727e-11	-1.17282e-11	3.56942e-12
	-58.7131	-5.8925e-11	2.48025e-11	-1.10805e-11	4.77105e-12
	-58.8382	-5.909e-11	2.53014e-11	-1.14051e-11	3.89347e-12
	-58.9632	-5.933e-11	2.49164e-11	-1.11029e-11	4.26151e-12
	-59.057	-5.926e-11	2.45612e-11	-1.11103e-11	4.47938e-12
	-59.1821	-5.9855e-11	2.53154e-11	-1.14022e-11	3.95641e-12
	-59.3384	-6.0065e-11	2.49577e-11	-1.15466e-11	4.31187e-12
	-59.4009	-5.9925e-11	2.55481e-11	-1.15302e-11	4.90309e-12
	-59.4009	-5.982e-11	2.51001e-11	-1.16702e-11	5.0613e-12
	-59.4322	-5.9875e-11	2.48547e-11	-1.18339e-11	4.59349e-12
	-59.5572	-6.028e-11	2.51064e-11	-1.156e-11	4.63956e-12
	-59.6197	-6.02e-11	2.5489e-11	-1.16448e-11	4.83397e-12
	-59.7448	-6.043e-11	2.5504e-11	-1.15764e-11	4.58679e-12
	-59.8698	-6.0425e-11	2.5907e-11	-1.14885e-11	4.05688e-12
	-59.9949	-6.046e-11	2.5558e-11	-1.14617e-11	4.70747e-12
	-59.9949	-6.089e-11	2.55889e-11	-1.15272e-11	4.69361e-12
	-60.0887	-6.0655e-11	2.58335e-11	-1.17714e-11	4.36453e-12
	-60.1825	-6.1025e-11	2.56249e-11	-1.09838e-11	4.07493e-12
	-60.245	-6.124e-11	2.59324e-11	-1.14051e-11	3.9109e-12
	-60.37	-6.155e-11	2.61346e-11	-1.14022e-11	3.85053e-12
	-60.4326	-6.17e-11	2.59674e-11	-1.17208e-11	4.52766e-12
	-60.5263	-6.1935e-11	2.65186e-11	-1.17967e-11	4.60757e-12
	-60.5576	-6.206e-11	2.5976e-11	-1.23268e-11	4.00976e-12
	-60.7452	-6.235e-11	2.58204e-11	-1.15808e-11	4.42322e-12
	-60.839	-6.239e-11	2.58238e-11	-1.19992e-11	4.31168e-12
	-60.9015	-6.261e-11	2.58132e-11	-1.17625e-11	4.43657e-12
	-60.9953	-6.2645e-11	2.56337e-11	-1.21213e-11	4.52065e-12
	-61.0891	-6.3125e-11	2.63676e-11	-1.23595e-11	4.60438e-12
	-61.1829	-6.3135e-11	2.61368e-11	-1.19516e-11	4.73857e-12
	-61.3392	-6.3095e-11	2.65742e-11	-1.18667e-11	4.80841e-12
	-61.3392	-6.3275e-11	2.61957e-11	-1.17744e-11	4.71826e-12
	-61.433	-6.3045e-11	2.67761e-11	-1.2096e-11	4.70611e-12
	-61.4642	-6.334e-11	2.65783e-11	-1.1898e-11	4.8835e-12
	-61.5267	-6.3475e-11	2.63247e-11	-1.19486e-11	4.46646e-12
	-61.6831	-6.3985e-11	2.65529e-11	-1.18712e-11	4.44869e-12
	-61.7768	-6.3875e-11	2.64016e-11	-1.18563e-11	4.74075e-12
	-61.8081	-6.3605e-11	2.6901e-11	-1.18473e-11	4.92629e-12
	-61.9644	-6.4205e-11	2.71825e-11	-1.15644e-11	4.36848e-12
	-62.0269	-6.45e-11	2.71854e-11	-1.16597e-11	4.05561e-12
	-62.1207	-6.446e-11	2.66343e-11	-1.16538e-11	4.33944e-12
	-62.277	-6.4845e-11	2.73066e-11	-1.23521e-11	3.90614e-12
	-62.3396	-6.522e-11	2.68867e-11	-1.22047e-11	4.86287e-12
	-62.3708	-6.5535e-11	2.6861e-11	-1.2367e-11	3.96226e-12
	-62.4959	-6.575e-11	2.70005e-11	-1.19009e-11	4.74949e-12
	-62.5584	-6.522e-11	2.65839e-11	-1.2559e-11	4.12982e-12
	-62.6522	-6.5725e-11	2.67565e-11	-1.21823e-11	4.08831e-12
	-62.7147	-6.562e-11	2.65592e-11	-1.25218e-11	4.57479e-12
	-62.7772	-6.564e-11	2.71308e-11	-1.27586e-11	4.56812e-12
	-62.871	-6.5485e-11	2.63099e-11	-1.26722e-11	4.82632e-12
	-62.9961	-6.589e-11	2.66484e-11	-1.27586e-11	4.61859e-12
	-63.1524	-6.6305e-11	2.62179e-11	-1.21183e-11	4.89327e-12
	-63.1836	-6.607e-11	2.70176e-11	-1.23208e-11	4.73756e-12
	-63.3087	-6.6115e-11	2.71066e-11	-1.23967e-11	4.62462e-12
	-63.3712	-6.6305e-11	2.7684e-11	-1.27779e-11	4.41318e-12
	-63.4025	-6.644e-11	2.72904e-11	-1.23699e-11	4.70422e-12
	-63.4963	-6.6735e-11	2.76285e-11	-1.20573e-11	4.81495e-12
	-63.6526	-6.7005e-11	2.83513e-11	-1.21526e-11	4.65627e-12
	-63.7151	-6.7055e-11	2.80691e-11	-1.2434e-11	4.03196e-12
	-63.7776	-6.7255e-11	2.84457e-11	-1.24131e-11	4.11931e-12
	-63.8714	-6.765e-11	2.82406e-11	-1.23878e-11	3.79964e-12
	-63.9027	-6.767e-11	2.83682e-11	-1.26201e-11	4.23133e-12
	-64.059	-6.792e-11	2.80966e-11	-1.29462e-11	4.61864e-12
	-64.184	-6.8005e-11	2.80541e-11	-1.27079e-11	3.85798e-12
	-64.184	-6.826e-11	2.73933e-11	-1.2492e-11	4.54763e-12
	-64.2778	-6.8685e-11	2.83408e-11	-1.28792e-11	4.0399e-12
	-64.4029	-6.887e-11	2.83668e-11	-1.28896e-11	4.60044e-12
	-64.5905	-6.903e-11	2.78972e-11	-1.30042e-11	4.55309e-12
	-64.5279	-6.9255e-11	2.85585e-11	-1.32469e-11	4.88158e-12
	-64.653	-6.8885e-11	2.7868e-11	-1.30608e-11	4.90222e-12
	-64.778	-6.9155e-11	2.85375e-11	-1.31233e-11	4.89062e-12
	-64.8406	-6.956e-11	2.76779e-11	-1.31248e-11	4.7023e-12
	-64.8718	-6.9165e-11	2.83619e-11	-1.29194e-11	4.68332e-12
	-64.9656	-6.915e-11	2.83133e-11	-1.26097e-11	4.90738e-12
	-65.1532	-6.9855e-11	2.88745e-11	-1.30281e-11	4.33842e-12
	-65.2157	-6.9845e-11	2.8516e-11	-1.2772e-11	4.44276e-12
	-65.247	-7.0275e-11	2.87374e-11	-1.27303e-11	5.04097e-12
	-65.4033	-7.031e-11	2.87883e-11	-1.26365e-11	4.55959e-12
	-65.4658	-7.0455e-11	2.94421e-11	-1.26543e-11	4.47424e-12
	-65.6221	-7.05e-11	2.93107e-11	-1.29298e-11	3.86846e-12
	-65.5596	-7.082e-11	2.93312e-11	-1.25233e-11	4.27128e-12
	-65.6846	-7.0975e-11	2.91344e-11	-1.32454e-11	4.56599e-12
	-65.7784	-7.122e-11	2.89422e-11	-1.31784e-11	4.62247e-12
	-65.9035	-7.1745e-11	2.91285e-11	-1.3171e-11	3.98878e-12
	-65.9973	-7.181e-11	2.86485e-11	-1.30147e-11	4.24308e-12
	-66.0285	-7.191e-11	2.89787e-11	-1.34003e-11	4.19517e-12
	-66.1848	-7.193e-11	2.91243e-11	-1.34301e-11	4.07807e-12
	-66.2474	-7.2415e-11	2.90381e-11	-1.36876e-11	4.52542e-12
	-66.3411	-7.2345e-11	2.93404e-11	-1.36192e-11	4.58308e-12
	-66.4349	-7.288e-11	2.87198e-11	-1.35045e-11	4.78474e-12
	-66.5287	-7.258e-11	2.91743e-11	-1.34985e-11	4.60828e-12
	-66.5912	-7.2805e-11	2.9067e-11	-1.30519e-11	4.87901e-12
	-66.685	-7.2185e-11	2.90934e-11	-1.30295e-11	5.04088e-12
	-66.8101	-7.237e-11	2.95743e-11	-1.3299e-11	4.76826e-12
	-66.8726	-7.2815e-11	2.99441e-11	-1.33229e-11	4.73155e-12
	-66.9664	-7.3165e-11	2.96959e-11	-1.29015e-11	5.04542e-12
	-67.0602	-7.3535e-11	3.04022e-11	-1.31993e-11	4.75178e-12
	-67.0602	-7.3395e-11	3.04693e-11	-1.3366e-11	4.43824e-12
	-67.279	-7.379e-11	2.98589e-11	-1.31338e-11	4.75503e-12
	-67.3103	-7.3925e-11	3.05671e-11	-1.36221e-11	3.71175e-12
	-67.4041	-7.4185e-11	3.01841e-11	-1.28315e-11	4.36956e-12
	-67.5604	-7.421e-11	3.05162e-11	-1.38678e-11	4.55211e-12
	-67.5291	-7.449e-11	3.00286e-11	-1.34554e-11	4.25423e-12
	-67.6229	-7.496e-11	2.98064e-11	-1.39988e-11	4.24112e-12
	-67.7792	-7.5335e-11	3.00897e-11	-1.35179e-11	4.56157e-12
	-67.8105	-7.5025e-11	3.03472e-11	-1.38202e-11	4.34078e-12
	-67.9668	-7.5295e-11	2.99921e-11	-1.39542e-11	4.53443e-12
	-67.9668	-7.5805e-11	3.0201e-11	-1.37546e-11	4.58659e-12
	-68.0918	-7.5465e-11	2.96756e-11	-1.38663e-11	4.89245e-12
	-68.2482	-7.605e-11	3.04893e-11	-1.3978e-11	4.69554e-12
	-68.2794	-7.589e-11	3.01942e-11	-1.37755e-11	4.9677e-12
	-68.3732	-7.604e-11	3.00657e-11	-1.36177e-11	4.79984e-12
	-68.4045	-7.5715e-11	3.07518e-11	-1.38425e-11	4.79589e-12
	-68.5608	-7.5835e-11	3.08542e-11	-1.35194e-11	5.00661e-12
	-68.6546	-7.5915e-11	3.10633e-11	-1.39839e-11	4.77858e-12
	-68.6233	-7.6335e-11	3.10761e-11	-1.37606e-11	5.02211e-12
	-68.7796	-7.6335e-11	3.12225e-11	-1.35119e-11	5.14008e-12
	-68.9047	-7.668e-11	3.14735e-11	-1.32975e-11	5.0518e-12
	-68.9984	-7.695e-11	3.14713e-11	-1.3433e-11	4.69511e-12
	-69.061	-7.7105e-11	3.15312e-11	-1.37293e-11	3.99497e-12
	-69.2173	-7.7215e-11	3.09497e-11	-1.34971e-11	4.11859e-12
	-69.2486	-7.7415e-11	3.16334e-11	-1.39274e-11	4.56299e-12
	-69.2798	-7.7545e-11	3.09607e-11	-1.39154e-11	4.73736e-12
	-69.4361	-7.794e-11	3.12055e-11	-1.43517e-11	4.25536e-12
	-69.5299	-7.835e-11	3.11845e-11	-1.40926e-11	4.39676e-12
	-69.5612	-7.8045e-11	3.14971e-11	-1.41477e-11	4.6457e-12
	-69.7175	-7.872e-11	3.14755e-11	-1.40897e-11	4.55482e-12
	-69.78	-7.8615e-11	3.12721e-11	-1.42787e-11	4.66452e-12
	-69.8738	-7.869e-11	3.17597e-11	-1.43249e-11	5.00758e-12
	-69.9363	-7.8935e-11	3.19695e-11	-1.43964e-11	5.00607e-12
	-69.9988	-7.9095e-11	3.20925e-11	-1.43338e-11	4.78609e-12
	-70.1552	-7.9035e-11	3.16019e-11	-1.39884e-11	5.01047e-12
	-70.2177	-7.9265e-11	3.25654e-11	-1.39824e-11	4.89525e-12
	-70.3115	-7.913e-11	3.21454e-11	-1.37561e-11	5.11743e-12
	-70.374	-7.886e-11	3.22583e-11	-1.41745e-11	4.89486e-12
	-70.5303	-7.936e-11	3.18588e-11	-1.37725e-11	5.40654e-12
	-70.5616	-7.9435e-11	3.20723e-11	-1.39795e-11	4.84024e-12
	-70.6553	-7.985e-11	3.19697e-11	-1.39616e-11	5.07095e-12
	-70.7491	-8.023e-11	3.26472e-11	-1.41775e-11	4.65005e-12
	-70.7804	-8.0225e-11	3.24808e-11	-1.40331e-11	4.59379e-12
	-70.9054	-8.068e-11	3.25518e-11	-1.38216e-11	5.12365e-12
	-71.0618	-8.0605e-11	3.26828e-11	-1.47582e-11	4.30358e-12
	-71.0618	-8.1125e-11	3.28931e-11	-1.47731e-11	4.88007e-12
	-71.2181	-8.139e-11	3.27735e-11	-1.46748e-11	4.7829e-12
	-71.3119	-8.1455e-11	3.24278e-11	-1.43189e-11	4.99807e-12
	-71.3431	-8.1775e-11	3.2523e-11	-1.46212e-11	4.61174e-12
	-71.4682	-8.207e-11	3.25926e-11	-1.49741e-11	4.78755e-12
	-71.562	-8.1795e-11	3.22636e-11	-1.47239e-11	4.69602e-12
	-71.6245	-8.18e-11	3.31832e-11	-1.50217e-11	4.98707e-12
	-71.7495	-8.2315e-11	3.28199e-11	-1.49845e-11	4.83554e-12
	-71.7808	-8.2225e-11	3.20877e-11	-1.48981e-11	4.76056e-12
	-71.9371	-8.2525e-11	3.27203e-11	-1.43845e-11	5.20029e-12
	-71.9371	-8.2245e-11	3.27329e-11	-1.46197e-11	4.96958e-12
	-72.0622	-8.325e-11	3.31469e-11	-1.45214e-11	5.18698e-12
	-72.0934	-8.2985e-11	3.37032e-11	-1.47433e-11	4.89559e-12
	-72.1872	-8.322e-11	3.32541e-11	-1.43353e-11	5.07022e-12
	-72.3123	-8.3145e-11	3.30692e-11	-1.42579e-11	5.0174e-12
	-72.3748	-8.365e-11	3.38563e-11	-1.42892e-11	5.17574e-12
	-72.4998	-8.44e-11	3.36415e-11	-1.46659e-11	4.55467e-12
	-72.5936	-8.3755e-11	3.31174e-11	-1.47388e-11	4.12748e-12
	-72.6249	-8.4085e-11	3.34322e-11	-1.45453e-11	4.42586e-12
	-72.7812	-8.415e-11	3.39144e-11	-1.49562e-11	4.57871e-12
	-72.8125	-8.441e-11	3.32908e-11	-1.50828e-11	4.69246e-12
	-72.875	-8.4885e-11	3.34965e-11	-1.49741e-11	4.73044e-12
	-73.0313	-8.52e-11	3.33321e-11	-1.48133e-11	4.57978e-12
	-73.1251	-8.546e-11	3.41613e-11	-1.53403e-11	4.41371e-12
	-73.1563	-8.6145e-11	3.43975e-11	-1.54059e-11	4.39435e-12
	-73.3439	-8.6035e-11	3.38161e-11	-1.5114e-11	4.51362e-12
	-73.4064	-8.6e-11	3.35693e-11	-1.53508e-11	4.78818e-12
	-73.469	-8.6465e-11	3.3896e-11	-1.55399e-11	4.5956e-12
	-73.5315	-8.6245e-11	3.36607e-11	-1.57394e-11	4.59684e-12
	-73.594	-8.626e-11	3.39751e-11	-1.4989e-11	4.88974e-12
	-73.7191	-8.6475e-11	3.42094e-11	-1.53433e-11	4.43039e-12
	-73.8441	-8.6505e-11	3.41123e-11	-1.49592e-11	4.60142e-12
	-73.8129	-8.6705e-11	3.48121e-11	-1.54371e-11	4.69612e-12
	-73.9692	-8.668e-11	3.427e-11	-1.5111e-11	4.63336e-12
	-74.063	-8.747e-11	3.4966e-11	-1.54371e-11	4.57496e-12
	-74.1567	-8.7585e-11	3.4863e-11	-1.55637e-11	4.53618e-12
	-74.2505	-8.754e-11	3.46401e-11	-1.52108e-11	4.2639e-12
	-74.3756	-8.7825e-11	3.49543e-11	-1.49532e-11	4.77308e-12
	-74.3756	-8.775e-11	3.46639e-11	-1.50202e-11	4.42319e-12
	-74.4381	-8.801e-11	3.49749e-11	-1.53508e-11	4.74784e-12
	-74.5944	-8.901e-11	3.47826e-11	-1.5455e-11	5.24561e-12
	-74.5944	-8.92e-11	3.52914e-11	-1.54624e-11	4.19313e-12
	-74.782	-8.967e-11	3.4788e-11	-1.57468e-11	4.99841e-12
	-74.8758	-8.9345e-11	3.53275e-11	-1.53835e-11	4.86294e-12
	-74.907	-8.9765e-11	3.56348e-11	-1.58257e-11	4.65583e-12
	-75.0321	-8.9685e-11	3.57024e-11	-1.58153e-11	4.7867e-12
	-75.1571	-8.961e-11	3.56205e-11	-1.60282e-11	4.50842e-12
	-75.2197	-9.046e-11	3.54973e-11	-1.5991e-11	5.10675e-12
	-75.2822	-8.9855e-11	3.51791e-11	-1.60133e-11	4.80933e-12
	-75.376	-9.0125e-11	3.5339e-11	-1.52972e-11	5.24396e-12
	-75.4698	-9.0475e-11	3.57129e-11	-1.59716e-11	4.71958e-12
	-75.501	-8.999e-11	3.58794e-11	-1.55071e-11	5.11604e-12
	-75.6573	-9.02e-11	3.54776e-11	-1.60729e-11	4.85441e-12
	-75.7824	-9.0595e-11	3.58996e-11	-1.58719e-11	5.09575e-12
	-75.7824	-9.101e-11	3.63133e-11	-1.56515e-11	4.70076e-12
	-75.9074	-9.075e-11	3.65691e-11	-1.55815e-11	4.56398e-12
	-75.97	-9.0985e-11	3.60964e-11	-1.57036e-11	4.20286e-12
	-76.1575	-9.1605e-11	3.56155e-11	-1.593e-11	4.00238e-12
	-76.1575	-9.099e-11	3.60643e-11	-1.55235e-11	4.41281e-12
	-76.2513	-9.1775e-11	3.59059e-11	-1.61444e-11	4.62851e-12
	-76.3138	-9.2095e-11	3.61416e-11	-1.63096e-11	4.53364e-12
	-76.4389	-9.222e-11	3.58651e-11	-1.62575e-11	4.18331e-12
	-76.4702	-9.277e-11	3.52043e-11	-1.57513e-11	4.80799e-12
	-76.6577	-9.2705e-11	3.60218e-11	-1.60893e-11	4.43947e-12
	-76.7515	-9.296e-11	3.60673e-11	-1.63171e-11	4.86718e-12
	-76.7515	-9.294e-11	3.57535e-11	-1.63677e-11	4.6258e-12
	-76.8453	-9.3355e-11	3.6758e-11	-1.63364e-11	5.22296e-12
	-76.9391	-9.3515e-11	3.58731e-11	-1.64779e-11	4.83532e-12
	-77.0329	-9.358e-11	3.62175e-11	-1.64139e-11	5.41896e-12
	-77.1267	-9.3765e-11	3.65021e-11	-1.60104e-11	5.21703e-12
	-77.2205	-9.4035e-11	3.74759e-11	-1.61697e-11	4.85009e-12
	-77.3142	-9.423e-11	3.72967e-11	-1.60654e-11	5.2721e-12
	-77.4393	-9.435e-11	3.77825e-11	-1.67846e-11	4.78157e-12
	-77.5331	-9.4455e-11	3.72156e-11	-1.64719e-11	5.16385e-12
	-77.5956	-9.5175e-11	3.7406e-11	-1.63335e-11	5.67726e-12
	-77.5956	-9.526e-11	3.72569e-11	-1.59434e-11	5.03987e-12
	-77.7832	-9.5295e-11	3.66779e-11	-1.66446e-11	4.60204e-12
	-77.8144	-9.548e-11	3.68507e-11	-1.63364e-11	4.23281e-12
	-77.9395	-9.557e-11	3.73317e-11	-1.61697e-11	4.7676e-12
	-78.0333	-9.569e-11	3.69132e-11	-1.64466e-11	4.96993e-12
	-78.1271	-9.605e-11	3.69776e-11	-1.66312e-11	4.94299e-12
	-78.1896	-9.6405e-11	3.76252e-11	-1.67236e-11	4.33642e-12
	-78.3146	-9.6935e-11	3.64843e-11	-1.63111e-11	4.84039e-12
	-78.3772	-9.7e-11	3.71748e-11	-1.68501e-11	4.90805e-12
	-78.5335	-9.713e-11	3.70717e-11	-1.69737e-11	4.62802e-12
	-78.5335	-9.697e-11	3.67683e-11	-1.7063e-11	4.28003e-12
	-78.596	-9.731e-11	3.72945e-11	-1.66982e-11	5.137e-12
	-78.6585	-9.7025e-11	3.73489e-11	-1.69782e-11	5.28767e-12
	-78.7836	-9.751e-11	3.78656e-11	-1.6996e-11	5.14737e-12
	-78.9399	-9.7955e-11	3.72951e-11	-1.68308e-11	5.11315e-12
	-78.9711	-9.782e-11	3.78968e-11	-1.65657e-11	4.97846e-12
	-79.0649	-9.8055e-11	3.79673e-11	-1.67742e-11	5.5434e-12
	-79.19	-9.8365e-11	3.82089e-11	-1.72625e-11	5.11009e-12
	-79.2212	-9.82e-11	3.78024e-11	-1.70169e-11	5.37412e-12
	-79.3463	-9.8375e-11	3.85195e-11	-1.71821e-11	5.17768e-12
	-79.4088	-9.861e-11	3.81996e-11	-1.67072e-11	5.00093e-12
	-79.4713	-9.918e-11	3.84616e-11	-1.67891e-11	5.04087e-12
	-79.5651	-9.8655e-11	3.82104e-11	-1.68873e-11	4.85197e-12
	-79.7214	-9.953e-11	3.83047e-11	-1.66878e-11	4.96732e-12
	-79.784	-9.959e-11	3.88715e-11	-1.73132e-11	4.9132e-12
	-79.8465	-9.991e-11	3.86076e-11	-1.75693e-11	4.83734e-12
	-79.909	-1.00775e-10	3.93226e-11	-1.73385e-11	4.55475e-12
	-80.0653	-1.0044e-10	3.90729e-11	-1.73191e-11	4.60507e-12
	-80.1591	-1.00915e-10	3.89573e-11	-1.71658e-11	4.6114e-12
	-80.2216	-1.00715e-10	3.8755e-11	-1.75901e-11	4.4887e-12
	-80.2529	-1.00815e-10	3.86176e-11	-1.7474e-11	5.03835e-12
	-80.378	-1.0116e-10	3.94058e-11	-1.77003e-11	5.76801e-12
	-80.503	-1.0174e-10	3.927e-11	-1.78522e-11	5.02128e-12
	-80.5968	-1.01715e-10	3.89402e-11	-1.76005e-11	4.89715e-12
	-80.6593	-1.0199e-10	3.8844e-11	-1.75186e-11	5.29713e-12
	-80.7218	-1.0247e-10	3.8913e-11	-1.72417e-11	4.88267e-12
	-80.8156	-1.02455e-10	3.90467e-11	-1.77047e-11	5.04645e-12
	-80.8469	-1.02555e-10	3.91746e-11	-1.74784e-11	5.58935e-12
	-81.0032	-1.0253e-10	3.89366e-11	-1.73504e-11	5.59548e-12
	-81.1283	-1.0302e-10	3.9545e-11	-1.75499e-11	5.12078e-12
	-81.222	-1.03215e-10	3.98085e-11	-1.7468e-11	5.49063e-12
	-81.2533	-1.0402e-10	3.96066e-11	-1.71166e-11	5.3359e-12
	-81.2846	-1.0347e-10	3.9622e-11	-1.75544e-11	5.03094e-12
	-81.4409	-1.044e-10	4.09142e-11	-1.73668e-11	4.95363e-12
	-81.5034	-1.04285e-10	4.07301e-11	-1.80934e-11	4.55048e-12
	-81.6284	-1.04505e-10	4.03891e-11	-1.80174e-11	5.25148e-12
	-81.6284	-1.04975e-10	4.02082e-11	-1.79117e-11	4.92094e-12
	-81.7535	-1.05155e-10	4.03286e-11	-1.71777e-11	5.04273e-12
	-81.8473	-1.0563e-10	4.04891e-11	-1.78417e-11	4.84035e-12
	-81.9723	-1.0538e-10	4.13692e-11	-1.78879e-11	5.14797e-12
	-82.0661	-1.0553e-10	4.10602e-11	-1.82184e-11	4.71934e-12
	-82.0974	-1.05625e-10	4.05389e-11	-1.83405e-11	5.06606e-12
	-82.3162	-1.0587e-10	4.08054e-11	-1.82095e-11	4.99003e-12
	-82.3162	-1.0594e-10	4.06937e-11	-1.85758e-11	4.73328e-12
	-82.41	-1.068e-10	4.12177e-11	-1.79236e-11	5.17046e-12
	-82.5351	-1.06545e-10	4.10542e-11	-1.76318e-11	5.02244e-12
	-82.4725	-1.06565e-10	4.09234e-11	-1.79087e-11	5.1841e-12
	-82.6601	-1.06875e-10	4.1789e-11	-1.80025e-11	4.91595e-12
	-82.7539	-1.07175e-10	4.0773e-11	-1.80725e-11	5.49516e-12
	-82.8789	-1.0765e-10	4.17026e-11	-1.80695e-11	5.15624e-12
	-82.9415	-1.07825e-10	4.20663e-11	-1.78075e-11	5.62496e-12
	-82.9727	-1.08315e-10	4.16478e-11	-1.80606e-11	4.90946e-12
	-83.0665	-1.08025e-10	4.15608e-11	-1.82095e-11	4.80638e-12
	-83.2228	-1.08315e-10	4.20888e-11	-1.83182e-11	4.73271e-12
	-83.2541	-1.08305e-10	4.24494e-11	-1.85177e-11	4.60398e-12
	-83.4104	-1.0843e-10	4.17666e-11	-1.85356e-11	5.22021e-12
	-83.5042	-1.08965e-10	4.28113e-11	-1.86264e-11	4.45055e-12
	-83.598	-1.09665e-10	4.27546e-11	-1.83807e-11	5.32974e-12
	-83.6605	-1.09925e-10	4.23009e-11	-1.84805e-11	4.86097e-12
	-83.7543	-1.09625e-10	4.22898e-11	-1.86934e-11	4.76437e-12
	-83.8168	-1.09935e-10	4.21226e-11	-1.85251e-11	5.07086e-12
	-83.9731	-1.1022e-10	4.2574e-11	-1.88378e-11	5.48502e-12
	-84.0044	-1.10175e-10	4.23859e-11	-1.90463e-11	4.96182e-12
	-84.0044	-1.10525e-10	4.2686e-11	-1.89912e-11	5.36901e-12
	-84.1294	-1.1108e-10	4.24866e-11	-1.80532e-11	5.71204e-12
	-84.2232	-1.1104e-10	4.23162e-11	-1.83286e-11	5.59019e-12
	-84.317	-1.1083e-10	4.29029e-11	-1.82422e-11	5.99649e-12
	-84.4733	-1.11165e-10	4.2952e-11	-1.8954e-11	5.91871e-12
	-84.5046	-1.1137e-10	4.25941e-11	-1.86696e-11	5.63139e-12
	-84.6609	-1.11885e-10	4.29612e-11	-1.82765e-11	5.7391e-12
	-84.6609	-1.11825e-10	4.26831e-11	-1.85907e-11	5.93979e-12
	-84.8172	-1.12375e-10	4.31994e-11	-1.87738e-11	5.51276e-12
	-84.8797	-1.12805e-10	4.38281e-11	-1.86562e-11	5.55871e-12
	-85.0048	-1.1237e-10	4.34277e-11	-1.86011e-11	5.3838e-12
	-85.036	-1.12895e-10	4.35187e-11	-1.90999e-11	5.48142e-12
	-85.1611	-1.1347e-10	4.36861e-11	-1.94527e-11	5.53474e-12
	-85.2549	-1.1408e-10	4.33999e-11	-1.93262e-11	5.30265e-12
	-85.3487	-1.14335e-10	4.34013e-11	-1.90448e-11	5.48231e-12
	-85.3799	-1.1467e-10	4.40663e-11	-1.93009e-11	5.0529e-12
	-85.4737	-1.14405e-10	4.3494e-11	-1.94557e-11	5.05032e-12
	-85.5988	-1.1442e-10	4.35951e-11	-1.99813e-11	5.07087e-12
	-85.6926	-1.14885e-10	4.40746e-11	-1.95987e-11	5.24023e-12
	-85.7863	-1.1503e-10	4.45324e-11	-2.00319e-11	5.15048e-12
	-85.8176	-1.1527e-10	4.4539e-11	-1.95659e-11	5.53163e-12
	-85.9114	-1.1524e-10	4.38749e-11	-1.93768e-11	5.8379e-12
	-86.0052	-1.15445e-10	4.48742e-11	-1.93768e-11	5.67865e-12
	-86.0677	-1.15225e-10	4.38617e-11	-1.95302e-11	6.19379e-12
	-86.2553	-1.1541e-10	4.44542e-11	-1.92756e-11	5.71384e-12
	-86.2553	-1.15775e-10	4.37641e-11	-1.94661e-11	6.1328e-12
	-86.3491	-1.1619e-10	4.42523e-11	-1.90254e-11	6.16851e-12
	-86.5054	-1.1686e-10	4.49531e-11	-1.9423e-11	6.01267e-12
	-86.5992	-1.171e-10	4.52051e-11	-1.93009e-11	5.90112e-12
	-86.5992	-1.16945e-10	4.49804e-11	-1.92577e-11	6.57283e-12
	-86.7242	-1.17465e-10	4.43391e-11	-1.89912e-11	6.0701e-12
	-86.7555	-1.17825e-10	4.47522e-11	-1.94766e-11	5.76876e-12
	-86.818	-1.17725e-10	4.48075e-11	-1.96329e-11	5.93487e-12
	-87.0056	-1.182e-10	4.50634e-11	-1.97446e-11	5.37141e-12
	-87.0681	-1.1815e-10	4.43179e-11	-1.97341e-11	5.35199e-12
	-87.1619	-1.18985e-10	4.51238e-11	-1.99605e-11	4.91194e-12
	-87.2244	-1.1892e-10	4.52569e-11	-1.99962e-11	5.22088e-12
	-87.2869	-1.1908e-10	4.51917e-11	-1.99575e-11	4.93056e-12
	-87.3495	-1.1918e-10	4.53259e-11	-2.04622e-11	4.90576e-12
	-87.4433	-1.1933e-10	4.5104e-11	-2.05263e-11	5.48158e-12
	-87.5683	-1.19265e-10	4.59555e-11	-2.00141e-11	5.88401e-12
	-87.7246	-1.2004e-10	4.5513e-11	-2.0431e-11	5.43961e-12
	-87.7871	-1.20025e-10	4.50444e-11	-1.97922e-11	5.61817e-12
	-87.8809	-1.2035e-10	4.52229e-11	-1.94438e-11	6.73642e-12
	-88.006	-1.2053e-10	4.54777e-11	-2.04191e-11	5.67579e-12
	-88.0372	-1.20455e-10	4.60623e-11	-1.98458e-11	6.18172e-12
	-88.131	-1.2105e-10	4.61081e-11	-1.99486e-11	5.71586e-12
	-88.2873	-1.2105e-10	4.49673e-11	-1.99128e-11	5.91863e-12
	-88.2561	-1.2172e-10	4.61708e-11	-2.02716e-11	5.66804e-12
	-88.4436	-1.2177e-10	4.64142e-11	-2.00528e-11	5.52313e-12
	-88.4749	-1.2257e-10	4.66226e-11	-1.98875e-11	5.87894e-12
	-88.5374	-1.2246e-10	4.70477e-11	-2.03833e-11	5.58624e-12
	-88.6625	-1.2299e-10	4.71285e-11	-2.04459e-11	6.14342e-12
	-88.725	-1.2259e-10	4.57978e-11	-2.05129e-11	5.58344e-12
	-88.8188	-1.2343e-10	4.5768e-11	-2.02285e-11	5.79632e-12
	-88.9438	-1.23295e-10	4.52542e-11	-2.05635e-11	5.54681e-12
	-88.9751	-1.23605e-10	4.57253e-11	-2.07526e-11	5.25739e-12
	-89.1627	-1.23925e-10	4.66827e-11	-2.12782e-11	5.3929e-12
	-89.1627	-1.23815e-10	4.63337e-11	-2.08732e-11	5.57384e-12
	-89.2252	-1.24295e-10	4.65413e-11	-2.13005e-11	5.34867e-12
	-89.3503	-1.2475e-10	4.69181e-11	-2.11471e-11	5.53934e-12
	-89.3815	-1.24815e-10	4.6037e-11	-2.1101e-11	5.79546e-12
	-89.5378	-1.24815e-10	4.6521e-11	-2.04473e-11	5.53187e-12
	-89.6316	-1.25085e-10	4.67148e-11	-2.09029e-11	5.88577e-12
	-89.6941	-1.25145e-10	4.6503e-11	-2.08851e-11	5.98347e-12
	-89.8192	-1.2572e-10	4.62754e-11	-2.09938e-11	5.9391e-12
	-89.8817	-1.2639e-10	4.65045e-11	-2.09521e-11	5.89211e-12
	-89.9442	-1.26205e-10	4.74413e-11	-2.08449e-11	6.13392e-12
	-90.0068	-1.27025e-10	4.84774e-11	-2.05754e-11	5.95371e-12
	-90.1006	-1.26405e-10	4.64798e-11	-2.09238e-11	5.79109e-12
	-90.2881	-1.27305e-10	4.65411e-11	-2.09238e-11	5.90058e-12
	-90.2569	-1.27475e-10	4.75644e-11	-2.13675e-11	5.62043e-12
	-90.4757	-1.275e-10	4.7611e-11	-2.13868e-11	5.84647e-12
	-90.5382	-1.2741e-10	4.7145e-11	-2.17382e-11	5.36936e-12
	-90.6007	-1.27865e-10	4.75793e-11	-2.10533e-11	5.49553e-12
	-90.6945	-1.28425e-10	4.73864e-11	-2.1369e-11	6.09199e-12
	-90.7883	-1.28395e-10	4.78401e-11	-2.17814e-11	5.42111e-12
	-90.8509	-1.2865e-10	4.8401e-11	-2.1564e-11	5.50376e-12
	-90.9759	-1.28825e-10	4.78189e-11	-2.1771e-11	6.30236e-12
	-91.0072	-1.29395e-10	4.78785e-11	-2.17025e-11	5.37952e-12
	-91.101	-1.29455e-10	4.79864e-11	-2.14181e-11	6.02661e-12
	-91.1322	-1.29545e-10	4.78126e-11	-2.1841e-11	5.31319e-12
	-91.2573	-1.29785e-10	4.87248e-11	-2.14658e-11	5.71327e-12
	-91.3823	-1.2973e-10	4.80528e-11	-2.12514e-11	6.6718e-12
	-91.4448	-1.29885e-10	4.87591e-11	-2.17621e-11	5.75171e-12
	-91.5699	-1.2965e-10	4.78526e-11	-2.12216e-11	6.75454e-12
	-91.6011	-1.3062e-10	4.88809e-11	-2.11293e-11	6.66154e-12
	-91.7887	-1.308e-10	4.85957e-11	-2.10012e-11	7.01677e-12
	-91.7575	-1.31225e-10	4.87798e-11	-2.16772e-11	6.73304e-12
	-91.945	-1.31435e-10	4.88281e-11	-2.14583e-11	5.85009e-12
	-92.0076	-1.31805e-10	4.89728e-11	-2.14479e-11	6.07696e-12
	-92.0701	-1.3168e-10	4.91017e-11	-2.15774e-11	6.26812e-12
	-92.1951	-1.32195e-10	4.887e-11	-2.18454e-11	5.94204e-12
	-92.2577	-1.3263e-10	4.79401e-11	-2.21254e-11	5.59152e-12
	-92.3202	-1.32955e-10	4.83886e-11	-2.13913e-11	6.2825e-12
	-92.4452	-1.3376e-10	4.95189e-11	-2.20584e-11	5.74008e-12
	-92.539	-1.3323e-10	4.86607e-11	-2.22445e-11	5.40749e-12
	-92.5703	-1.3324e-10	4.87809e-11	-2.23606e-11	5.58753e-12
	-92.6328	-1.33685e-10	4.94137e-11	-2.2313e-11	6.04127e-12
	-92.7266	-1.33845e-10	4.91296e-11	-2.20852e-11	6.11695e-12
	-92.8516	-1.3431e-10	4.91873e-11	-2.2572e-11	5.80126e-12
	-93.0392	-1.3454e-10	4.98175e-11	-2.19035e-11	6.0365e-12
	-93.008	-1.34535e-10	4.98562e-11	-2.22832e-11	5.72966e-12
	-93.1643	-1.3499e-10	4.98663e-11	-2.21105e-11	6.09569e-12
	-93.1955	-1.35025e-10	4.97431e-11	-2.22177e-11	5.86926e-12
	-93.258	-1.35395e-10	4.98291e-11	-2.2237e-11	6.56127e-12
	-93.3518	-1.36155e-10	5.06756e-11	-2.24097e-11	6.09575e-12
	-93.5394	-1.36665e-10	5.0139e-11	-2.23814e-11	6.42321e-12
	-93.5707	-1.3658e-10	4.97059e-11	-2.24559e-11	5.72103e-12
	-93.6332	-1.36315e-10	4.95119e-11	-2.21283e-11	5.86206e-12
	-93.7895	-1.36545e-10	4.91524e-11	-2.22013e-11	6.56056e-12
	-93.852	-1.36775e-10	5.04838e-11	-2.28921e-11	6.40184e-12
	-93.8833	-1.3719e-10	4.98548e-11	-2.28564e-11	6.12397e-12
	-94.0084	-1.37705e-10	5.04296e-11	-2.2712e-11	5.71194e-12
	-94.1021	-1.37725e-10	4.99127e-11	-2.24738e-11	5.84473e-12
	-94.1959	-1.3866e-10	5.0239e-11	-2.305e-11	5.72916e-12
	-94.2272	-1.38115e-10	5.06324e-11	-2.27686e-11	5.69079e-12
	-94.3835	-1.3884e-10	5.08287e-11	-2.28445e-11	6.03319e-12
	-94.4773	-1.38635e-10	5.11122e-11	-2.30857e-11	6.17323e-12
	-94.4773	-1.38815e-10	5.06587e-11	-2.33537e-11	5.89831e-12
	-94.6649	-1.39335e-10	5.08589e-11	-2.33195e-11	5.70861e-12
	-94.7274	-1.39565e-10	5.17424e-11	-2.29651e-11	5.67956e-12
	-94.8837	-1.3964e-10	5.06869e-11	-2.28371e-11	6.29898e-12
	-94.8524	-1.39555e-10	5.07437e-11	-2.28445e-11	6.14022e-12
	-94.9462	-1.39945e-10	5.16168e-11	-2.34371e-11	6.45777e-12
	-95.0087	-1.4009e-10	5.21911e-11	-2.30678e-11	6.35104e-12
	-95.1651	-1.40615e-10	5.21e-11	-2.26033e-11	7.25463e-12
	-95.2276	-1.41e-10	5.17001e-11	-2.30247e-11	6.68596e-12
	-95.2588	-1.4182e-10	5.22275e-11	-2.29964e-11	6.41761e-12
	-95.3526	-1.4133e-10	5.1871e-11	-2.23844e-11	6.76281e-12
	-95.5402	-1.41785e-10	5.18729e-11	-2.26614e-11	6.31508e-12
	-95.5402	-1.41595e-10	5.17928e-11	-2.31631e-11	6.51574e-12
	-95.6653	-1.4175e-10	5.0657e-11	-2.35115e-11	6.16333e-12
	-95.7903	-1.42605e-10	5.27161e-11	-2.32644e-11	5.5662e-12
	-95.759	-1.4285e-10	5.1901e-11	-2.34475e-11	5.42248e-12
	-95.9466	-1.43715e-10	5.21826e-11	-2.37021e-11	5.38328e-12
	-95.9779	-1.43e-10	5.17995e-11	-2.34684e-11	5.9303e-12
	-96.1029	-1.4286e-10	5.28405e-11	-2.34118e-11	6.0354e-12
	-96.2592	-1.43725e-10	5.33754e-11	-2.4183e-11	5.1118e-12
	-96.228	-1.4423e-10	5.32194e-11	-2.38376e-11	5.82982e-12
	-96.3843	-1.44725e-10	5.40467e-11	-2.40818e-11	5.97341e-12
	-96.4781	-1.44745e-10	5.34406e-11	-2.40356e-11	6.12313e-12
	-96.5406	-1.4564e-10	5.38169e-11	-2.33686e-11	5.85881e-12
	-96.6031	-1.45545e-10	5.4502e-11	-2.3781e-11	6.42777e-12
	-96.7907	-1.4549e-10	5.41214e-11	-2.40937e-11	6.09542e-12
	-96.822	-1.45875e-10	5.42469e-11	-2.38778e-11	6.01434e-12
	-96.8845	-1.4614e-10	5.42191e-11	-2.39686e-11	6.18393e-12
	-97.0721	-1.467e-10	5.45749e-11	-2.33239e-11	7.08806e-12
	-97.0721	-1.463e-10	5.35835e-11	-2.34788e-11	6.18928e-12
	-97.1658	-1.4622e-10	5.37372e-11	-2.37676e-11	6.60014e-12
	-97.2596	-1.47505e-10	5.50023e-11	-2.35562e-11	6.91792e-12
	-97.3847	-1.48115e-10	5.5211e-11	-2.44019e-11	6.11446e-12
	-97.416	-1.4858e-10	5.51925e-11	-2.44719e-11	6.62624e-12
	-97.541	-1.4908e-10	5.49878e-11	-2.44138e-11	6.36367e-12
	-97.6348	-1.491e-10	5.45545e-11	-2.39329e-11	6.59551e-12
	-97.6661	-1.4947e-10	5.57108e-11	-2.4052e-11	6.02081e-12
	-97.8224	-1.49165e-10	5.48828e-11	-2.45687e-11	6.10841e-12
	-97.8224	-1.495e-10	5.48254e-11	-2.47533e-11	5.62988e-12
	-97.9787	-1.4966e-10	5.51775e-11	-2.44585e-11	6.35162e-12
	-98.0725	-1.4944e-10	5.47289e-11	-2.48962e-11	6.23266e-12
	-98.2288	-1.5074e-10	5.50928e-11	-2.53772e-11	5.19911e-12
	-98.3226	-1.507e-10	5.50044e-11	-2.45865e-11	5.4487e-12
	-98.26	-1.50265e-10	5.52184e-11	-2.38391e-11	6.12312e-12
	-98.3851	-1.49815e-10	5.45374e-11	-2.40073e-11	6.89956e-12
	-98.4789	-1.5116e-10	5.58617e-11	-2.45999e-11	7.02213e-12
	-98.5414	-1.51355e-10	5.56693e-11	-2.42337e-11	6.8766e-12
	-98.6039	-1.5187e-10	5.60107e-11	-2.39195e-11	6.98657e-12
	-98.6977	-1.51865e-10	5.63303e-11	-2.41741e-11	6.19821e-12
	-98.854	-1.5237e-10	5.62906e-11	-2.40595e-11	7.01045e-12
	-98.9478	-1.52775e-10	5.61475e-11	-2.49275e-11	6.78602e-12
	-99.0416	-1.5229e-10	5.57165e-11	-2.40803e-11	6.79945e-12
	-99.0416	-1.5281e-10	5.53067e-11	-2.4862e-11	6.48767e-12
	-99.1666	-1.5313e-10	5.60407e-11	-2.53995e-11	6.62374e-12
	-99.2604	-1.5318e-10	5.54794e-11	-2.48337e-11	6.25011e-12
	-99.4167	-1.5429e-10	5.60808e-11	-2.41086e-11	6.54115e-12
	-99.448	-1.5455e-10	5.7052e-11	-2.47339e-11	6.63838e-12
	-99.5105	-1.548e-10	5.66109e-11	-2.53399e-11	6.14379e-12
	-99.6668	-1.54925e-10	5.70947e-11	-2.50615e-11	6.15923e-12
	-99.7294	-1.55e-10	5.66949e-11	-2.53578e-11	5.98037e-12
	-99.8232	-1.55035e-10	5.67907e-11	-2.52729e-11	5.96958e-12
	-99.9169	-1.55495e-10	5.6819e-11	-2.5194e-11	6.65824e-12
	-100.042	-1.5593e-10	5.64909e-11	-2.53682e-11	6.15946e-12
	-100.011	-1.55885e-10	5.78597e-11	-2.50794e-11	6.78419e-12
	-100.105	-1.5652e-10	5.75395e-11	-2.5666e-11	6.43133e-12
	-100.261	-1.5686e-10	5.80806e-11	-2.5124e-11	7.01221e-12
	-100.292	-1.56555e-10	5.75576e-11	-2.50838e-11	7.65933e-12
	-100.386	-1.57045e-10	5.76901e-11	-2.52446e-11	6.6368e-12
	-100.511	-1.57655e-10	5.78957e-11	-2.4932e-11	7.32694e-12
	-100.542	-1.5752e-10	5.7613e-11	-2.51121e-11	7.18226e-12
	-100.667	-1.58155e-10	5.79408e-11	-2.52789e-11	6.75195e-12
	-100.699	-1.58265e-10	5.68487e-11	-2.56466e-11	6.37553e-12
	-100.886	-1.58245e-10	5.75786e-11	-2.58938e-11	6.87948e-12
	-100.949	-1.58895e-10	5.74433e-11	-2.60576e-11	6.71907e-12
	-101.074	-1.59475e-10	5.81211e-11	-2.59236e-11	6.46562e-12
	-101.105	-1.5957e-10	5.75822e-11	-2.5739e-11	6.5483e-12
	-101.261	-1.60395e-10	5.85596e-11	-2.58417e-11	5.92701e-12
	-101.292	-1.60425e-10	5.81894e-11	-2.62258e-11	5.83909e-12
	-101.355	-1.6085e-10	5.93313e-11	-2.59102e-11	6.11128e-12
	-101.48	-1.6112e-10	5.92446e-11	-2.60472e-11	6.67452e-12
	-101.511	-1.60795e-10	5.90191e-11	-2.61648e-11	6.54295e-12
	-101.699	-1.61245e-10	5.88056e-11	-2.63003e-11	6.18244e-12
	-101.761	-1.62435e-10	5.90334e-11	-2.67827e-11	6.02983e-12
	-101.855	-1.6224e-10	5.83593e-11	-2.65177e-11	6.53486e-12
	-101.949	-1.6195e-10	5.82511e-11	-2.6601e-11	6.8297e-12
	-101.98	-1.62305e-10	5.88471e-11	-2.64834e-11	6.73256e-12
	-102.074	-1.6247e-10	5.8679e-11	-2.62541e-11	6.78148e-12
	-102.199	-1.63295e-10	6.01351e-11	-2.58194e-11	6.95152e-12
	-102.23	-1.63545e-10	5.96503e-11	-2.57598e-11	7.34504e-12
	-102.293	-1.63805e-10	5.95275e-11	-2.61097e-11	6.84361e-12
	-102.387	-1.644e-10	5.95548e-11	-2.62407e-11	6.87869e-12
	-102.512	-1.6431e-10	6.00207e-11	-2.63479e-11	6.72657e-12
	-102.699	-1.64875e-10	6.06625e-11	-2.66621e-11	6.9575e-12
	-102.731	-1.65445e-10	5.97886e-11	-2.69465e-11	6.38506e-12
	-102.824	-1.6576e-10	5.97103e-11	-2.71043e-11	5.94243e-12
	-102.918	-1.6593e-10	5.99181e-11	-2.69837e-11	6.51113e-12
	-102.949	-1.66785e-10	6.09721e-11	-2.69733e-11	6.45587e-12
	-102.981	-1.66025e-10	5.97839e-11	-2.79187e-11	6.8116e-12
	-103.137	-1.6704e-10	6.06621e-11	-2.7353e-11	6.59433e-12
	-103.262	-1.67895e-10	6.14597e-11	-2.71579e-11	6.47617e-12
	-103.293	-1.67105e-10	6.07442e-11	-2.76641e-11	5.97658e-12
	-103.387	-1.67615e-10	6.09452e-11	-2.76686e-11	5.84651e-12
	-103.543	-1.6829e-10	6.0273e-11	-2.77475e-11	5.89466e-12
	-103.668	-1.6817e-10	6.04364e-11	-2.67931e-11	6.99301e-12
	-103.637	-1.68195e-10	6.12165e-11	-2.73023e-11	7.2899e-12
	-103.793	-1.68365e-10	6.09912e-11	-2.7481e-11	7.05723e-12
	-103.825	-1.68395e-10	6.12035e-11	-2.74006e-11	7.30547e-12
	-103.887	-1.6875e-10	6.14807e-11	-2.69316e-11	7.0531e-12
	-103.919	-1.6949e-10	6.14384e-11	-2.71013e-11	7.51289e-12
	-104.075	-1.70435e-10	6.21999e-11	-2.69361e-11	7.19681e-12
	-104.2	-1.7013e-10	6.14086e-11	-2.72532e-11	7.2662e-12
	-104.294	-1.6995e-10	6.04278e-11	-2.75227e-11	7.02735e-12
	-104.356	-1.6984e-10	6.1403e-11	-2.80289e-11	6.89291e-12
	-104.45	-1.70705e-10	6.17216e-11	-2.80051e-11	7.1686e-12
	-104.513	-1.7134e-10	6.18956e-11	-2.80647e-11	7.24827e-12
	-104.638	-1.72605e-10	6.30822e-11	-2.76433e-11	6.81675e-12
	-104.7	-1.72865e-10	6.19098e-11	-2.77237e-11	7.07289e-12
	-104.825	-1.72065e-10	6.19717e-11	-2.77237e-11	6.57544e-12
	-104.888	-1.72565e-10	6.22845e-11	-2.82776e-11	6.67941e-12
	-105.013	-1.72335e-10	6.16088e-11	-2.8151e-11	6.70606e-12
	-105.106	-1.7235e-10	6.20342e-11	-2.81897e-11	6.92606e-12
	-105.106	-1.73225e-10	6.25103e-11	-2.81525e-11	6.80068e-12
	-105.263	-1.7427e-10	6.25723e-11	-2.77892e-11	6.66383e-12
	-105.294	-1.7345e-10	6.25834e-11	-2.78994e-11	6.11859e-12
	-105.45	-1.74545e-10	6.27836e-11	-2.78979e-11	6.31829e-12
	-105.513	-1.75295e-10	6.30351e-11	-2.79649e-11	7.18681e-12
	-105.544	-1.7443e-10	6.30363e-11	-2.82686e-11	7.15671e-12
	-105.669	-1.75435e-10	6.36155e-11	-2.77073e-11	7.14214e-12
	-105.732	-1.75695e-10	6.36245e-11	-2.80944e-11	7.50254e-12
	-105.826	-1.7602e-10	6.32746e-11	-2.72889e-11	7.61916e-12
	-105.919	-1.7629e-10	6.31733e-11	-2.78086e-11	7.46394e-12
	-105.982	-1.766e-10	6.36962e-11	-2.76984e-11	7.07116e-12
	-106.107	-1.7735e-10	6.38083e-11	-2.83073e-11	7.49122e-12
	-106.263	-1.76835e-10	6.37695e-11	-2.85441e-11	7.51227e-12
	-106.201	-1.7764e-10	6.36391e-11	-2.82091e-11	6.98122e-12
	-106.42	-1.78535e-10	6.38797e-11	-2.7956e-11	6.89084e-12
	-106.451	-1.78865e-10	6.44624e-11	-2.85366e-11	6.45865e-12
	-106.545	-1.78585e-10	6.40886e-11	-2.85917e-11	6.72304e-12
	-106.607	-1.78895e-10	6.39855e-11	-2.8553e-11	6.58527e-12
	-106.67	-1.7938e-10	6.43347e-11	-2.89208e-11	7.06491e-12
	-106.795	-1.78825e-10	6.35956e-11	-2.86662e-11	6.74282e-12
	-106.888	-1.7988e-10	6.5218e-11	-2.86349e-11	6.68457e-12
	-106.951	-1.8053e-10	6.47902e-11	-2.94896e-11	6.26757e-12
	-107.139	-1.8037e-10	6.38592e-11	-2.87853e-11	7.24774e-12
	-107.107	-1.80975e-10	6.50673e-11	-2.85694e-11	7.08888e-12
	-107.264	-1.8082e-10	6.50802e-11	-2.9698e-11	7.49296e-12
	-107.389	-1.8099e-10	6.47486e-11	-2.93109e-11	7.45307e-12
	-107.451	-1.81425e-10	6.54067e-11	-2.85262e-11	8.27702e-12
	-107.514	-1.8203e-10	6.4879e-11	-2.91977e-11	7.58498e-12
	-107.607	-1.81695e-10	6.42421e-11	-2.85218e-11	8.09169e-12
	-107.701	-1.8268e-10	6.54026e-11	-2.91575e-11	8.36639e-12
	-107.795	-1.82865e-10	6.51996e-11	-2.92826e-11	7.69729e-12
	-107.858	-1.82915e-10	6.55685e-11	-3.01045e-11	7.82744e-12
	-107.951	-1.84165e-10	6.56013e-11	-2.95208e-11	7.6989e-12
	-108.014	-1.83945e-10	6.58016e-11	-2.96384e-11	7.03665e-12
	-108.108	-1.8405e-10	6.47086e-11	-2.95685e-11	7.07881e-12
	-108.295	-1.849e-10	6.51443e-11	-3.04514e-11	6.82669e-12
	-108.358	-1.84495e-10	6.46468e-11	-2.95685e-11	7.06139e-12
	-108.389	-1.84945e-10	6.54519e-11	-3.01462e-11	6.835e-12
	-108.483	-1.84875e-10	6.60319e-11	-3.04663e-11	6.36283e-12
	-108.577	-1.851e-10	6.61091e-11	-3.03174e-11	6.45451e-12
	-108.608	-1.8549e-10	6.58461e-11	-2.9966e-11	7.32339e-12
	-108.764	-1.8667e-10	6.63889e-11	-3.0374e-11	6.56128e-12
	-108.827	-1.86075e-10	6.61407e-11	-2.94196e-11	7.16746e-12
	-108.952	-1.86795e-10	6.61351e-11	-3.05363e-11	6.97615e-12
	-108.983	-1.86395e-10	6.5986e-11	-3.03561e-11	7.80482e-12
	-109.108	-1.8647e-10	6.64257e-11	-3.06107e-11	7.44288e-12
	-109.171	-1.87645e-10	6.64278e-11	-3.00985e-11	8.41491e-12
	-109.264	-1.87555e-10	6.71294e-11	-3.01715e-11	7.49827e-12
	-109.358	-1.87455e-10	6.64929e-11	-3.04856e-11	7.70571e-12
	-109.483	-1.8856e-10	6.77285e-11	-2.98811e-11	8.25873e-12
	-109.546	-1.8914e-10	6.76164e-11	-3.02608e-11	8.35089e-12
	-109.671	-1.894e-10	6.75203e-11	-3.04559e-11	7.8246e-12
	-109.765	-1.89695e-10	6.73555e-11	-3.09323e-11	7.28744e-12
	-109.827	-1.90225e-10	6.66532e-11	-3.05556e-11	7.20483e-12
[truncated: 502 more rows]

## Sheet: Fig. 3b, d, e
Fig. 3b		N	W	Cis1	Intermediate	Trans1	Trans2	Cis2	Sterol1	Sterol2
	N		1.382	1.455	1.461	1.739	1.479	2.3	1.938	3.88
	W	1.382		0.768	1.029	0.959	0.809	2.155	1.283	2.887
	Cis1-PI/PIP	1.455	0.768		0.786	0.741	0.35	1.978	1.314	3.083
	Intermediate	1.461	1.029	0.786		1.171	0.8	1.788	1.391	2.835
	Trans1	1.739	0.959	0.741	1.171		0.707	2.146	1.402	2.887
	Trans2	1.479	0.809	0.35	0.8	0.707		2.051	1.346	2.936
	Cis2	2.3	2.155	1.978	1.788	2.146	2.051		1.577	2.392
	Sterol1	1.938	1.283	1.314	1.391	1.402	1.346	1.577		2.605
	Sterol2	3.88	2.887	3.083	2.835	2.887	2.936	2.392	2.605
Fig. 3d		TM2	TM5
	N	3.512	1.93
	Cis1-PI/PIP	1.667	1.067
	Intermediate	3.091	1.034
	Trans1	1.981	1.137
	Trans2	1.546	0.705
	Cis2	3.403	1.562
	Sterol1	2.23	1.135
	Sterol2	3.234	4.942
Fig. 3e		Protomer A	Protomer B
	W	8.9	9.6
	N	10.1	8
	Cis1-PI/PIP	9.5	9.4
	Cis2	12	12
	Intermediate	9.5	9.9
	Trans1	9.9	10
	Trans2	9.8	9.7
	Sterol1	10.9	10.9
	Sterol2	12.5	12.5

## Sheet: Fig. 4c, i, j
Fig. 4c	Wide			Narrow			Fig. 4i	Bin Center	# values		Fig. 4j	Bin Center	# values
	Pore radius (Å)	Z-axis (Å)		Pore radius (Å)	Z-axis (Å)			-20000	0			-20000	10
	2.262	1.472		1.465	0.398			-18000	4			-18000	7
	2.266	1.421		1.393	0.612			-16000	1			-16000	10
	2.269	1.371		1.33	0.823			-14000	1			-14000	4
	2.269	1.324		1.285	1.03			-12000	1			-12000	3
	2.266	1.281		1.27	1.23			-10000	1			-10000	5
	2.268	1.243		1.284	1.42			-8000	0			-8000	8
	2.281	1.212		1.324	1.598			-6000	0			-6000	2
	2.308	1.19		1.382	1.762			-4000	0			-4000	4
	2.339	1.177		1.453	1.909			-2000	0			-2000	1
	2.357	1.175		1.527	2.037			0	1			0	4
	2.351	1.185		1.595	2.144			2000	4			2000	12
	2.326	1.208		1.648	2.227			4000	5			4000	23
	2.291	1.244		1.682	2.286			6000	8			6000	16
	2.252	1.293		1.7	2.323			8000	7			8000	17
	2.22	1.355		1.709	2.344			10000	3			10000	12
	2.201	1.431		1.712	2.351			12000	6			12000	14
	2.201	1.52		1.716	2.348			14000	4			14000	17
	2.205	1.623		1.723	2.339			16000	5			16000	9
	2.197	1.741		1.739	2.328			18000	4			18000	14
	2.172	1.872		1.765	2.318			20000	4			20000	15
	2.141	2.015		1.795	2.313
	2.122	2.166		1.818	2.318
	2.125	2.319		1.827	2.334
	2.15	2.47		1.821	2.365
	2.195	2.615		1.803	2.41
	2.252	2.75		1.78	2.469
	2.302	2.87		1.757	2.54
	2.325	2.97		1.744	2.624
	2.312	3.047		1.751	2.72
	2.282	3.1		1.789	2.828
	2.255	3.136		1.853	2.947
	2.245	3.16		1.915	3.077
	2.249	3.178		1.946	3.217
	2.261	3.197		1.92	3.367
	2.279	3.223		1.847	3.525
	2.294	3.26		1.757	3.687
	2.3	3.317		1.679	3.85
	2.296	3.398		1.634	4.012
	2.29	3.506		1.618	4.17
	2.291	3.636		1.624	4.319
	2.305	3.783		1.645	4.458
	2.334	3.942		1.67	4.583
	2.379	4.107		1.687	4.69
	2.439	4.274		1.684	4.778
	2.506	4.436		1.653	4.844
	2.571	4.588		1.604	4.891
	2.628	4.726		1.554	4.924
	2.672	4.844		1.518	4.945
	2.701	4.945		1.503	4.961
	2.715	5.029		1.5	4.975
	2.726	5.097		1.501	4.991
	2.74	5.153		1.499	5.014
	2.758	5.197		1.489	5.047
	2.773	5.231		1.47	5.096
	2.775	5.256		1.441	5.165
	2.766	5.275		1.402	5.255
	2.753	5.289		1.36	5.364
	2.741	5.3		1.322	5.489
	2.734	5.311		1.294	5.626
	2.734	5.325		1.285	5.773
	2.739	5.344		1.304	5.925
	2.75	5.371		1.361	6.081
	2.77	5.408		1.454	6.236
	2.799	5.458		1.549	6.387
	2.835	5.524		1.607	6.532
	2.874	5.607		1.587	6.667
	2.912	5.707		1.488	6.79
	2.951	5.818		1.352	6.904
	2.997	5.938		1.222	7.008
	3.055	6.061		1.137	7.105
	3.121	6.184		1.104	7.196
	3.189	6.302		1.117	7.282
	3.25	6.412		1.171	7.364
	3.3	6.509		1.253	7.444
	3.335	6.589		1.33	7.522
	3.351	6.651		1.371	7.6
	3.355	6.697		1.346	7.679
	3.36	6.727		1.264	7.761
	3.373	6.744		1.153	7.847
	3.396	6.748		1.044	7.938
	3.422	6.742		0.963	8.036
	3.447	6.725		0.921	8.143
	3.466	6.701		0.931	8.259
	3.477	6.67		1.001	8.387
	3.477	6.636		1.112	8.527
	3.469	6.605		1.22	8.681
	3.457	6.581		1.278	8.851
	3.448	6.573		1.252	9.038
	3.443	6.585		1.172	9.236
	3.443	6.624		1.087	9.442
	3.449	6.696		1.042	9.651
	3.457	6.806		1.062	9.857
	3.458	6.962		1.13	10.056
	3.448	7.165		1.23	10.242
	3.435	7.407		1.344	10.411
	3.431	7.676		1.452	10.557
	3.446	7.961		1.534	10.676
	3.487	8.252		1.57	10.763
	3.559	8.539		1.553	10.816
	3.66	8.809		1.506	10.84
	3.759	9.053		1.457	10.841
	3.814	9.26		1.432	10.827
	3.802	9.421		1.438	10.804
	3.752	9.539		1.464	10.778
	3.709	9.622		1.501	10.756
	3.704	9.675		1.537	10.745
	3.73	9.706		1.564	10.75
	3.775	9.721		1.57	10.778
	3.823	9.728		1.546	10.836
	3.86	9.731		1.495	10.925
	3.875	9.74		1.437	11.041
	3.859	9.758		1.394	11.178
	3.829	9.789		1.384	11.332
	3.8	9.829		1.419	11.498
	3.786	9.879		1.506	11.671
	3.784	9.935		1.651	11.847
	3.792	9.997		1.842	12.019
	3.804	10.063		2.024	12.185
	3.814	10.132		2.138	12.337
	3.819	10.202		2.13	12.473
	3.814	10.271		2.018	12.59
	3.803	10.339		1.862	12.692
	3.79	10.404		1.724	12.78
	3.777	10.466		1.651	12.854
	3.767	10.524		1.636	12.919
	3.762	10.577		1.667	12.974
	3.761	10.624		1.729	13.022
	3.76	10.664		1.804	13.064
	3.757	10.696		1.872	13.103
	3.749	10.719		1.912	13.139
	3.737	10.735		1.91	13.176
	3.726	10.747		1.878	13.212
	3.716	10.757		1.834	13.249
	3.711	10.77		1.799	13.285
	3.711	10.788		1.785	13.322
	3.716	10.817		1.79	13.359
	3.722	10.858		1.813	13.397
	3.725	10.915		1.851	13.435
	3.719	10.992		1.892	13.474
	3.7	11.091		1.92	13.513
	3.664	11.209		1.921	13.553
	3.615	11.345		1.886	13.594
	3.563	11.497		1.83	13.635
	3.521	11.661		1.771	13.678
	3.492	11.837		1.727	13.721
	3.469	12.02		1.704	13.766
	3.447	12.21		1.698	13.812
	3.421	12.404		1.704	13.858
	3.39	12.598		1.719	13.906
	3.353	12.791		1.734	13.956
	3.313	12.976		1.74	14.007
	3.279	13.151		1.731	14.059
	3.258	13.311		1.703	14.112
	3.253	13.453		1.665	14.168
	3.256	13.571		1.623	14.227
	3.263	13.662		1.585	14.288
	3.268	13.721		1.554	14.353
	3.265	13.747		1.533	14.421
	3.249	13.745		1.524	14.494
	3.225	13.727		1.525	14.572
	3.208	13.703		1.528	14.655
	3.208	13.684		1.523	14.743
	3.222	13.681		1.499	14.838
	3.235	13.704		1.458	14.939
	3.23	13.765		1.406	15.047
	3.2	13.873		1.351	15.163
	3.141	14.04		1.299	15.286
	3.053	14.26		1.257	15.418
	2.947	14.522		1.231	15.559
	2.846	14.81		1.225	15.71
	2.772	15.111		1.238	15.871
	2.725	15.411		1.26	16.042
	2.7	15.697		1.278	16.224
	2.689	15.955		1.285	16.417
	2.678	16.171		1.286	16.62
	2.653	16.331		1.291	16.829
	2.604	16.433		1.311	17.043
	2.544	16.486		1.354	17.257
	2.498	16.5		1.421	17.471
	2.491	16.484		1.514	17.681
	2.519	16.45		1.631	17.885
	2.569	16.406		1.763	18.08
	2.628	16.363		1.889	18.264
	2.681	16.331		1.992	18.434
	2.709	16.32		2.059	18.588
	2.699	16.335		2.097	18.726
	2.661	16.377		2.117	18.849
	2.613	16.442		2.13	18.956
	2.571	16.53		2.141	19.05
	2.545	16.638		2.154	19.129
	2.541	16.764		2.174	19.194
	2.564	16.906		2.202	19.246
	2.594	17.064		2.231	19.285
	2.61	17.233		2.253	19.312
	2.595	17.414		2.258	19.326
	2.56	17.601		2.244	19.329
	2.528	17.792		2.222	19.324
	2.515	17.983		2.199	19.312
	2.526	18.17		2.185	19.295
	2.561	18.349		2.186	19.276
	2.618	18.518		2.205	19.257
	2.673	18.672		2.244	19.239
	2.7	18.808		2.301	19.226
	2.683	18.923		2.36	19.219
	2.646	19.02		2.403	19.22
	2.618	19.102		2.412	19.231
	2.62	19.173		2.392	19.253
	2.649	19.238		2.36	19.283
	2.696	19.301		2.336	19.319
	2.754	19.365		2.334	19.359
	2.816	19.435		2.35	19.402
	2.879	19.514		2.377	19.444
	2.938	19.608		2.407	19.484
	2.992	19.713		2.434	19.52
	3.04	19.827		2.456	19.55
	3.081	19.946		2.469	19.572
	3.122	20.066		2.472	19.584
	3.166	20.183		2.466	19.588
	3.216	20.293		2.456	19.587
	3.266	20.392		2.445	19.582
	3.307	20.477		2.436	19.577
	3.335	20.543		2.428	19.574
	3.352	20.591		2.423	19.576
	3.36	20.624		2.418	19.586
	3.361	20.646		2.414	19.605
	3.356	20.659		2.404	19.637
	3.349	20.668		2.387	19.684
	3.343	20.676		2.359	19.747
	3.347	20.687		2.325	19.825
	3.37	20.704		2.286	19.915
	3.409	20.73		2.249	20.013
	3.445	20.768		2.213	20.116
	3.458	20.817		2.179	20.223
	3.441	20.876		2.148	20.329
	3.411	20.942		2.118	20.432
	3.385	21.015		2.09	20.529
	3.366	21.094		2.062	20.618
	3.339	21.178		2.033	20.694
	3.287	21.265		2.003	20.759
	3.21	21.354		1.97	20.815
	3.122	21.444		1.934	20.866
	3.041	21.532		1.893	20.918
	2.976	21.618		1.853	20.972
	2.923	21.7		1.819	21.034
	2.882	21.776		1.798	21.108
	2.852	21.843		1.79	21.197
	2.837	21.901		1.787	21.306
	2.839	21.948		1.776	21.438
	2.851	21.982		1.747	21.598
	2.858	22.002		1.703	21.782
	2.843	22.012		1.662	21.987
	2.808	22.018		1.639	22.204
	2.767	22.024		1.648	22.429
	2.733	22.037		1.689	22.655
	2.709	22.061		1.758	22.876
	2.689	22.102		1.85	23.086
	2.666	22.165		1.954	23.278
	2.639	22.256		2.049	23.448
	2.611	22.379		2.115	23.587
	2.583	22.533		2.135	23.692
	2.561	22.715		2.119	23.764
	2.547	22.921		2.088	23.806
	2.547	23.147		2.065	23.823
	2.569	23.388		2.062	23.82
	2.622	23.642		2.075	23.8
	2.715	23.904		2.097	23.767
	2.83	24.171		2.12	23.726
	2.937	24.439		2.141	23.68
	3.011	24.704		2.155	23.635
	3.062	24.961		2.16	23.593
	3.123	25.206		2.155	23.559
	3.22	25.435		2.143	23.533
	3.348	25.644		2.13	23.514
	3.484	25.828		2.123	23.503
	3.607	25.983		2.121	23.499
	3.703	26.106		2.125	23.502
	3.763	26.19		2.132	23.512
	3.782	26.239		2.141	23.529
	3.773	26.259		2.149	23.553
	3.756	26.258		2.158	23.583
	3.751	26.246		2.167	23.619
	3.758	26.23		2.175	23.662
	3.773	26.218		2.184	23.708
	3.792	26.22		2.196	23.758
	3.813	26.243		2.21	23.809
	3.835	26.295		2.227	23.861
	3.858	26.383		2.246	23.911
	3.888	26.501		2.265	23.959
	3.931	26.648		2.282	24.003
	3.991	26.819		2.297	24.042
	4.064	27.009		2.309	24.074
	4.143	27.215		2.316	24.098
	4.22	27.434		2.319	24.115
	4.295	27.66		2.319	24.125
	4.37	27.89		2.315	24.131
				2.31	24.133
				2.306	24.134
				2.305	24.134
				2.31	24.136
				2.322	24.141
				2.336	24.15
				2.351	24.165
				2.363	24.188
				2.373	24.218
				2.385	24.253
				2.402	24.293
				2.426	24.336
				2.455	24.381
				2.487	24.427
				2.522	24.473
				2.556	24.517
				2.587	24.558
				2.614	24.596
				2.634	24.628
				2.649	24.658
				2.658	24.687
				2.663	24.716
				2.665	24.749
				2.668	24.787
				2.674	24.832
				2.686	24.886
				2.704	24.951
				2.727	25.029
				2.755	25.123
				2.788	25.232
				2.828	25.353
				2.878	25.482
				2.939	25.617
				3.012	25.752
				3.098	25.885
				3.198	26.012
				3.307	26.129
				3.409	26.232
				3.485	26.319
				3.519	26.385
				3.51	26.431
				3.477	26.463
				3.438	26.485
				3.41	26.503
				3.403	26.521
				3.422	26.545
				3.473	26.579
				3.551	26.629
				3.631	26.701
				3.689	26.798
				3.704	26.926
				3.682	27.084
				3.644	27.269
				3.612	27.478
				3.602	27.708
				3.615	27.956
				3.65	28.219
				3.707	28.494
				3.782	28.778
				3.87	29.068
				3.964	29.361

## Sheet: Fig. 4l, m
Fig. 4l		I (Normalised)	Standard deviation	I (Normalised)	Standard deviation	I (Normalised)	Standard deviation		Fig. 4m	I (pA) at -150 mV
	V (mV)	Mean AtALMT9	Error AtALMT9	Mean AtALMT9-R143K	Error AtALMT9-R143K	Mean AtALMT9-R143Q	Error AtALMT9-R143Q			AtALMT9	AtALMT9-R143K	AtALMT9-R143Q	AtALMT9-R226K	AtALMT9-R226Q	AtALMT9-R200Q	Empty vector
	65.5861	0.0564719	0.0336015	0.0714125	0.0367003	0.0305075	0.0244266			-386.212	-217.382	-662.629	-59.5121	-24.0628	-214.624	-186.429
	65.5236	0.0564619	0.0340792	0.0734488	0.0376931	0.0334837	0.0244425			-349.369	-328.413	-678.206	-30.6767	-40.248	-244.137	-49.4336
	65.4298	0.056071	0.0339542	0.0708587	0.0383394	0.0324287	0.0259837			-475.19	-483.021	-734.804	-36.5176	-153.844	-274.614	-22.6844
	65.3985	0.0568224	0.0333231	0.0712113	0.0381881	0.0324863	0.0255115			-310.415	-392.639	-845.677	-26.625	-105.458	-260.713	-135.148
	65.1797	0.0563762	0.0334707	0.0695087	0.0360114	0.0339575	0.0233975			-253.165	-337.179	-795.779	-150.743	-98.6267	-294.838	-59.7866
	65.1797	0.0555767	0.0343538	0.0710675	0.0371384	0.0340763	0.0240269			-374.518	-341.674	-239.538	-144.39	-95.8908	-288.536	-81.1083
	65.0546	0.0559286	0.0341561	0.0721625	0.0365305	0.03437	0.0240171			-458.774	-496.264	-248.74	-22.8512	-109.535	-402.037	-65.2749
	64.8983	0.0554271	0.0347459	0.0701625	0.0360944	0.0357925	0.0240992			-317.546	-222.028	-127.792	-80.192	-48.4166	-114.764	-37.2689
	64.8045	0.0554862	0.0340806	0.0702375	0.0346671	0.0351088	0.0225812			-534.619			-63.2729	-202.13		-93.7629
	64.742	0.0556238	0.0336069	0.071225	0.0379714	0.0344813	0.0220053			-795.311				-85.742		-61.8615
	64.617	0.055559	0.0349974	0.07065	0.0367798	0.0325125	0.0201708			-525.599				-94.6184		-7.58667
	64.617	0.0556076	0.0341191	0.071275	0.0384322	0.0330675	0.0215193			-229.163				-114.33		-66.8339
	64.5232	0.05612	0.0329723	0.0730625	0.0383439	0.0338087	0.0225373			-515.051				-95.6302
	64.4606	0.0551533	0.0335132	0.071775	0.0379109	0.03335	0.0247438			-248.202
	64.3356	0.0549938	0.0335938	0.0703375	0.0366666	0.03211	0.0249861			-507.847
	64.3043	0.0554433	0.0326369	0.071325	0.0370618	0.03175	0.0235348			-320.399
	64.2418	0.0544024	0.0326211	0.0712025	0.0383683	0.030945	0.0217416			-324.203
	64.0855	0.0549	0.03213	0.0694325	0.0377034	0.03088	0.0225526			-350.22
	64.023	0.055611	0.0326089	0.0694412	0.0388691	0.0301888	0.0242679			-275.139
	63.8979	0.0551967	0.0332112	0.0701087	0.0374063	0.0299163	0.0259715			-289.366
	63.8041	0.0542948	0.0324538	0.06973	0.0384437	0.0295188	0.0252591			-470.117
	63.7104	0.0539595	0.0326643	0.0709663	0.0381502	0.0315763	0.0253222
	63.6166	0.0531262	0.0317623	0.0695375	0.0373756	0.0319788	0.025059
	63.5853	0.0542857	0.0322409	0.0703325	0.0379626	0.03276	0.0244734
	63.4915	0.0543952	0.0322489	0.068675	0.0360888	0.0321375	0.0234125
	63.3039	0.0538633	0.0333226	0.0681925	0.0361484	0.0337438	0.0239383
	63.2727	0.05443	0.0332956	0.0680588	0.035831	0.0344313	0.0236028
	63.2102	0.0536176	0.0339273	0.0693575	0.0366934	0.0334763	0.0229841
	63.1164	0.0532	0.0335671	0.068595	0.0362878	0.0332013	0.0233248
	63.0226	0.0537762	0.0332106	0.0673287	0.0363461	0.0332313	0.0212179
	62.8975	0.0539638	0.0339675	0.0679	0.0353717	0.0339225	0.0222453
	62.835	0.0534119	0.0333248	0.0660125	0.034756	0.0318763	0.0213476
	62.7725	0.0540881	0.0327001	0.067	0.0357756	0.0311225	0.0209885
	62.6474	0.0537881	0.0324817	0.0671825	0.0359051	0.030635	0.0219979
	62.6474	0.0534652	0.032272	0.0679913	0.0359864	0.0289588	0.0228849
	62.4599	0.05298	0.0323087	0.0696625	0.0351773	0.0299725	0.0232121
	62.4286	0.0530105	0.0314565	0.0681275	0.0370058	0.0293587	0.024304
	62.2098	0.053681	0.0317416	0.0674425	0.0360542	0.029335	0.0246268
	62.2723	0.0534762	0.0312889	0.0670888	0.0367436	0.0295963	0.0245799
	62.1472	0.0526967	0.0317707	0.0680488	0.0356695	0.0283363	0.0232091
	61.9909	0.0524876	0.0310741	0.0670287	0.0364771	0.0298438	0.0241043
	61.8971	0.0526938	0.0323411	0.0680525	0.0351212	0.0316125	0.0247155
	61.8033	0.0520452	0.0328002	0.065855	0.0345839	0.0315638	0.0233268
	61.7721	0.0528605	0.0322156	0.0672463	0.0363651	0.0303388	0.0233979
	61.6783	0.0532524	0.032902	0.066995	0.0372046	0.0307187	0.0216216
	61.6158	0.0523024	0.0331571	0.066625	0.0374609	0.031735	0.0223408
	61.5845	0.05223	0.0326886	0.0672625	0.036104	0.0314913	0.0215894
	61.4595	0.0523805	0.032829	0.066345	0.035645	0.0313587	0.0199466
	61.3344	0.0511238	0.0318602	0.0648113	0.0340885	0.0315675	0.019273
	61.3032	0.0527238	0.031099	0.0660125	0.035141	0.032515	0.0188536
	61.1468	0.0527624	0.0330585	0.0663037	0.0353653	0.0323387	0.0215737
	61.053	0.05237	0.0319703	0.0650925	0.0353445	0.0323138	0.0210106
	61.0218	0.0523619	0.0317417	0.0679	0.0355772	0.0312525	0.0224665
	60.928	0.0521652	0.0321647	0.0640875	0.0335352	0.0299075	0.0201187
	60.8342	0.0513976	0.0319177	0.066095	0.0351308	0.0282013	0.0214606
	60.7717	0.0519143	0.0308971	0.0661425	0.0357125	0.0290937	0.022777
	60.6466	0.0509667	0.0307576	0.0636325	0.0343445	0.029725	0.0238788
	60.5529	0.05121	0.0299331	0.0653	0.0356014	0.0282788	0.0228502
	60.4903	0.0521176	0.030168	0.064615	0.0357276	0.0285963	0.0238321
	60.334	0.0512005	0.0317	0.0652163	0.035913	0.0273125	0.0249722
	60.2715	0.0509333	0.0303145	0.0639607	0.0362728	0.02735	0.0220521
	60.209	0.0511138	0.0304547	0.0642125	0.0344237	0.0302038	0.0239301
	60.1464	0.0502743	0.0307182	0.0632263	0.034435	0.0290925	0.0222614
	60.0839	0.0511795	0.0309517	0.0651763	0.0364063	0.03071	0.0238859
	59.8651	0.051669	0.0300395	0.0636925	0.0347822	0.0315812	0.0230256
	59.8338	0.0508867	0.0315515	0.06519	0.0356356	0.0315513	0.0223243
	59.7713	0.0513238	0.0308039	0.063375	0.0320045	0.0322925	0.0229076
	59.6775	0.0508571	0.0325189	0.0636875	0.0333878	0.0325288	0.021391
	59.5837	0.0497905	0.0308131	0.0627163	0.0323992	0.0318138	0.0197872
	59.4899	0.0503905	0.0298403	0.064615	0.0347144	0.0319138	0.0195861
	59.4587	0.0510167	0.0319511	0.0636525	0.0334623	0.0311925	0.0206819
	59.3336	0.050069	0.0308725	0.0633425	0.0337687	0.0299762	0.0202509
	59.2086	0.051081	0.0302792	0.0652	0.0344817	0.0303	0.0218611
	59.2086	0.050409	0.0304791	0.0613625	0.0323833	0.02896	0.0188552
	59.0523	0.0502019	0.0312474	0.063375	0.0332658	0.0272725	0.0223336
	59.021	0.0500414	0.029671	0.0623025	0.0327344	0.0293987	0.0233496
	58.8647	0.0495976	0.0299067	0.06124	0.0338404	0.0278825	0.0219427
	58.8022	0.0495238	0.0299213	0.062505	0.0331941	0.0282337	0.0247945
	58.6771	0.051051	0.029642	0.0626775	0.0341614	0.0268925	0.0243423
	58.6146	0.049881	0.0298506	0.0635575	0.0330893	0.0264125	0.0238431
	58.4895	0.0494767	0.0284998	0.0627839	0.034167	0.0275963	0.0222624
	58.4895	0.0494505	0.0291577	0.06292	0.0331495	0.0271375	0.0219465
	58.427	0.0484195	0.0297151	0.0615733	0.0340814	0.0280713	0.0211648
	58.3332	0.0489714	0.0290886	0.06128	0.0315744	0.0280475	0.0215053
	58.2082	0.0492443	0.0295854	0.062075	0.0327385	0.0299188	0.0223503
	58.0519	0.0494005	0.0298417	0.0606358	0.0331221	0.0295912	0.0219498
	58.0519	0.049099	0.0299382	0.0628863	0.0322753	0.0289538	0.0206059
	57.9581	0.0489476	0.0304301	0.0590675	0.032322	0.0291962	0.018804
	57.8643	0.047919	0.0292742	0.06078	0.0310697	0.0305538	0.0206878
	57.8018	0.0480038	0.0295144	0.0593775	0.0340724	0.0302388	0.018149
	57.6455	0.0492848	0.0301489	0.0607538	0.0327683	0.0305225	0.0196092
	57.6142	0.0486586	0.0295587	0.0611537	0.0329236	0.028455	0.0187942
	57.4579	0.0491033	0.029196	0.0637	0.0333277	0.0291088	0.0186809
	57.4891	0.0484476	0.0291649	0.0606875	0.0323448	0.0277088	0.0186915
	57.2703	0.0481229	0.0302959	0.061355	0.033054	0.0274763	0.0208264
	57.2703	0.0482067	0.0287373	0.0612113	0.0333731	0.0271838	0.0203527
	57.114	0.0470367	0.0285804	0.0624038	0.0342038	0.0274763	0.0208211
	57.0827	0.0475024	0.0280077	0.0613575	0.0349697	0.0269275	0.0221933
	56.9889	0.0491571	0.0283031	0.0610713	0.0347781	0.0260825	0.0236878
	56.8639	0.0471738	0.0294059	0.060905	0.033252	0.0262075	0.0222371
	56.8326	0.048	0.0284511	0.06018	0.0320003	0.0262175	0.0227863
	56.6138	0.0478029	0.0293081	0.061015	0.0333898	0.0268825	0.022117
	56.6138	0.0460243	0.0291404	0.0587038	0.0319298	0.0274975	0.0216638
	56.4887	0.047029	0.0279902	0.0609575	0.0330357	0.0279238	0.0219225
	56.395	0.04701	0.0283969	0.0599112	0.0323377	0.029815	0.0204697
	56.3637	0.0461548	0.0287374	0.0593538	0.0328593	0.0281962	0.0208858
	56.2074	0.0464695	0.0289099	0.05877	0.0316794	0.0304975	0.0207922
	56.2074	0.0462114	0.0298584	0.0591425	0.031811	0.0303875	0.0219118
	56.1449	0.0464819	0.0283259	0.0582662	0.0309032	0.030905	0.0207245
	55.9885	0.0465571	0.0282325	0.05902	0.0338245	0.0294575	0.0188146
	55.8948	0.0467024	0.0297474	0.0605875	0.032627	0.0294738	0.0187585
	55.7697	0.0459133	0.0287658	0.0591775	0.0328616	0.0279525	0.0188022
	55.7384	0.0468495	0.0281878	0.060325	0.0320996	0.0292013	0.0197287
	55.6134	0.0459533	0.0289538	0.058825	0.0314359	0.02809	0.0198938
	55.5821	0.0457395	0.0286543	0.0582125	0.0318607	0.027445	0.0209758
	55.4571	0.0463667	0.0269457	0.0577288	0.0308825	0.0258825	0.0216642
	55.3008	0.0453157	0.0280995	0.0598425	0.032294	0.0259963	0.0198357
	55.2382	0.0459357	0.0268517	0.0577462	0.0322904	0.025875	0.0188263
	55.1757	0.0469933	0.0277597	0.0581988	0.0315162	0.024825	0.0228491
	55.1757	0.045451	0.0280454	0.0582238	0.0322415	0.0251175	0.0224523
	55.0819	0.0450876	0.0267284	0.0588946	0.0333592	0.0231063	0.0170814
	54.9256	0.0453695	0.0277252	0.059625	0.0335556	0.0257713	0.0199441
	54.8944	0.0444405	0.026782	0.0567268	0.0315434	0.0260938	0.0190183
	54.738	0.0451019	0.0275044	0.05807	0.0307246	0.0267387	0.019639
	54.7068	0.045231	0.0274927	0.0563113	0.0311438	0.0274287	0.0180555
	54.613	0.045441	0.0282069	0.0568388	0.0320868	0.0284238	0.0193539
	54.4879	0.045279	0.028171	0.0554913	0.0303486	0.028595	0.0179246
	54.3942	0.0451176	0.0288005	0.055975	0.0308194	0.0278687	0.0176465
	54.3316	0.0445171	0.0283726	0.0571575	0.0306808	0.0286088	0.0174354
	54.2691	0.0446605	0.0272798	0.0562713	0.0313443	0.028665	0.0156577
	54.2066	0.0445	0.0284551	0.057355	0.0315647	0.0284038	0.0180533
	54.0815	0.0450357	0.0273049	0.057115	0.0328272	0.0274488	0.0173167
	54.019	0.0458467	0.0274199	0.0587988	0.032085	0.0274888	0.0175138
	53.8627	0.0444681	0.0274097	0.05823	0.0320423	0.0254725	0.01663
	53.8314	0.0442638	0.0273206	0.056675	0.0310622	0.0259388	0.0183231
	53.7689	0.0442943	0.0258188	0.0565	0.0305089	0.0255175	0.0185949
	53.6751	0.0440471	0.0264641	0.0562663	0.0320989	0.0238525	0.0184412
	53.5188	0.0442424	0.0254606	0.05613	0.0322747	0.0235025	0.0184197
	53.425	0.0450157	0.0260915	0.0554286	0.032041	0.0238838	0.0195841
	53.3312	0.0433367	0.0262916	0.0554875	0.0309244	0.0228	0.020313
	53.3	0.0431862	0.0251743	0.0546733	0.0313625	0.0221625	0.0199736
	53.1749	0.0436205	0.0264458	0.0560825	0.0301237	0.0242425	0.0187276
	53.0186	0.042391	0.0261464	0.0519863	0.0296991	0.0257962	0.0177592
	52.9874	0.043559	0.0263742	0.0545788	0.0306275	0.0252488	0.0174157
	52.8936	0.0431857	0.0267129	0.0556325	0.0302554	0.0261	0.0159939
	52.8623	0.0436414	0.0273738	0.0551838	0.0302401	0.026435	0.0177289
	52.7685	0.0443157	0.026628	0.0536425	0.0301598	0.0285475	0.0177359
	52.706	0.0435305	0.0273279	0.0544175	0.0294	0.0273513	0.0164171
	52.5184	0.0424314	0.0271084	0.0548125	0.0289205	0.02766	0.016242
	52.3934	0.04335	0.0264009	0.0528825	0.0297451	0.0274325	0.0153289
	52.3934	0.04285	0.0280937	0.0535875	0.0281194	0.0269838	0.0177682
	52.2996	0.043059	0.0259897	0.0531162	0.02935	0.02576	0.0151294
	52.2683	0.043251	0.0265163	0.0546375	0.028767	0.0252038	0.0169768
	52.1433	0.041961	0.0263229	0.05318	0.0285717	0.0236163	0.0162308
	52.0182	0.0424757	0.0259656	0.0533412	0.0293227	0.0235162	0.0175435
	51.9244	0.0430667	0.0250796	0.0530463	0.0289385	0.0239	0.0162955
	51.8619	0.0425414	0.0252475	0.05402	0.0307265	0.023895	0.0184817
	51.7994	0.0421595	0.0247649	0.0530275	0.0291363	0.0235463	0.0194531
	51.6743	0.0428871	0.0247663	0.0531213	0.0299294	0.0234062	0.0196811
	51.6118	0.0416848	0.0258583	0.0527863	0.0287871	0.022225	0.0200205
	51.4555	0.0411981	0.0241287	0.0517963	0.0289597	0.0226925	0.0191523
	51.3617	0.0412757	0.0255504	0.0530275	0.0286553	0.0248863	0.0180926
	51.2992	0.0410395	0.0249464	0.0506763	0.0290045	0.024475	0.0177335
	51.2992	0.0419476	0.0255076	0.05193	0.0281812	0.0244375	0.0191797
	51.1741	0.0416519	0.0250835	0.0516838	0.0272617	0.02717	0.0198144
	51.0178	0.0408005	0.0263467	0.05197	0.0278007	0.0262637	0.0168221
	51.0178	0.041381	0.0248555	0.05207	0.0283717	0.0260675	0.0162784
	50.8615	0.0416743	0.0257816	0.0522825	0.0274857	0.0255412	0.0157994
	50.799	0.0401105	0.0261815	0.0507925	0.0286215	0.0260538	0.0173008
	50.6739	0.0421462	0.0247617	0.0513675	0.0287916	0.02706	0.0166847
	50.6427	0.0415605	0.0265537	0.0512613	0.0286771	0.0270071	0.0187057
	50.5802	0.041641	0.0238456	0.0512713	0.0285978	0.0257337	0.0161721
	50.4864	0.0418319	0.0247115	0.0528625	0.0277686	0.02387	0.0160605
	50.3613	0.0407071	0.0243195	0.0511375	0.0281948	0.02501	0.0171808
	50.2675	0.0404019	0.0255	0.0515412	0.0277758	0.0220988	0.0177354
	50.205	0.0403595	0.0232387	0.05174	0.0284958	0.0244612	0.0185482
	50.1112	0.0401919	0.0242671	0.0504962	0.027554	0.0230062	0.0189362
	50.0487	0.0411295	0.0235224	0.0518363	0.0285305	0.022725	0.0184465
	49.9549	0.0411824	0.0239338	0.050655	0.0289206	0.0217425	0.0185945
	49.8924	0.0405819	0.0251189	0.0501713	0.0277862	0.0207288	0.0188156
	49.7986	0.0404195	0.0238377	0.0500713	0.027579	0.0221075	0.0177453
	49.6735	0.0401671	0.024855	0.0522413	0.0287054	0.0223438	0.0185541
	49.5485	0.0399495	0.024122	0.0491321	0.0273391	0.0229662	0.0175049
	49.5485	0.04074	0.0235727	0.051875	0.0276497	0.024605	0.0183505
	49.4547	0.04072	0.0237394	0.05123	0.0277255	0.0253312	0.0174977
	49.3297	0.0409586	0.0255552	0.0498238	0.0269012	0.0246888	0.017095
	49.2671	0.0404762	0.0237135	0.0496675	0.0273866	0.0256388	0.0155913
	49.1108	0.0403857	0.0253765	0.0500338	0.0272124	0.0255525	0.0152497
	49.0796	0.0388752	0.0244317	0.0489662	0.0267532	0.0250525	0.0142284
	48.892	0.0401476	0.0235555	0.048955	0.0258648	0.0249763	0.0135062
	48.892	0.0402352	0.0257619	0.0503275	0.0269888	0.0250613	0.0149139
	48.8295	0.0408286	0.0237111	0.0494925	0.0270085	0.0232938	0.0153071
	48.6419	0.0404657	0.0239701	0.051775	0.0273521	0.0243188	0.0160314
	48.6106	0.038731	0.0234612	0.049195	0.026041	0.02339	0.0147159
	48.5794	0.0393119	0.0240783	0.04834	0.0271267	0.02136	0.0157045
	48.4543	0.0395367	0.0224693	0.0490525	0.0279725	0.0220787	0.0154162
	48.298	0.0386919	0.0225251	0.0490213	0.0288615	0.0211288	0.0164921
	48.2355	0.0391676	0.0233373	0.0497988	0.0288512	0.0203738	0.0166787
	48.2042	0.0392071	0.0227897	0.0499613	0.0284433	0.0209913	0.0161698
	48.1104	0.0385852	0.0236547	0.050025	0.0278957	0.019805	0.0186924
	48.0792	0.0387971	0.0222832	0.0485517	0.0277323	0.0209725	0.016449
	47.9541	0.0380971	0.0227888	0.0488175	0.0275765	0.0213275	0.0163894
	47.7978	0.0369029	0.0229977	0.0483035	0.0273493	0.0229738	0.0168479
	47.7353	0.038329	0.022403	0.050345	0.0274126	0.0224587	0.0180903
	47.704	0.0383748	0.0228193	0.0501487	0.0271406	0.0240763	0.0153491
	47.5164	0.0386276	0.023863	0.0476925	0.027233	0.0229537	0.0168223
	47.4539	0.03857	0.022639	0.049075	0.0265712	0.0244475	0.0154046
	47.3914	0.0385262	0.0240812	0.0487788	0.0268183	0.0234263	0.0142285
	47.3601	0.0377857	0.0235692	0.0470588	0.0256024	0.02465	0.0136422
	47.2351	0.0385271	0.0223652	0.0475625	0.0261226	0.0241225	0.0135493
	47.1413	0.038039	0.0233424	0.0485125	0.0260363	0.02441	0.0156973
	47.11	0.0383386	0.0221452	0.0478238	0.0258817	0.0245187	0.015244
	46.8912	0.0383024	0.0225948	0.04912	0.0273233	0.0222437	0.0147132
	46.8287	0.0366819	0.0230761	0.0475125	0.0263799	0.0220075	0.0131641
	46.7974	0.0369171	0.0230778	0.0485088	0.0276985	0.0204113	0.0142798
	46.6411	0.0375962	0.0212631	0.0474025	0.0279573	0.0212575	0.0149377
	46.5786	0.0374881	0.02193	0.0481375	0.0268716	0.0208713	0.0151406
	46.5473	0.0372652	0.0214929	0.0472	0.0273052	0.020855	0.0158092
	46.391	0.03716	0.0214554	0.0475325	0.0267478	0.018965	0.0166557
	46.2972	0.0366743	0.0220619	0.0472925	0.0269853	0.019195	0.0172407
	46.2347	0.0354743	0.0210981	0.0459357	0.0271987	0.020535	0.0148509
	46.2034	0.03722	0.0223743	0.04693	0.0258984	0.019855	0.0162023
	46.1096	0.0357886	0.0218064	0.0455363	0.0252791	0.0207225	0.014453
	46.0471	0.036861	0.0213633	0.046375	0.0257932	0.0211238	0.0155587
	45.9221	0.0364795	0.0217334	0.0465575	0.0258026	0.0223988	0.0140282
	45.7657	0.0362738	0.0225227	0.0464338	0.0250318	0.0210963	0.0145661
	45.7345	0.0370214	0.0223564	0.04529	0.0255589	0.02312	0.0140312
	45.5782	0.0356514	0.0226817	0.0458912	0.0253373	0.0225	0.0121366
	45.5782	0.0352871	0.0228469	0.0453338	0.025501	0.0242113	0.0133817
	45.4844	0.0357424	0.0219603	0.0462775	0.0266166	0.023925	0.0131403
	45.3906	0.0365905	0.0226167	0.0471275	0.0253132	0.0227588	0.0137061
	45.3593	0.0361486	0.021399	0.0446538	0.0245658	0.0217337	0.0136013
	45.2655	0.0366238	0.0216711	0.0469075	0.0254647	0.0216561	0.0138157
	45.078	0.0353338	0.0219831	0.0464875	0.0264433	0.0218325	0.013034
	44.9842	0.0361167	0.0218168	0.0462287	0.0262436	0.019985	0.013427
	44.9529	0.0352933	0.0202957	0.045355	0.02585	0.0199013	0.014764
	44.7966	0.0348852	0.0209576	0.046705	0.0255189	0.0202412	0.0157477
	44.7966	0.035779	0.0202636	0.04489	0.027096	0.0188037	0.0162808
	44.7028	0.0354924	0.0210765	0.0448768	0.0269146	0.0195763	0.0161238
	44.5778	0.0342457	0.0211872	0.0454338	0.0262341	0.018445	0.0172751
	44.5778	0.0349186	0.019964	0.043605	0.0258049	0.0176175	0.0157327
	44.4527	0.0347419	0.0210993	0.0451163	0.025486	0.0189237	0.0152077
	44.3277	0.0342857	0.0201823	0.0425663	0.0248685	0.02086	0.0144546
	44.2651	0.0348486	0.0203243	0.0455412	0.0250511	0.021465	0.0142611
	44.1401	0.035451	0.0211709	0.0442037	0.0255033	0.0221438	0.0141018
	44.1088	0.0353795	0.0216885	0.0446075	0.0259553	0.0215275	0.0137604
	43.9525	0.0355262	0.0211961	0.043855	0.0249032	0.0217338	0.0128133
	43.8587	0.0341505	0.0216612	0.0441037	0.0246962	0.02191	0.0116569
	43.7962	0.0334962	0.0217601	0.0437125	0.0246001	0.0231463	0.0130091
	43.6712	0.0347843	0.0210708	0.0437412	0.0255008	0.0227388	0.0123388
	43.6399	0.0347171	0.0217133	0.04515	0.0252095	0.0226275	0.0140922
	43.5774	0.0349652	0.0205164	0.044365	0.0261389	0.0226775	0.0133715
	43.3585	0.035221	0.020886	0.044925	0.0259063	0.0220262	0.0139571
	43.3898	0.0344862	0.0205467	0.044665	0.0258025	0.02217	0.0147875
	43.296	0.0336029	0.0199228	0.0443163	0.0254894	0.0196538	0.0155068
	43.171	0.0342857	0.0190565	0.0450775	0.0259599	0.0194425	0.0144266
	43.1084	0.0336995	0.0195091	0.0435625	0.0265235	0.0190925	0.0150976
	42.9834	0.0334619	0.0191644	0.0433662	0.0253795	0.0196638	0.0157866
	42.9521	0.0343305	0.0198345	0.0428375	0.0253657	0.01869	0.0173284
	42.7646	0.03345	0.0193335	0.0424804	0.0250916	0.0179513	0.0173381
	42.7333	0.0327695	0.0190544	0.0424612	0.0251444	0.018345	0.0164662
	42.6708	0.0336052	0.0195488	0.0442488	0.0249786	0.0190488	0.0165534
	42.577	0.0323548	0.0192019	0.0413679	0.0236052	0.0189063	0.0154076
	42.4832	0.0335157	0.0189305	0.0429175	0.0242437	0.019925	0.0153736
	42.4207	0.0334652	0.0186274	0.0417393	0.0237157	0.02098	0.0140289
	42.3581	0.0332952	0.0210736	0.0413675	0.0231861	0.0219175	0.0142633
	42.2331	0.033429	0.0197514	0.0419488	0.0243583	0.0216537	0.0135851
	42.108	0.0331424	0.0201631	0.0422825	0.0235399	0.0213613	0.0118167
	42.0455	0.0324767	0.0201177	0.041525	0.023292	0.0212638	0.013056
	42.0143	0.0336014	0.0200277	0.0416425	0.0233283	0.0219925	0.0128142
	41.8892	0.0334005	0.0207357	0.0420788	0.0226747	0.0217706	0.014794
	41.7329	0.0324319	0.0185702	0.04072	0.0230696	0.0209075	0.0123735
	41.6704	0.0326343	0.0194348	0.0414338	0.0231881	0.0194887	0.0124768
	41.6078	0.0317681	0.0197678	0.041825	0.0224195	0.01965	0.0114314
	41.5141	0.0317881	0.0195068	0.0401213	0.022426	0.0169463	0.0133353
	41.4203	0.0312881	0.0180934	0.0412288	0.023362	0.0178363	0.0125251
	41.2952	0.0316262	0.0183889	0.0415588	0.0239038	0.0161905	0.0138898
	41.2327	0.0317648	0.0179082	0.041055	0.0230219	0.0168562	0.0136755
	41.1389	0.0326543	0.0182536	0.04015	0.024208	0.0179738	0.016445
	41.0139	0.030749	0.0188866	0.040634	0.0231529	0.0158325	0.0165425
	40.9513	0.0311452	0.0177766	0.0400038	0.0236886	0.01645	0.0144758
	40.8888	0.0312233	0.0189079	0.0408875	0.0244206	0.0172125	0.0146435
	40.7638	0.0311724	0.0183944	0.0399575	0.0223223	0.01807	0.0148557
	40.7012	0.0311995	0.0176787	0.0403946	0.0227476	0.0186063	0.0140861
	40.5762	0.0318581	0.0179367	0.0409388	0.0227079	0.0204187	0.0129654
	40.5762	0.031131	0.0203548	0.0400858	0.0234836	0.0199425	0.0129438
	40.4824	0.0314319	0.0192537	0.0401713	0.0232317	0.0215963	0.0121956
	40.3261	0.0314181	0.0199412	0.04072	0.0227509	0.0205525	0.0120988
	40.3261	0.0300786	0.0195498	0.04023	0.0227211	0.0208375	0.0125423
	40.2636	0.0313714	0.0184605	0.0422363	0.0237045	0.02147	0.011667
	40.076	0.0317095	0.0196972	0.0412238	0.0228464	0.0201024	0.0123704
	40.0447	0.030579	0.0183274	0.03964	0.0225585	0.0192838	0.0102229
	39.9509	0.0314452	0.0187232	0.0409675	0.0226064	0.0187361	0.0125255
	39.7634	0.0312876	0.0187138	0.0391075	0.0235165	0.020715	0.0111977
	39.7321	0.0303524	0.0179813	0.0396075	0.0222003	0.017715	0.0121196
	39.6383	0.02995	0.0174305	0.0395125	0.0238242	0.0179575	0.0117657
	39.6071	0.0299429	0.0181034	0.0395963	0.0229839	0.0164838	0.0120947
	39.5133	0.0303176	0.0171654	0.0395675	0.0227187	0.0166438	0.0140377
	39.4507	0.0305538	0.0169926	0.0390215	0.0235074	0.0155015	0.0134873
	39.3257	0.0301086	0.0181592	0.0394625	0.0232651	0.013715	0.0152761
	39.1694	0.0299986	0.0163424	0.03845	0.0241124	0.015665	0.0124878
	39.1381	0.0296638	0.0177202	0.0386608	0.0235217	0.0158325	0.0131707
	39.1069	0.029301	0.0169089	0.0373988	0.0223994	0.01823	0.0116718
	38.9193	0.02994	0.0172053	0.0385638	0.0224429	0.016855	0.0126566
	38.763	0.0304405	0.0174748	0.03912	0.021551	0.018165	0.012745
	38.7942	0.0301324	0.0188957	0.0375713	0.0229792	0.0196713	0.0127374
	38.7005	0.0301462	0.0174098	0.0378425	0.0220149	0.01961	0.0117259
	38.6379	0.030121	0.0185273	0.0379162	0.0221778	0.0192688	0.0103658
	38.4816	0.0288843	0.0186606	0.0378588	0.0207894	0.019865	0.0108625
	38.3878	0.029939	0.0183889	0.0380825	0.0215635	0.0199162	0.0103017
	38.3253	0.0295714	0.01855	0.0389913	0.0213391	0.0196048	0.0112982
	38.2003	0.029979	0.0171852	0.0364863	0.0201453	0.0185438	0.0101815
	38.1377	0.0297548	0.0177767	0.0386713	0.0217656	0.0182225	0.0124451
	38.0752	0.0297943	0.0175747	0.0376463	0.0217792	0.0175938	0.0108715
	37.9189	0.0292595	0.0173832	0.0373612	0.0217603	0.0158913	0.0128781
	37.8876	0.0290471	0.0163503	0.0376487	0.0220342	0.016745	0.0119297
	37.8251	0.0286829	0.0165721	0.0379488	0.0221482	0.0157663	0.0134377
	37.7938	0.0288581	0.0163755	0.036605	0.0214786	0.0162475	0.0137328
	37.6375	0.0294486	0.0163828	0.0368285	0.0220982	0.0170585	0.0149322
	37.6063	0.0287448	0.016236	0.0356214	0.0218712	0.0142375	0.015429
	37.4187	0.0279486	0.0158938	0.0356225	0.0214406	0.0154225	0.0138569
	37.4187	0.0283105	0.0166794	0.0360142	0.0214248	0.0155625	0.0138384
	37.2624	0.0270824	0.0164366	0.0352429	0.0209158	0.0174063	0.0135975
	37.2311	0.0279986	0.0165094	0.0354638	0.0207641	0.0183763	0.0147221
	37.0748	0.0282629	0.0165935	0.0351679	0.0208368	0.0188162	0.012159
	37.0123	0.0283795	0.0174135	0.03488	0.0205902	0.0179888	0.011305
	36.8872	0.0280848	0.0169538	0.03439	0.0196823	0.019435	0.0110077
	36.8247	0.0279071	0.0177292	0.033125	0.020026	0.0192662	0.00957174
	36.7934	0.0279139	0.0174036	0.0351363	0.0202085	0.0181875	0.0108041
	36.6684	0.0290905	0.016909	0.0350213	0.0200497	0.0193613	0.0102931
	36.6059	0.027619	0.0172673	0.0358825	0.0197212	0.0188619	0.0122735
	36.4496	0.0281448	0.015633	0.0341213	0.019504	0.0185275	0.00974804
	36.2932	0.0283114	0.0164528	0.0352613	0.0201316	0.0170808	0.010758
	36.3558	0.0274295	0.0167448	0.0365088	0.0201811	0.0162725	0.00834224
	36.2307	0.0272482	0.0172031	0.0347737	0.021258	0.0155363	0.00937992
	36.0744	0.0268921	0.0155607	0.03453	0.0213051	0.0156475	0.00962762
	36.0744	0.0266262	0.0157904	0.0352017	0.0212608	0.01477	0.0104357
	35.8868	0.0269805	0.0152065	0.0341675	0.0204738	0.0142962	0.0116847
	35.8243	0.0273281	0.015425	0.034341	0.0202769	0.0145275	0.0117117
	35.8243	0.0264486	0.0158648	0.0343337	0.0196786	0.0131438	0.0126814
	35.6993	0.0266133	0.0146831	0.0334233	0.0199131	0.0141237	0.0128455
	35.6055	0.0263705	0.0156052	0.0337912	0.0196419	0.0136075	0.0112182
	35.4804	0.0262295	0.014919	0.0330375	0.0198352	0.0161225	0.011216
	35.3866	0.0264795	0.0150452	0.034045	0.0193286	0.0161374	0.0122052
	35.3241	0.0265386	0.0162869	0.0336393	0.0196762	0.0174199	0.0112862
	35.2929	0.0271329	0.0163368	0.0327262	0.0198963	0.0172675	0.0111272
	35.1678	0.0266195	0.0156746	0.0330675	0.0189444	0.0177788	0.0109675
	35.0115	0.0263262	0.0165574	0.0333733	0.0194626	0.0174438	0.00932493
	34.949	0.0254405	0.0159657	0.0334913	0.0184888	0.0186188	0.0106162
	34.9802	0.0264729	0.0156211	0.03397	0.0194308	0.0179825	0.0089699
	34.8239	0.0267157	0.0162832	0.0340912	0.0196716	0.0180446	0.0110161
	34.7614	0.0261195	0.015336	0.0329875	0.0201442	0.0181375	0.010039
	34.6676	0.0262871	0.0154466	0.0336088	0.0194036	0.0168695	0.0103531
	34.5426	0.025631	0.0150783	0.032855	0.0206385	0.01611	0.00926139
	34.4488	0.0249748	0.0148003	0.0318763	0.018911	0.0141975	0.0114594
	34.355	0.0247186	0.0140757	0.033055	0.0194557	0.0145238	0.0110976
	34.3237	0.025321	0.0147755	0.0325911	0.0201284	0.0136513	0.0109408
	34.2299	0.0252152	0.014211	0.0332288	0.0192093	0.014115	0.012836
	34.0736	0.025719	0.0140866	0.0324804	0.0198285	0.0138225	0.0127549
	34.0424	0.0249057	0.0145212	0.0313983	0.0191896	0.0125001	0.0127503
	33.9798	0.0249362	0.0142957	0.0316925	0.0190553	0.0130888	0.0127245
	33.8548	0.0245614	0.0150375	0.0329035	0.0195188	0.0139538	0.0126997
	33.7923	0.02391	0.0144985	0.0310213	0.0204328	0.0152775	0.0107592
	33.6047	0.0243614	0.0137997	0.032	0.0181936	0.0141912	0.0125142
	33.5422	0.0246833	0.0143229	0.0329412	0.0191658	0.016951	0.00995947
	33.4796	0.0254857	0.0152897	0.0315638	0.0191265	0.01611	0.0114324
	33.4171	0.0248676	0.0151389	0.0311288	0.0185275	0.0176712	0.00997523
	33.3546	0.0247986	0.0157995	0.0302125	0.018852	0.0169063	0.0092694
	33.1983	0.0244876	0.0151658	0.0316925	0.0180162	0.0179	0.0104736
	33.1357	0.0249943	0.0151994	0.0328113	0.0185716	0.0180712	0.00990521
	33.042	0.0244638	0.0150514	0.0324738	0.0188806	0.0166079	0.011741
	32.9794	0.0246867	0.0143621	0.0305075	0.0188507	0.0167413	0.00956562
	32.9169	0.0247105	0.0140894	0.0333088	0.0190918	0.0136299	0.00970432
	32.7919	0.023781	0.0146214	0.031445	0.0189915	0.0153563	0.00920615
	32.6355	0.0241808	0.0148451	0.0318638	0.0197043	0.014075	0.0108339
	32.6043	0.0237351	0.013627	0.0303588	0.0185727	0.0138538	0.0101132
	32.5418	0.0234005	0.01391	0.0308325	0.0194752	0.0140588	0.0109137
	32.4167	0.0232816	0.0136462	0.030225	0.0180755	0.0134038	0.011866
	32.3542	0.0239167	0.0135539	0.029759	0.0176711	0.0125006	0.0123181
	32.2291	0.02305	0.0136301	0.0306304	0.0186211	0.01119	0.0128413
	32.1353	0.0234986	0.013261	0.0287388	0.0180121	0.0127575	0.0120639
	32.1041	0.0236495	0.0136377	0.0308554	0.018617	0.0120575	0.0123909
	32.0103	0.0224514	0.0135116	0.0292338	0.0181416	0.014305	0.00964506
	32.0103	0.0226295	0.0130851	0.0296512	0.0182197	0.0134016	0.00987196
	31.854	0.0233424	0.0130667	0.0301875	0.0186265	0.01483	0.00996353
	31.7915	0.0238667	0.0145668	0.0288675	0.0176701	0.0156163	0.00981041
	31.6352	0.0230438	0.0139693	0.029105	0.0176572	0.015945	0.00928472
	31.5414	0.0232119	0.0143811	0.0286143	0.0180297	0.015425	0.00847682
	31.5101	0.0228081	0.0142528	0.0302863	0.0184695	0.0157055	0.0109214
	31.3538	0.0235448	0.0143474	0.0307713	0.0179756	0.0167188	0.00888313
	31.3225	0.0230324	0.0143735	0.03025	0.0176945	0.0157075	0.0099093
	31.2287	0.0233143	0.0136154	0.0303	0.017835	0.01513	0.00780835
	31.1975	0.0232433	0.0133721	0.0306662	0.0167675	0.0150846	0.00905782
	31.0099	0.02192	0.0139669	0.0305612	0.0182179	0.01406	0.00711978
	30.9786	0.022158	0.0133074	0.0288887	0.0182123	0.011715	0.00890069
	30.7911	0.0217375	0.0127197	0.02969	0.0170952	0.0127138	0.00956458
	30.8223	0.0218895	0.0129305	0.0296425	0.0189752	0.0111827	0.0108909
	30.6348	0.0215987	0.0129917	0.0297863	0.0180354	0.0105762	0.0106993
	30.5722	0.0224477	0.0127099	0.027855	0.0179754	0.01118	0.00994456
	30.5722	0.0212838	0.0122847	0.0282	0.0170308	0.0108425	0.011106
	30.4472	0.0216271	0.0127247	0.0277413	0.0176018	0.0112376	0.0115166
	30.3221	0.0212138	0.0134467	0.0297887	0.0168743	0.01057	0.0108828
	30.1971	0.0213595	0.0120176	0.02822	0.0172603	0.0125425	0.0104665
	30.1658	0.0215857	0.0124029	0.028025	0.0159613	0.013275	0.00912365
	30.1033	0.0224357	0.0122832	0.0278838	0.017394	0.0132318	0.00936248
	29.9782	0.0218862	0.0137769	0.0280338	0.0166719	0.01442	0.00826319
	29.9157	0.0216176	0.0121236	0.027466	0.0170137	0.0151312	0.00853693
	29.8532	0.0217162	0.0129324	0.0273875	0.0163789	0.0143	0.00843294
	29.7594	0.0212643	0.0127842	0.0272018	0.016809	0.0148421	0.00969722
	29.6344	0.0219195	0.0133441	0.0276287	0.0164858	0.015445	0.00819106
	29.6344	0.0211495	0.0129222	0.0288837	0.0167977	0.0156603	0.00987025
	29.478	0.0212519	0.012107	0.0273338	0.016445	0.0144708	0.00810338
	29.3843	0.0213633	0.0127047	0.028575	0.0160235	0.0130764	0.00909502
	29.2905	0.0214215	0.0128839	0.0286037	0.0173956	0.0135412	0.00763673
	29.1967	0.0203376	0.0124139	0.0265088	0.0162072	0.0119488	0.00920239
	29.1342	0.020789	0.0117552	0.027775	0.0168235	0.0126338	0.00823509
	28.9778	0.0203934	0.0123556	0.0270875	0.016475	0.0105943	0.00970464
	28.9153	0.0202389	0.0123952	0.0265054	0.0166622	0.011695	0.0101665
	28.8528	0.0202857	0.012423	0.026775	0.0172568	0.0107488	0.0100413
	28.7903	0.020341	0.0117306	0.025625	0.0161766	0.00934063	0.0131406
	28.7278	0.0200576	0.0120476	0.0255663	0.0172923	0.0105775	0.0100069
	28.5402	0.0195562	0.0121277	0.0264339	0.0158031	0.0100015	0.011026
	28.4777	0.0196081	0.011658	0.025805	0.01568	0.0112588	0.0115764
	28.4464	0.0196171	0.0116341	0.0268675	0.0155649	0.0114828	0.00996873
	28.3839	0.0201914	0.0117142	0.0263858	0.0152963	0.0136812	0.00835073
	28.2588	0.0209424	0.0126851	0.025255	0.0165404	0.0130145	0.00846849
	28.1963	0.0199095	0.011938	0.0243825	0.0148253	0.0147163	0.00826025
	28.0712	0.0202738	0.0122474	0.0252733	0.0162101	0.0142325	0.00710781
	27.9775	0.0194322	0.0121552	0.025255	0.0152422	0.0132762	0.00951113
	27.8211	0.02041	0.0118711	0.0262233	0.0166051	0.01471	0.00729751
	27.8524	0.0192319	0.0117386	0.027005	0.0157823	0.0145671	0.00925004
	27.6648	0.0200867	0.0110065	0.0247212	0.0147734	0.0136499	0.00743656
	27.6336	0.0199243	0.0117574	0.0261713	0.0153901	0.011987	0.00770599
	27.6023	0.018999	0.0117923	0.0259025	0.0159593	0.0120638	0.00585343
	27.446	0.0191417	0.0118554	0.0244325	0.0148465	0.0107075	0.00734858
	27.4147	0.0187625	0.0115593	0.024735	0.0161858	0.0113662	0.00733293
	27.3209	0.0187948	0.0113008	0.0250142	0.015856	0.00935125	0.0096682
	27.1959	0.018164	0.0116552	0.0245	0.0161733	0.0104814	0.00945757
	27.1646	0.0194352	0.0103325	0.0246338	0.0154586	0.00923	0.0106898
	27.0396	0.0179267	0.0106263	0.0227908	0.014732	0.008591	0.0117613
	26.852	0.0185243	0.0112361	0.0221038	0.0147443	0.0096325	0.010654
	26.8833	0.0182557	0.0115616	0.0240518	0.0144365	0.00933688	0.0116712
	26.7582	0.0182086	0.0106454	0.023385	0.0154051	0.0114675	0.00948935
	26.6644	0.0183862	0.0103733	0.0225213	0.0144808	0.0105201	0.01045
	26.6019	0.0181062	0.0109944	0.0243804	0.0148319	0.0124726	0.0074636
	26.5706	0.0191319	0.0121144	0.0230713	0.0146839	0.0118816	0.00898161
	26.4143	0.0185319	0.0106703	0.0227613	0.0151259	0.0132338	0.0087553
	26.3518	0.0188614	0.0111168	0.024075	0.0152814	0.0139987	0.00684786
	26.258	0.0182367	0.0102023	0.0227212	0.0141234	0.01296	0.00812269
	26.1642	0.0188919	0.011086	0.0243625	0.0150982	0.0141663	0.00712727
	26.0079	0.0180457	0.0112775	0.0243537	0.0147382	0.0133085	0.00858806
	25.9454	0.0189686	0.0103304	0.0224512	0.0138862	0.0126262	0.0070532
	25.9141	0.0186619	0.0107695	0.02472	0.014187	0.0113928	0.00745542
	25.7578	0.0178762	0.0112386	0.0224446	0.0153838	0.0119088	0.00620679
	25.7266	0.0171029	0.0104098	0.0224754	0.0146172	0.0103513	0.00788705
	25.6015	0.0165581	0.0106107	0.023	0.0147536	0.0103875	0.00723772
	25.5077	0.0170752	0.0107347	0.0235713	0.0151668	0.0091275	0.00834964
	25.4452	0.0166733	0.0107607	0.0234413	0.0141097	0.00949538	0.00890938
	25.3202	0.0163381	0.0101421	0.0231538	0.0142072	0.00910875	0.00987531
	25.2576	0.0165221	0.0101393	0.0228262	0.0148042	0.00841913	0.00970587
	25.1638	0.0167646	0.0100327	0.0217225	0.0137194	0.0084925	0.00969792
	25.1013	0.0158938	0.0106386	0.0223839	0.0142744	0.00910587	0.0102138
	25.0388	0.0161146	0.00973472	0.0224675	0.0147902	0.0110051	0.00890539
	24.8825	0.0161962	0.00966165	0.0216982	0.0132558	0.0103445	0.00967924
	24.7887	0.0167929	0.0097337	0.0225661	0.0142306	0.0113738	0.0070082
	24.7574	0.017471	0.01044	0.0214575	0.0139595	0.0104937	0.00824202
	24.6949	0.0166844	0.0105267	0.020516	0.0138206	0.0129187	0.00702208
	24.5386	0.0168333	0.0104798	0.0203963	0.0143112	0.0122375	0.0066803
	24.5386	0.0172705	0.00972346	0.0211775	0.0132666	0.0130854	0.00912151
	24.3198	0.0169938	0.0107135	0.021465	0.0136402	0.0134488	0.00662868
	24.226	0.0162138	0.00978016	0.0215775	0.0136311	0.0131603	0.00940448
	24.1947	0.0166419	0.00889315	0.0213525	0.0132761	0.0127935	0.00754788
	24.0697	0.0168016	0.00971281	0.0228675	0.0132725	0.0111074	0.00709222
	24.0697	0.0163127	0.00976332	0.0210125	0.0150148	0.0112225	0.00617515
	23.8821	0.0158776	0.009876	0.0199205	0.0142036	0.00976625	0.00671049
	23.8508	0.0149429	0.00906381	0.0208787	0.0139899	0.01032	0.00684337
	23.7258	0.0161381	0.00976473	0.02107	0.0138989	0.00872462	0.00777873
	23.7258	0.0151876	0.00990537	0.0206339	0.0138023	0.009186	0.0083325
	23.6007	0.0152438	0.00946635	0.0215075	0.0143446	0.008175	0.00884764
	23.4444	0.014821	0.00928405	0.01918	0.0139961	0.00746537	0.010299
	23.4444	0.0155714	0.0089869	0.0190612	0.0137137	0.00816625	0.00969175
	23.3506	0.0146181	0.00942327	0.0205162	0.0139873	0.0080225	0.00936639
	23.2256	0.0149648	0.00875315	0.0192138	0.0135727	0.0093875	0.00721812
	23.163	0.0142205	0.00919294	0.019035	0.0128357	0.0093185	0.00882346
	23.0693	0.0154043	0.00899069	0.01995	0.0130352	0.0104673	0.00665183
	22.9442	0.0153648	0.0098583	0.0191913	0.012364	0.0105063	0.00710845
	22.8817	0.0146914	0.00894351	0.0192052	0.0126762	0.0119662	0.00682389
	22.8192	0.015471	0.0091233	0.0180095	0.0128393	0.0116075	0.00582767
	22.6941	0.0144557	0.00948684	0.019105	0.0129151	0.0117012	0.00861627
	22.6316	0.0150629	0.00914627	0.0199625	0.0131444	0.012695	0.00668702
	22.6003	0.0148995	0.00866089	0.0202188	0.0125707	0.012173	0.00829026
	22.4753	0.0152838	0.00817825	0.0193125	0.0125145	0.0108863	0.00611249
	22.3815	0.0145267	0.00900763	0.0192888	0.0121074	0.0099205	0.00619567
	22.2877	0.0142704	0.0096641	0.0195613	0.0135232	0.010985	0.00631368
	22.2252	0.0140367	0.00916996	0.0177811	0.0121006	0.00895	0.00637406
	22.1001	0.0135785	0.00879592	0.0187513	0.0116692	0.008405	0.00769244
	22.0376	0.0136938	0.00836661	0.0192388	0.0130218	0.00796337	0.00698807
	21.9438	0.0141181	0.00910861	0.01821	0.013052	0.00772375	0.00870351
	21.85	0.014199	0.00870685	0.0182675	0.0134556	0.00752875	0.00908653
	21.725	0.0133152	0.00801144	0.018115	0.0122666	0.00649775	0.00921966
	21.6312	0.0133304	0.00831665	0.0176087	0.0115221	0.00643625	0.0105813
	21.5999	0.0138781	0.00841746	0.0180912	0.0131256	0.006855	0.00919629
	21.5061	0.0125214	0.00758537	0.0172575	0.0125467	0.009265	0.00693678
	21.3498	0.0132176	0.00768717	0.0174575	0.0119382	0.00877875	0.00789893
	21.2873	0.0136424	0.00767849	0.0178929	0.0112739	0.010725	0.00745766
	21.1935	0.0137176	0.00838864	0.0177063	0.0122623	0.0100941	0.00696346
	21.1623	0.0131595	0.00805768	0.0168588	0.0123234	0.0110675	0.00632585
	21.0059	0.013109	0.00799462	0.0179025	0.0118318	0.0104825	0.00614995
	21.0059	0.0125676	0.00845176	0.0161678	0.0115159	0.0114763	0.00778418
	20.8496	0.0137338	0.00873522	0.0185275	0.0127621	0.0125268	0.00786379
	20.7558	0.0133039	0.00848673	0.0181062	0.0112113	0.011907	0.00877896
	20.7246	0.0130255	0.00796388	0.0176125	0.0128439	0.0112049	0.00757121
	20.5995	0.0125671	0.00830388	0.0182688	0.0105344	0.0095815	0.00762955
	20.537	0.0128676	0.00857697	0.0175625	0.0121873	0.0097	0.00585144
	20.4432	0.0124193	0.00870229	0.0164213	0.0116073	0.00694625	0.00823257
	20.3182	0.0115477	0.00820598	0.0168038	0.0119409	0.00804	0.00660975
	20.2556	0.0121605	0.00816568	0.0168613	0.0121665	0.00728363	0.00732448
	20.1619	0.01132	0.0087156	0.0163275	0.0117864	0.00699925	0.00859614
	20.0993	0.0118357	0.00805098	0.0168562	0.0119494	0.0065835	0.00870172
	20.0368	0.0112039	0.00776496	0.0163592	0.0106906	0.00534538	0.0106924
	19.8492	0.0119842	0.00794348	0.0156563	0.0111428	0.0059775	0.00941104
	19.818	0.0114235	0.00829311	0.0164195	0.0107301	0.00708425	0.00900294
	19.6929	0.01167	0.00699189	0.0164112	0.0116602	0.00814112	0.00824767
	19.6617	0.0114886	0.00724668	0.0157613	0.0101553	0.008672	0.00823026
	19.5679	0.0114821	0.0073051	0.0163375	0.0110325	0.0103425	0.00712192
	19.4741	0.0118776	0.00791325	0.0154962	0.0120723	0.00973638	0.0072
	19.349	0.0113805	0.00770175	0.0141425	0.0116669	0.0114012	0.00611787
	19.3178	0.0116741	0.00691983	0.0154313	0.0110975	0.0106513	0.0055393
	19.2552	0.0110785	0.00726289	0.0147534	0.0105606	0.0103405	0.00885292
	19.1302	0.0117914	0.00750858	0.0169354	0.0113093	0.0109263	0.00625824
	19.0364	0.01126	0.00731042	0.0171325	0.0106651	0.0104421	0.00798253
	18.8488	0.0118529	0.00708581	0.0158121	0.0102522	0.0104336	0.00646672
	18.8488	0.0113165	0.00738619	0.015845	0.0106251	0.00877437	0.00636177
	18.7863	0.0109189	0.00833629	0.0157811	0.0122713	0.009065	0.00530465
	18.6925	0.0104881	0.00787629	0.0146138	0.0110491	0.0077825	0.00520587
	18.5675	0.00969195	0.00805795	0.0159037	0.0112573	0.00756125	0.00538509
	18.505	0.0102727	0.00747177	0.0163112	0.0109101	0.00605888	0.00725669
	18.4424	0.0101643	0.00794237	0.0145913	0.0114228	0.006285	0.00738502
	18.3486	0.0102338	0.00730246	0.0149613	0.010319	0.00579375	0.00844452
	18.2861	0.00997805	0.00720011	0.0137837	0.010108	0.0047665	0.0096139
	18.1298	0.0103891	0.00762825	0.0146575	0.0105185	0.0056625	0.00745671
	18.036	0.0101575	0.00713068	0.0140463	0.0111255	0.00555638	0.00937198
	17.9422	0.010041	0.0067031	0.0136325	0.0117216	0.00784013	0.00647565
	17.911	0.00968476	0.00664432	0.0132738	0.00981365	0.00761588	0.00706092
	17.7859	0.00988314	0.00625251	0.0139238	0.0109465	0.00836113	0.00552675
	17.6609	0.0106589	0.00709204	0.0139325	0.0102391	0.0076655	0.00660217
	17.5671	0.00936181	0.00684029	0.0138162	0.00969099	0.00923125	0.00598927
	17.4733	0.00978476	0.00617263	0.0141941	0.0100753	0.00975125	0.00557777
	17.442	0.00979729	0.00678417	0.0127227	0.0103309	0.00950475	0.00631517
	17.3795	0.00997876	0.00730961	0.015035	0.0103187	0.00990575	0.00576158
	17.2545	0.00992571	0.0070129	0.0144937	0.00982504	0.00930138	0.00783273
	17.1607	0.0104178	0.00595149	0.0133553	0.0100539	0.0097135	0.00643622
	17.0981	0.00978414	0.00716301	0.0141963	0.0102353	0.00851112	0.00655031
	16.9731	0.00983748	0.0070017	0.013456	0.0105116	0.0080325	0.00458884
	16.9418	0.00891329	0.00701694	0.0126776	0.010007	0.00579713	0.00651761
	16.7855	0.00831524	0.00697256	0.0130321	0.0105748	0.00783375	0.00521047
	16.7855	0.00906857	0.00700006	0.0134408	0.00982295	0.00516263	0.00664483
	16.6917	0.00799857	0.00760336	0.01227	0.00999467	0.00541337	0.00777252
	16.5979	0.00862157	0.00731923	0.01299	0.010753	0.00547013	0.00809431
	16.5042	0.00797762	0.00622277	0.0105025	0.00848851	0.00381338	0.0085475
	16.4104	0.00830957	0.00617701	0.011275	0.00990103	0.00479125	0.00757872
	16.3478	0.00787386	0.00662035	0.0122663	0.00960129	0.00575213	0.00770949
	16.1915	0.00765852	0.00577443	0.01096	0.00983239	0.00736125	0.00631553
	16.1603	0.00833814	0.00584255	0.01171	0.00917954	0.00656962	0.00792488
	16.0977	0.00826948	0.00630914	0.0119875	0.0104126	0.00806825	0.00551379
	15.9414	0.00863719	0.00635775	0.0115862	0.00933149	0.0070305	0.00652254
	15.8164	0.00798433	0.00622982	0.0106075	0.0074981	0.0091675	0.00521385
	15.7539	0.0081419	0.00537393	0.0110701	0.00841601	0.0092	0.00513762
	15.7226	0.00800038	0.00648018	0.0110431	0.00850835	0.00795625	0.00642888
	15.5038	0.00860129	0.0065769	0.0119631	0.00970447	0.00985875	0.00595788
	15.535	0.00812924	0.00657126	0.012765	0.00910137	0.009132	0.00791659
	15.4412	0.00847857	0.00594405	0.012435	0.0091927	0.00848613	0.00535337
	15.3787	0.00825062	0.0071076	0.0129288	0.00882372	0.0074385	0.00556533
	15.2224	0.00813019	0.00694597	0.0113813	0.00917773	0.0067735	0.00455588
	15.1911	0.00699281	0.00717229	0.010717	0.00969128	0.004525	0.00571262
	15.1599	0.0065411	0.00698643	0.0112137	0.00910928	0.00630488	0.00490839
	14.941	0.00709305	0.00713506	0.0114112	0.00934127	0.00461613	0.00599378
	14.8785	0.0069539	0.00714846	0.0099525	0.00896907	0.00442	0.00628146
	14.8473	0.0070029	0.00662274	0.01116	0.00888446	0.004289	0.00810764
	14.6909	0.00612176	0.00631982	0.0088875	0.00814148	0.003108	0.00809676
	14.6284	0.00649843	0.00652184	0.00990875	0.0092741	0.0036175	0.00733018
	14.6284	0.0058821	0.00635951	0.0108014	0.00915428	0.00399975	0.00720954
	14.4721	0.00633648	0.00588488	0.00977625	0.0101269	0.0058675	0.00590831
	14.3783	0.00663114	0.00547863	0.0102087	0.00813379	0.00516687	0.00716093
	14.3158	0.00640562	0.00616882	0.0108438	0.00929228	0.00716163	0.00442254
	14.1282	0.00721205	0.00550226	0.00930125	0.00832479	0.00606612	0.00549004
	14.1282	0.00602419	0.00569391	0.0091485	0.00833651	0.00858125	0.00438477
	14.0657	0.00688986	0.00485641	0.00979925	0.00881052	0.008175	0.00553676
	13.9406	0.00694795	0.00589469	0.009496	0.00751686	0.0083655	0.0075564
	13.8469	0.00655224	0.0063132	0.010057	0.00854212	0.00813875	0.00497018
	13.7218	0.00590019	0.00559205	0.0100764	0.00825818	0.00844	0.00659318
	13.7218	0.00671462	0.00499799	0.00907213	0.00855115	0.00745275	0.00543145
	13.5968	0.00609562	0.00597588	0.0100113	0.00794414	0.00664688	0.00490105
	13.503	0.00580524	0.00604906	0.00970575	0.00881023	0.00599812	0.00422032
	13.4092	0.00572833	0.00658254	0.00980175	0.00804368	0.004695	0.00454644
	13.3154	0.0050431	0.00673263	0.0102528	0.00829777	0.0056695	0.00364168
	13.2216	0.00558405	0.0063783	0.0114491	0.00917799	0.00421025	0.00587077
	13.1591	0.00490857	0.0070512	0.00873925	0.00763868	0.00224375	0.00823981
	13.0653	0.00554805	0.00589599	0.010245	0.00843758	0.00345425	0.00695867
	12.8777	0.00447957	0.00577207	0.00833625	0.00723746	0.00248412	0.00857537
	12.909	0.00495319	0.00596753	0.00800125	0.00784878	0.0021075	0.00839059
	12.7839	0.00465667	0.00635195	0.00906	0.00864538	0.00220875	0.00925262
	12.7214	0.00380052	0.00513806	0.00806	0.0094409	0.00550375	0.00535082
	12.5964	0.00439505	0.00511985	0.00819013	0.00712056	0.00548338	0.00577671
	12.5338	0.00498271	0.00592309	0.0087705	0.00832389	0.00679713	0.00446821
	12.4401	0.00502314	0.00555271	0.00726363	0.00804224	0.00617213	0.00445788
	12.2525	0.00470571	0.00571457	0.00735375	0.00759017	0.00778012	0.00453171
	12.2525	0.00496643	0.00550184	0.0074975	0.00824488	0.00776375	0.00460316
	12.1587	0.0050851	0.00555636	0.006735	0.00679651	0.00759475	0.00653402
	12.0962	0.00518033	0.00549912	0.00855413	0.00859186	0.0077975	0.00631135
	12.0336	0.00470252	0.0060092	0.008235	0.00817617	0.00711037	0.00677799
	11.9399	0.00499957	0.00572578	0.008047	0.00788926	0.00662062	0.00628405
	11.7523	0.00470581	0.00605274	0.0084425	0.00719983	0.00593337	0.00519865
	11.7523	0.00436933	0.00646707	0.00805238	0.00882513	0.00485363	0.00297134
	11.6272	0.00372336	0.00657714	0.00657	0.00766639	0.00286375	0.00565435
	11.5647	0.00275148	0.00660495	0.0077875	0.00797023	0.00438475	0.00381175
	11.5022	0.0031221	0.00621442	0.00840775	0.00865624	0.00216063	0.00548303
	11.4084	0.00280381	0.00754843	0.005995	0.00781811	0.00231375	0.0064521
	11.2833	0.00326557	0.00586924	0.00748625	0.00853216	0.002536	0.00708984
	11.2521	0.00290429	0.00629333	0.00588	0.00732131	0.00136862	0.00716909
	11.127	0.00303043	0.00597606	0.006171	0.00676454	0.00180225	0.00755571
	11.0332	0.0025509	0.00629968	0.0062625	0.00846922	0.00167563	0.00860393
	10.9395	0.00286062	0.00559146	0.00582375	0.0078375	0.00336937	0.0069814
	10.8769	0.00170905	0.00489105	0.00634875	0.0078183	0.00422537	0.00598446
	10.8144	0.0032261	0.00552617	0.00694463	0.006317	0.00519013	0.00380867
	10.6581	0.00401271	0.00559361	0.00604375	0.00679733	0.00430487	0.00451009
	10.5956	0.003043	0.00528248	0.00499138	0.00715127	0.00667625	0.00424635
	10.5018	0.00338757	0.00452355	0.0061	0.00796161	0.00706875	0.00435077
	10.4705	0.00278281	0.00567245	0.00541425	0.00659643	0.0058095	0.00696657
	10.2829	0.00358476	0.00542774	0.00678	0.00848985	0.006732	0.00613408
	10.2517	0.00295762	0.00535803	0.00544875	0.00742577	0.00639675	0.00609623
	10.0328	0.00310662	0.00513	0.00529537	0.0072733	0.00647313	0.00682278
	10.0954	0.00234157	0.00613788	0.00612125	0.0057626	0.00428587	0.00467585
	10.0016	0.00183376	0.00575305	0.00584863	0.00733872	0.00412538	0.00282149
	9.87654	0.00198948	0.00648159	0.0044225	0.00743674	0.00283425	0.00336734
	9.78275	0.00133619	0.00691074	0.00591625	0.00684692	0.00343875	0.00301013
	9.72022	0.00144352	0.00615404	0.00546075	0.00705446	0.000750125	0.00624351
	9.6577	0.00100067	0.00702178	0.00517375	0.00729073	0.00225125	0.00520841
	9.53265	0.000840762	0.00648106	0.0055	0.00719408	0.00174225	0.00637793
	9.47012	0.00100133	0.00674102	0.0041985	0.00632634	0.000451375	0.00788348
	9.34507	0.00134752	0.0058999	0.00413125	0.00655554	0.000894625	0.00805113
	9.28255	0.000931857	0.00630246	0.0051725	0.00734024	0.00168462	0.00597737
	9.22003	0.000670476	0.00543365	0.00285	0.00736037	0.00341438	0.00681375
	9.12624	0.00100781	0.00521689	0.00449	0.00660035	0.00388563	0.00431437
	8.96993	0.000678619	0.0055264	0.0051975	0.00635102	0.0044475	0.0043711
	8.93866	0.00172017	0.0052433	0.0031675	0.00741671	0.00455337	0.00362
	8.84488	0.00119924	0.00577192	0.0045025	0.0072979	0.0061115	0.00443537
	8.84488	0.00126067	0.00468836	0.00439	0.00671838	0.00532375	0.00380945
	8.6573	0.00140367	0.00540485	0.00336625	0.00644565	0.0048395	0.00693199
	8.56351	0.000909	0.00518448	0.00502163	0.00688052	0.0061425	0.00548426
	8.4072	0.000834071	0.00565925	0.00417625	0.00575868	0.005365	0.00646326
	8.43847	0.000741276	0.00575297	0.00446375	0.00605771	0.0049335	0.0055645
	8.31342	0.000840952	0.00627976	0.00477375	0.00562798	0.00496625	0.00545459
	8.25089	0.00034181	0.00650974	0.00378625	0.00663174	0.00405863	0.00393249
	8.12584	2.88095e-05	0.00669415	0.00328513	0.00557299	0.002484	0.00329137
	8.03205	-0.000984714	0.00736742	0.00461625	0.00606979	0.00337775	0.0029103
	8.09458	-0.000139619	0.00614751	0.00370875	0.00681075	0.000267875	0.00543419
	7.84448	-0.000717238	0.00751168	0.00348387	0.00744339	0.00082625	0.00512381
	7.84448	-0.00021019	0.00700295	0.00357825	0.00635817	0.00132788	0.00611845
	7.65691	-0.000589381	0.00695046	0.002018	0.00565142	-4.6875e-05	0.00608236
	7.62564	-0.000115333	0.00587986	0.001785	0.00583309	0.00076425	0.00668252
	7.59438	-0.000921476	0.00681958	0.00173	0.00685069	0.0012945	0.00707738
	7.40681	-0.00128724	0.0054197	0.002117	0.00750027	0.00201163	0.00612791
	7.34428	-0.000731452	0.00545139	0.001815	0.00588485	0.00285063	0.00451399
	7.25049	-0.00094581	0.00576598	0.0029875	0.0056188	0.00323162	0.0035899
	7.21923	-5.31429e-05	0.00555503	0.00158625	0.00588122	0.003139	0.00369384
	7.06292	-0.000770048	0.00592985	0.00225713	0.00601055	0.0053645	0.00404861
	7.0004	-0.000154019	0.00459957	0.0021	0.00580686	0.00559375	0.00385949
	6.87535	-0.000743238	0.00557775	0.0012173	0.00580091	0.00480663	0.00654186
	6.84408	-0.00071681	0.00511803	0.00283125	0.00713322	0.0049925	0.00553995
	6.7503	-0.000657381	0.00643389	0.00243625	0.00641199	0.005045	0.00700049
	6.65651	-0.00103057	0.00586822	0.00175613	0.00524	0.00454988	0.00547356
	6.56272	-0.000330048	0.00671641	0.0017845	0.00567801	0.00298725	0.00423442
	6.43767	-0.00109024	0.00655807	0.00256675	0.00562731	0.00398413	0.00544521
	6.43767	-0.00178767	0.00715144	0.001288	0.00514309	0.000841	0.00362599
	6.28136	-0.00264433	0.00720249	0.002494	0.00637753	0.00191588	0.00244093
	6.12505	-0.00191433	0.00721131	0.0021115	0.00589389	-0.000513125	0.00554673
	6.12505	-0.00282252	0.00747839	0.00144125	0.00627656	-0.0005975	0.00566429
	6.03126	-0.003342	0.00654307	0.00147263	0.00625637	0.000812375	0.00526061
	5.93748	-0.00306305	0.00725215	0.00159663	0.00428917	-0.0009845	0.00794041
	5.87495	-0.00258895	0.00578683	0.00114238	0.00627264	0.0004925	0.00595877
	5.7499	-0.00232167	0.00688938	0.00138925	0.00675521	0.00031025	0.00665091
	5.7499	-0.00280557	0.00634297	0.00033575	0.00643042	0.00105875	0.00471526
	5.62485	-0.00310086	0.00612075	0.0002625	0.00563979	0.00185325	0.00372753
	5.46854	-0.00284552	0.00536164	0.000978625	0.00565801	0.003912	0.00339995
	5.40601	-0.00225776	0.00641432	-0.00019	0.00618568	0.0028695	0.00244719
	5.34349	-0.00328629	0.00606411	5.125e-05	0.00534136	0.0048625	0.00437419
	5.18718	-0.00206229	0.00514572	0.000365	0.00646312	0.00457438	0.00391715
	5.15592	-0.00308538	0.00645065	-0.000687875	0.00571055	0.00340338	0.00617003
	5.09339	-0.00272129	0.00559688	0.000316	0.00621744	0.00493313	0.00615726
	4.9996	-0.00268887	0.00677939	8.3125e-05	0.006365	0.003034	0.00528891
	4.87455	-0.00259429	0.0063691	0.00042525	0.00570589	0.0032165	0.0055561
	4.81203	-0.00319805	0.00693064	0.00108438	0.0051593	0.00191125	0.00477322
	4.68698	-0.00324614	0.00719351	-0.000353375	0.00548131	0.00109688	0.00140022
	4.59319	-0.00327438	0.00737844	-0.000585375	0.00517479	0.000490012	0.00360644
	4.46814	-0.00446945	0.00762916	0.00052625	0.00623492	0.00257813	0.00268102
	4.43688	-0.00409305	0.00714322	0.000693625	0.00544833	-0.00113625	0.00478632
	4.28057	-0.00464224	0.00799287	-0.000493625	0.00564391	-2.125e-05	0.0044617
	4.28057	-0.0041999	0.00706357	-0.00049325	0.00568518	-0.000876375	0.00625304
	4.15552	-0.00445948	0.00746171	-0.0011615	0.00381573	-0.0013075	0.00538377
	4.06173	-0.00378019	0.00704991	-0.00033875	0.00619032	-0.00116112	0.00593052
	3.99921	-0.0052053	0.00701466	-0.00168138	0.0059549	-0.0008735	0.00694277
	3.90542	-0.00495943	0.00684003	-0.00115475	0.00659909	0.00134781	0.00362035
	3.8429	-0.00464971	0.00632909	-0.00118221	0.00617602	0.00120063	0.00541225
	3.78037	-0.00483252	0.00660017	-0.000680375	0.00599369	0.00333738	0.00361455
	3.62406	-0.00446657	0.00664439	-0.002837	0.00575228	0.00204531	0.00408608
	3.62406	-0.00474805	0.00635686	-0.00222863	0.00625053	0.00419562	0.00548686
	3.49901	-0.00438005	0.00531109	-0.00148488	0.00541258	0.00352013	0.00440164
	3.43649	-0.00486593	0.00706109	-0.001899	0.00544091	0.00301662	0.00677484
	3.3427	-0.00446652	0.00593145	-0.000289875	0.00702142	0.00419988	0.00662324
	3.18639	-0.00500152	0.00699007	-0.0018375	0.0054333	0.00388875	0.00747096
	3.12386	-0.00456924	0.00695799	-0.00135212	0.00565228	0.00203836	0.00472775
	3.03007	-0.00453457	0.00791562	-0.0004925	0.00560688	0.00278888	0.00600341
	2.87376	-0.0058091	0.00759988	-0.00230437	0.00622367	0.0014975	0.00297886
	2.8425	-0.00571	0.00781332	-0.00282375	0.00559578	0.000227625	0.00269015
	2.81124	-0.00618319	0.00874044	-0.00086925	0.00612372	0.000629375	0.00282089
	2.68619	-0.00596033	0.00806067	-0.00178375	0.00509291	-0.00143288	0.00439275
	2.56114	-0.00623214	0.00825115	-0.0026955	0.00475627	-0.00191463	0.00446349
	2.46735	-0.00617086	0.00753252	-0.00226225	0.00583019	-0.000945375	0.0059277
	2.40483	-0.00675971	0.00842	-0.00330513	0.00426811	-0.00285781	0.00665668
	2.3423	-0.00579957	0.00717026	-0.0027887	0.00607199	-0.00155938	0.00586609
	2.21725	-0.0063849	0.00696441	-0.00305663	0.00569621	-0.00149806	0.00506519
	2.21725	-0.00694005	0.00764239	-0.00302513	0.00594664	9.625e-05	0.00386209
	2.06094	-0.00724529	0.00662236	-0.00388575	0.00563945	3.275e-05	0.00327896
	1.87337	-0.00682838	0.00643084	-0.00239875	0.00489273	0.000746875	0.00223246
	1.81084	-0.0062991	0.00723915	-0.004475	0.00480901	0.00029375	0.00343533
	1.77958	-0.00709238	0.00715907	-0.003149	0.00470977	0.003267	0.0045677
	1.71705	-0.00672429	0.00642423	-0.00395213	0.00512648	0.00226	0.00426773
	1.68579	-0.00660786	0.00684367	-0.0050125	0.00635854	0.00284125	0.00650731
	1.56074	-0.007039	0.00646581	-0.003185	0.0063073	0.00291413	0.00568526
	1.40443	-0.00674324	0.00798921	-0.003629	0.00521791	0.00153088	0.00562233
	1.37317	-0.00722419	0.00728922	-0.004045	0.00584252	0.002068	0.00551338
	1.31064	-0.0069621	0.00804744	-0.00318775	0.00621965	0.000257625	0.00430862
	1.21686	-0.00746886	0.00780847	-0.00386187	0.00554137	-0.000864375	0.00175658
	1.12307	-0.00697352	0.00879338	-0.00472	0.0059574	0.000265875	0.00274631
	0.935494	-0.00826971	0.00861743	-0.0040655	0.00539927	-0.000294875	0.00293227
	0.935494	-0.00784238	0.00824727	-0.00357513	0.00596258	-0.00232425	0.00337671
	0.904232	-0.00853281	0.00940975	-0.0044735	0.00614048	-0.00273163	0.00442967
	0.747921	-0.00848571	0.00827477	-0.00393984	0.00535013	-0.001503	0.00526954
	0.622871	-0.0088709	0.00843465	-0.00515963	0.00430173	-0.00280663	0.00594041
	0.560346	-0.00866162	0.00746073	-0.00399913	0.00706858	-0.00184075	0.00535116
	0.372772	-0.0092081	0.00757185	-0.00469237	0.00617714	-0.00169913	0.00459046
	0.466559	-0.00910219	0.00818717	-0.00513875	0.00596735	-0.000720875	0.00462734
	0.247723	-0.0090109	0.00763295	-0.0060202	0.00632538	-0.00021675	0.00413287
	0.21646	-0.00862962	0.00715604	-0.00486	0.00495887	-0.0002495	0.00273026
	0.122673	-0.00811524	0.00799145	-0.006298	0.00544038	-0.00029075	0.00375441
	0.0601482	-0.00910495	0.00749334	-0.00594	0.00516377	0.00242225	0.00623941
	-0.00237656	-0.00900505	0.00690157	-0.00597863	0.00633664	0.00184894	0.00539972
	-0.158689	-0.00787052	0.00761241	-0.00609638	0.00613626	0.000629562	0.00734914
	-0.252476	-0.00891105	0.00694889	-0.00497275	0.00606769	0.00264663	0.00695375
	-0.283738	-0.00903333	0.00848914	-0.00629	0.0060296	0.00151188	0.00705706
	-0.44005	-0.00896414	0.00795754	-0.00500375	0.00525903	0.000771125	0.00549705
	-0.44005	-0.0087799	0.00829648	-0.00461375	0.00621721	0.0001605	0.00530281
	-0.5651	-0.009542	0.00854528	-0.00636125	0.0057183	-0.00086825	0.0038001
	-0.690149	-0.00939386	0.00958549	-0.00680025	0.00574506	-0.001837	0.00304042
	-0.690149	-0.0105423	0.00907418	-0.00520113	0.00627337	-0.000699125	0.00221604
	-0.846461	-0.0102671	0.00910708	-0.00591263	0.00544024	-0.00402775	0.00525148
	-0.908986	-0.010674	0.0102105	-0.00620588	0.0056022	-0.00412288	0.00404089
	-0.97151	-0.0113427	0.00829673	-0.0067125	0.00480363	-0.002373	0.00541767
	-1.19035	-0.0110024	0.00966543	-0.006905	0.00386581	-0.00364138	0.00508367
	-1.22161	-0.010245	0.00789149	-0.00618863	0.00635279	-0.0029885	0.0056796
	-1.28413	-0.0108833	0.00859381	-0.0071398	0.00613485	-0.00294913	0.00511494
	-1.37792	-0.0106294	0.0084222	-0.00771038	0.00606769	-0.00154462	0.00399241
	-1.40918	-0.0109705	0.00810855	-0.0073905	0.0057683	-0.000717375	0.00241072
	-1.5655	-0.010749	0.00764971	-0.00707	0.00543971	-0.000601875	0.00325193
	-1.62802	-0.0105029	0.0072574	-0.0081525	0.0052116	-0.00143025	0.00295354
	-1.75307	-0.0113648	0.00803567	-0.00733625	0.0060784	0.002176	0.006065
	-1.90938	-0.010087	0.00712473	-0.007583	0.0067033	0.00105375	0.00515376
	-1.90938	-0.011069	0.00820734	-0.0089125	0.00634965	0.00120188	0.00744
	-1.97191	-0.0107214	0.00764925	-0.00647475	0.00801777	0.0008685	0.00582857
	-2.03443	-0.0113059	0.00840291	-0.00738125	0.0073314	-0.000503875	0.0065306
	-2.19074	-0.0109985	0.00867209	-0.00808875	0.00565596	-0.000212625	0.00508298
	-2.25327	-0.0107516	0.00936001	-0.0074475	0.00671473	-0.0012175	0.00446009
	-2.34705	-0.0112557	0.00945936	-0.00750125	0.0059435	-0.0007765	0.00529699
	-2.40958	-0.0120517	0.010227	-0.0081225	0.0058831	-0.00253175	0.00313944
	-2.44084	-0.0126248	0.00945199	-0.0072275	0.00630267	-0.00206225	0.00237206
	-2.56589	-0.0120156	0.00989885	-0.00749975	0.00654285	-0.00459694	0.00499595
	-2.69094	-0.012397	0.00989517	-0.008785	0.00583296	-0.00335613	0.00291059
	-2.7222	-0.0127631	0.00888739	-0.00837875	0.00516627	-0.003474	0.00523841
	-2.84725	-0.0129751	0.0099285	-0.009075	0.00520887	-0.0052325	0.00603748
	-2.90978	-0.0128825	0.00841308	-0.008423	0.00627689	-0.00413175	0.00531647
	-3.03483	-0.0131319	0.00883114	-0.00859875	0.00647582	-0.00428475	0.00475027
	-3.15988	-0.0136824	0.00885082	-0.009785	0.00598746	-0.0036125	0.00567314
	-3.19114	-0.0132748	0.00891345	-0.00926875	0.00613254	-0.002358	0.00440037
	-3.31619	-0.0135148	0.00839557	-0.0089975	0.00542606	-0.00156125	0.00303516
	-3.34745	-0.0132519	0.00831336	-0.01041	0.00575534	-0.00136587	0.00409367
	-3.44124	-0.0130114	0.00891255	-0.010075	0.00611773	0.000448125	0.00649128
	-3.53503	-0.0123012	0.00788688	-0.00873625	0.00690958	0.0005195	0.00662854
	-3.62881	-0.0135119	0.009275	-0.0103413	0.00629981	-0.0012055	0.00681015
	-3.75386	-0.0136439	0.00845891	-0.00965375	0.0073841	0.00028175	0.00760238
	-3.75386	-0.0131509	0.00916365	-0.0098925	0.0070657	0.0007455	0.0088356
	-3.87891	-0.0130386	0.00907828	-0.00960125	0.00612402	-0.0011625	0.0053623
	-3.9727	-0.0130027	0.00945077	-0.00919	0.00649928	-0.000909875	0.00657336
	-4.09775	-0.0136589	0.0103135	-0.0094225	0.00641361	-0.00227188	0.00569915
	-4.2228	-0.0143419	0.0108351	-0.011275	0.00694566	-0.003906	0.0035886
	-4.2228	-0.0150659	0.0104344	-0.0101562	0.00657673	-0.00254213	0.00363178
	-4.34785	-0.0150943	0.00977219	-0.00933875	0.00636308	-0.00575975	0.00440277
	-4.41037	-0.0149305	0.0111271	-0.0102425	0.00634706	-0.00544012	0.00352833
	-4.50416	-0.015449	0.0101176	-0.0095125	0.00669131	-0.00317888	0.005102
	-4.66047	-0.0156762	0.00997105	-0.010905	0.00583723	-0.00605063	0.00703909
	-4.69173	-0.0149118	0.00958584	-0.0104975	0.00732872	-0.00487638	0.00505823
	-4.75426	-0.0153614	0.010159	-0.0114738	0.00687647	-0.00526625	0.00501968
	-4.91057	-0.0155771	0.0102639	-0.01098	0.00625514	-0.00382863	0.00380671
	-4.94183	-0.0149514	0.00926308	-0.011445	0.00752498	-0.00267313	0.00227639
	-5.03562	-0.0155538	0.00893987	-0.0107913	0.00629057	-0.00265888	0.00339319
	-5.16067	-0.0144638	0.00931077	-0.0117087	0.00666307	-0.00317125	0.00319261
	-5.19193	-0.0149237	0.0101172	-0.011455	0.0075397	-0.000603125	0.00567546
	-5.28572	-0.0147181	0.00864383	-0.0108788	0.00765291	-0.00137363	0.00554235
	-5.44203	-0.0153334	0.0102374	-0.0123388	0.00798425	-0.00199337	0.0069408
	-5.44203	-0.0151863	0.00888689	-0.011455	0.00891836	-0.0001405	0.00841437
	-5.50455	-0.0158502	0.0107226	-0.0112946	0.00772549	-0.00163888	0.00659585
	-5.69213	-0.0151105	0.00982756	-0.01222	0.00686293	-0.00205	0.00597938
	-5.69213	-0.015961	0.0107811	-0.0114529	0.00782089	-0.00201625	0.00727691
	-5.81718	-0.0160695	0.0108467	-0.0120463	0.00702188	-0.00297519	0.00524825
	-5.97349	-0.0160186	0.0107565	-0.0123225	0.00749097	-0.00457875	0.00437377
	-6.00475	-0.0165293	0.0111234	-0.0116525	0.0076835	-0.00457888	0.00397896
	-6.16107	-0.016395	0.0103584	-0.012615	0.00792947	-0.00639188	0.00467063
	-6.1298	-0.0173971	0.0113705	-0.0121425	0.00684929	-0.00471587	0.0036028
	-6.25485	-0.0172819	0.0108081	-0.01228	0.00764931	-0.004737	0.00563379
	-6.3799	-0.01727	0.0111136	-0.0131338	0.00642238	-0.00733375	0.00774541
	-6.47369	-0.0174686	0.01012	-0.0120812	0.00799111	-0.00572919	0.00550818
	-6.53621	-0.0179538	0.0107411	-0.0133613	0.00782729	-0.00617638	0.00513102
	-6.66126	-0.01809	0.0102518	-0.0127463	0.00807121	-0.004123	0.00449158
	-6.75505	-0.0175548	0.010024	-0.0133563	0.00822692	-0.004382	0.00528457
	-6.78631	-0.0180067	0.00957818	-0.0126225	0.00724308	-0.00394375	0.00388212
	-6.8801	-0.0178671	0.0102917	-0.0142538	0.00753407	-0.00422113	0.0037665
	-6.97389	-0.0177414	0.0105919	-0.0133425	0.00794183	-0.00090625	0.00607964
	-7.00515	-0.016951	0.00916767	-0.0142563	0.0083505	-0.00168938	0.00720915
	-7.16146	-0.0172943	0.0105458	-0.0140863	0.00881858	-0.00259438	0.0071835
	-7.19272	-0.017716	0.00964225	-0.0141213	0.00921398	-0.000925625	0.00889783
	-7.31777	-0.0182671	0.0107848	-0.0137718	0.00854591	-0.00159887	0.0081343
	-7.41156	-0.01739	0.0104667	-0.0136138	0.00833152	-0.00262925	0.0058383
	-7.50535	-0.0174976	0.0113215	-0.0132116	0.00916236	-0.00317513	0.00635686
	-7.56787	-0.017637	0.0110494	-0.0139212	0.00812014	-0.00506288	0.00417126
	-7.69292	-0.018391	0.0119295	-0.0141963	0.00949206	-0.00460125	0.00393942
	-7.75545	-0.0193748	0.0116032	-0.0146825	0.00875617	-0.003657	0.00507184
	-7.91176	-0.0194667	0.0108137	-0.014155	0.00772924	-0.00664125	0.00411932
	-7.8805	-0.0200357	0.0120987	-0.01541	0.00721707	-0.006844	0.00411449
	-8.03681	-0.02001	0.0113405	-0.0137875	0.00802763	-0.005245	0.00522818
	-8.06807	-0.0199105	0.0115853	-0.0151925	0.00716952	-0.00778375	0.00565235
	-8.16186	-0.0193252	0.0106483	-0.0144613	0.00921435	-0.00656375	0.00682793
	-8.28691	-0.0206248	0.0111519	-0.0157012	0.00839514	-0.00608725	0.00430536
	-8.41196	-0.0203629	0.0114517	-0.0150825	0.00754904	-0.00491625	0.00453798
	-8.44322	-0.0199952	0.0105903	-0.0154825	0.00921507	-0.00465875	0.00417042
	-8.50574	-0.0205129	0.0105729	-0.0149475	0.00806447	-0.00372063	0.00401977
	-8.63079	-0.0190905	0.011366	-0.016875	0.00847345	-0.00432175	0.0044086
	-8.69332	-0.0196938	0.010511	-0.01555	0.00870205	-0.0015225	0.00717532
	-8.88089	-0.0195976	0.00988631	-0.0153988	0.0097493	-0.00277475	0.00686041
	-8.94342	-0.0196757	0.0109904	-0.016435	0.00923348	-0.00388338	0.00750335
	-8.94342	-0.0198621	0.0104131	-0.0152763	0.00989875	-0.00254963	0.00777397
	-9.0372	-0.0200162	0.0118881	-0.0151064	0.00957018	-0.00260162	0.00762501
	-9.16225	-0.019769	0.0114223	-0.0152688	0.0088828	-0.00407225	0.00669884
	-9.22478	-0.0205295	0.0117828	-0.0153375	0.0109659	-0.00449875	0.00634876
	-9.38109	-0.0214648	0.011476	-0.0158675	0.0090168	-0.0054805	0.0042771
	-9.41235	-0.0213533	0.0120143	-0.0162888	0.00935432	-0.00604688	0.00442452
	-9.5374	-0.022309	0.0119083	-0.0159513	0.00843813	-0.00558725	0.00439919
	-9.63119	-0.0219324	0.0114545	-0.01697	0.00811945	-0.00729625	0.0054151
	-9.69372	-0.0221657	0.0130147	-0.0169375	0.00803473	-0.00748637	0.0043382
	-9.7875	-0.0225414	0.0117023	-0.0161163	0.008723	-0.0062825	0.00624625
	-9.88129	-0.0219424	0.012125	-0.0182938	0.0080531	-0.0083	0.00588594
	-9.94381	-0.0215452	0.0116687	-0.016305	0.00952678	-0.00807125	0.00735526
	-9.97507	-0.0224962	0.0119421	-0.0173512	0.00926671	-0.00686638	0.00471932
	-10.1314	-0.0225862	0.0117669	-0.018185	0.00845162	-0.00599875	0.00515549
	-10.2252	-0.0228095	0.0112976	-0.017625	0.00960958	-0.00587625	0.00411121
	-10.319	-0.0224081	0.0111237	-0.0178925	0.00893698	-0.00472062	0.00566256
	-10.3502	-0.0221052	0.0119625	-0.019245	0.0086904	-0.00648875	0.00571585
	-10.4753	-0.022801	0.0119534	-0.0178488	0.0100704	-0.00336788	0.00789057
	-10.5691	-0.022359	0.0106637	-0.0185138	0.00969716	-0.00301625	0.00883826
	-10.5691	-0.0221257	0.0117875	-0.0191463	0.00932684	-0.004693	0.00816568
	-10.7879	-0.0226989	0.0118375	-0.0185263	0.00972784	-0.00284438	0.00900479
	-10.8192	-0.0223571	0.0120298	-0.017705	0.00988657	-0.00471125	0.00757163
	-10.8817	-0.0224181	0.0120892	-0.0178512	0.0092405	-0.00425275	0.00923977
	-10.9129	-0.0232171	0.012342	-0.0178438	0.0113614	-0.00553525	0.00837042
	-11.038	-0.0232943	0.0124564	-0.0181975	0.010172	-0.0059365	0.00669191
	-11.2568	-0.0232843	0.0131625	-0.0188025	0.0112627	-0.00602263	0.00544196
	-11.2881	-0.02451	0.0126904	-0.017965	0.0103282	-0.00630475	0.00599714
	-11.3506	-0.0241367	0.012456	-0.0184963	0.00993648	-0.00875875	0.00604633
	-11.4131	-0.0248333	0.0136884	-0.018515	0.0099748	-0.00862625	0.00489557
	-11.4757	-0.0244371	0.0120162	-0.0180575	0.00927131	-0.00769375	0.00554888
	-11.6632	-0.0247143	0.0122201	-0.0193312	0.00905267	-0.0102675	0.00737248
	-11.6945	-0.0243162	0.0118372	-0.0193125	0.0105974	-0.008693	0.00642775
	-11.757	-0.0252971	0.0117706	-0.0197462	0.0102584	-0.00796525	0.00529135
	-11.8821	-0.0251638	0.0125407	-0.0194475	0.00995253	-0.00723875	0.00639968
	-11.9446	-0.0250638	0.0122623	-0.0200038	0.0111217	-0.007034	0.0057552
	-12.1322	-0.02541	0.0118978	-0.0195975	0.0100364	-0.00682625	0.00537237
	-12.1947	-0.0246386	0.011894	-0.0205075	0.00997001	-0.00649625	0.00503577
	-12.226	-0.0248252	0.0119624	-0.0196075	0.010428	-0.004255	0.00814806
	-12.351	-0.0245352	0.0109342	-0.019625	0.0116015	-0.00449625	0.00785959
	-12.4135	-0.0248943	0.0118303	-0.021555	0.0106196	-0.00521637	0.00909837
	-12.5386	-0.0249819	0.0116132	-0.0206162	0.0119847	-0.00359363	0.0106422
	-12.5699	-0.0254152	0.0122924	-0.0207125	0.0117901	-0.0052025	0.00807331
	-12.6636	-0.024741	0.0127809	-0.02002	0.0109783	-0.00574625	0.00782227
	-12.7262	-0.0248238	0.0133326	-0.0190788	0.0115938	-0.00707462	0.00719644
	-12.8512	-0.0254386	0.0131018	-0.0201737	0.00938047	-0.00679238	0.00780769
	-12.9763	-0.026041	0.0135259	-0.0215575	0.0109436	-0.00734613	0.00647829
	-13.0388	-0.026771	0.01262	-0.0196913	0.0101411	-0.00686638	0.00700455
	-13.1638	-0.0272286	0.0127721	-0.02222	0.0103966	-0.0107363	0.00600484
	-13.1638	-0.0272738	0.0138954	-0.0213275	0.0105284	-0.00971625	0.00536516
	-13.2889	-0.0277633	0.0124484	-0.0209475	0.0104919	-0.0077855	0.00672304
	-13.3514	-0.0268048	0.0134026	-0.021655	0.0115319	-0.0101987	0.00622901
	-13.4452	-0.0265681	0.0121693	-0.0224475	0.0114126	-0.00977113	0.00693398
	-13.5702	-0.0277857	0.0126523	-0.0225225	0.0120877	-0.00917625	0.00591595
	-13.6015	-0.0275524	0.012829	-0.0223988	0.0108002	-0.008076	0.00632374
	-13.7266	-0.0273857	0.0121419	-0.0225613	0.0119165	-0.00822	0.00548803
	-13.8203	-0.0274795	0.0120605	-0.0222525	0.0111368	-0.007785	0.00607516
	-13.9141	-0.0272333	0.0129254	-0.0223363	0.0123719	-0.00801588	0.00591749
	-13.9767	-0.0276314	0.0131832	-0.0214413	0.0129715	-0.0049925	0.00833757
	-14.0392	-0.0268967	0.0123294	-0.02231	0.0129307	-0.005668	0.00946118
	-14.133	-0.02724	0.0131756	-0.0227462	0.0113131	-0.0067775	0.0085031
	-14.1955	-0.0270724	0.0125086	-0.0225375	0.012741	-0.00517425	0.0104761
	-14.2893	-0.0284076	0.0126914	-0.0220263	0.0112485	-0.00612625	0.00969877
	-14.4769	-0.0277262	0.0136705	-0.0224375	0.012043	-0.00702375	0.00793357
	-14.5394	-0.0281767	0.0136585	-0.022005	0.0124675	-0.0070735	0.00917604
	-14.6332	-0.0284876	0.0142722	-0.021805	0.0110922	-0.00768875	0.00888325
	-14.6019	-0.0281557	0.0148827	-0.0234325	0.0121948	-0.00848775	0.00654395
	-14.7582	-0.0295181	0.0138988	-0.022115	0.0118237	-0.007955	0.00714463
	-14.852	-0.0292976	0.0139287	-0.0240588	0.0116645	-0.01134	0.00616072
	-14.9458	-0.0290619	0.015105	-0.0226988	0.0113706	-0.0106463	0.0064084
	-15.1334	-0.0300057	0.0140248	-0.0236425	0.0120378	-0.0097475	0.00681512
	-15.1334	-0.0295714	0.0138005	-0.0234713	0.0116214	-0.01189	0.00699841
	-15.2272	-0.0298152	0.0137656	-0.0235213	0.0121652	-0.0109062	0.00710434
	-15.3835	-0.0301	0.0137838	-0.0247925	0.01263	-0.01037	0.00675701
	-15.4147	-0.0296143	0.0132989	-0.0244425	0.0125814	-0.00951862	0.00707223
	-15.5085	-0.0297905	0.0132313	-0.025475	0.0127241	-0.00851287	0.00656654
	-15.5398	-0.0302286	0.0126955	-0.02485	0.0116431	-0.00917625	0.00727247
	-15.6648	-0.0300524	0.0133471	-0.026175	0.012673	-0.00849375	0.0070234
	-15.6961	-0.030091	0.0137039	-0.024535	0.0131225	-0.0063525	0.00931686
	-15.8211	-0.03	0.0121647	-0.025975	0.0131857	-0.00687625	0.00995765
	-15.9149	-0.0298152	0.0136732	-0.0270375	0.0131789	-0.00859	0.0100943
	-16.0087	-0.0307705	0.0127448	-0.0252238	0.014097	-0.00646113	0.0108334
	-16.0712	-0.0309795	0.0138632	-0.02462	0.0130912	-0.007305	0.0103144
	-16.2276	-0.0301219	0.0148094	-0.0243875	0.0120314	-0.00720375	0.00979802
	-16.2588	-0.0307033	0.0153841	-0.0228268	0.0136456	-0.0082585	0.00936643
	-16.3839	-0.0307395	0.0147543	-0.024705	0.0122576	-0.00953113	0.00930992
	-16.4777	-0.0312048	0.0149958	-0.0246237	0.0138788	-0.00967175	0.00776218
	-16.5402	-0.03168	0.0140657	-0.0251275	0.0128065	-0.00929	0.00842393
	-16.5714	-0.0321567	0.0139305	-0.0250675	0.0120785	-0.0121438	0.00795791
	-16.759	-0.0321348	0.0161748	-0.0249675	0.0120386	-0.0120262	0.00797337
	-16.8215	-0.0326476	0.0144687	-0.024765	0.0124927	-0.011365	0.0074684
	-16.8528	-0.0322333	0.0147505	-0.02715	0.0115001	-0.0114263	0.00672738
	-16.9466	-0.0324714	0.0145409	-0.0258625	0.0136334	-0.0112958	0.00876058
	-17.1654	-0.0333286	0.0143037	-0.02695	0.0127923	-0.0113575	0.00734961
	-17.1967	-0.0330048	0.0145737	-0.0255375	0.0120858	-0.0111063	0.00817618
	-17.2592	-0.0334905	0.0143585	-0.0270125	0.0134926	-0.0102188	0.00765434
	-17.3843	-0.0333	0.0134161	-0.0263	0.0128705	-0.0088225	0.00858278
	-17.4155	-0.0330429	0.0135669	-0.02725	0.0132055	-0.0100054	0.0075853
	-17.5093	-0.0328262	0.0145113	-0.0267163	0.0137967	-0.0065025	0.0104964
	-17.5093	-0.0326714	0.012685	-0.0279	0.0132633	-0.006716	0.0113135
	-17.6656	-0.0326952	0.0149056	-0.027305	0.0140622	-0.00857625	0.011031
	-17.7907	-0.032651	0.0133349	-0.0267125	0.0133179	-0.00695875	0.0130318
	-17.947	-0.0339448	0.0145506	-0.0271237	0.0136528	-0.00947	0.00923611
	-17.9157	-0.032761	0.01468	-0.0273575	0.0141522	-0.00854625	0.0101406
	-18.0408	-0.0330033	0.0149696	-0.0262463	0.0141614	-0.007894	0.0113332
	-18.1346	-0.0337914	0.0155581	-0.0266963	0.0134208	-0.009815	0.0107135
	-18.1971	-0.0337824	0.0161455	-0.0272125	0.0133292	-0.00937888	0.00950179
	-18.3847	-0.0346233	0.0154918	-0.02712	0.012635	-0.01059	0.00927696
	-18.3847	-0.035281	0.0149289	-0.02835	0.0129047	-0.012255	0.00842253
	-18.4784	-0.0358357	0.0163141	-0.0279162	0.0129882	-0.0128312	0.00786732
	-18.541	-0.0365619	0.0146294	-0.0271575	0.0148059	-0.0113499	0.00948677
	-18.6035	-0.0355429	0.0155949	-0.0281125	0.0133048	-0.0136588	0.00766377
	-18.7598	-0.0356238	0.0146145	-0.0270437	0.0137589	-0.0135475	0.00944509
	-18.8536	-0.0365714	0.0147324	-0.0287375	0.0138393	-0.0122913	0.00786895
	-18.8536	-0.0365714	0.0145834	-0.02895	0.0138299	-0.0113888	0.00790341
	-18.9786	-0.0361238	0.015199	-0.0282375	0.0150749	-0.0106975	0.00742503
	-19.1037	-0.0359	0.0135889	-0.0277125	0.0134002	-0.0104725	0.00862639
	-19.1975	-0.0358238	0.0152764	-0.0299	0.0127676	-0.0111141	0.00880365
	-19.2913	-0.0363429	0.0151324	-0.028175	0.0140169	-0.0083875	0.0112847
	-19.3538	-0.0363524	0.0136327	-0.029425	0.0144864	-0.00801687	0.011182
	-19.4163	-0.0353762	0.0150677	-0.0300237	0.0142906	-0.00972	0.0112107
	-19.4788	-0.0363629	0.014588	-0.0287875	0.0146178	-0.00845	0.0115257
	-19.5414	-0.0369	0.0152157	-0.0284738	0.0147201	-0.0098625	0.00968443
	-19.7289	-0.0360952	0.0155336	-0.02884	0.0146174	-0.0103546	0.010719
	-19.854	-0.036871	0.0164922	-0.0288588	0.0149986	-0.01026	0.0116571
	-19.854	-0.0372371	0.0154545	-0.0277788	0.0131117	-0.0113236	0.0105662
	-19.9478	-0.0373819	0.0165397	-0.0302775	0.0150364	-0.0116441	0.00873467
	-20.0416	-0.0381667	0.0154507	-0.0287288	0.0140615	-0.0120125	0.00956886
	-20.1353	-0.0384	0.015667	-0.0290163	0.0140365	-0.0131975	0.00918827
	-20.2291	-0.038581	0.0169052	-0.029	0.0130432	-0.0124513	0.00818618
	-20.2917	-0.0387714	0.0149852	-0.0289625	0.0140706	-0.0115413	0.00958667
	-20.448	-0.0386619	0.016122	-0.0291625	0.0138609	-0.0132138	0.00707838
	-20.5105	-0.0385857	0.0156827	-0.0301	0.0157562	-0.0143625	0.00911271
	-20.6043	-0.0395143	0.0150829	-0.0312125	0.014794	-0.013465	0.00816623
	-20.6981	-0.0392095	0.0155933	-0.0321625	0.0139122	-0.01296	0.00930319
	-20.7293	-0.0396524	0.0146107	-0.031	0.0149651	-0.0115713	0.00733213
	-20.8856	-0.0389	0.0147971	-0.030375	0.0136574	-0.0113125	0.00948174
	-20.8856	-0.0389857	0.0160478	-0.0315625	0.0143566	-0.0115587	0.00932269
	-21.042	-0.0389952	0.0148953	-0.03093	0.0151592	-0.0101025	0.0117412
	-21.1045	-0.0391286	0.0146729	-0.0314875	0.0161625	-0.009623	0.0124994
	-21.1983	-0.0384238	0.015373	-0.0317625	0.016346	-0.0107875	0.0114301
	-21.2921	-0.0397571	0.0155	-0.030565	0.0153723	-0.0105375	0.0125009
	-21.3858	-0.039781	0.0162259	-0.0311525	0.0161794	-0.0101438	0.0119369
	-21.4484	-0.0392524	0.016065	-0.0312	0.0156037	-0.011245	0.0114961
	-21.5109	-0.039681	0.0172059	-0.031775	0.0162754	-0.0105913	0.0126963
	-21.6359	-0.0403238	0.0163428	-0.031265	0.0146564	-0.011935	0.0107946
	-21.6672	-0.0402905	0.0176607	-0.0320375	0.015556	-0.012815	0.00994652
	-21.7923	-0.0411762	0.0157903	-0.0314038	0.016067	-0.0122338	0.0106071
	-21.8548	-0.0408905	0.0154192	-0.0336375	0.0140232	-0.0151738	0.00892672
	-22.0111	-0.0419714	0.017381	-0.031855	0.0166757	-0.0146025	0.00866997
	-22.0424	-0.0411524	0.0157338	-0.0314875	0.0144396	-0.013685	0.00914616
	-22.1674	-0.0410524	0.0166828	-0.0325375	0.0150939	-0.015835	0.00863362
	-22.2299	-0.0418667	0.0159944	-0.033175	0.016966	-0.0147138	0.0100922
	-22.3237	-0.0428667	0.0159191	-0.033525	0.0163145	-0.0135763	0.00902942
	-22.4175	-0.0424238	0.0155383	-0.0336625	0.0158955	-0.01369	0.00901383
	-22.48	-0.0421762	0.0159918	-0.0329125	0.0168302	-0.0138163	0.00950364
	-22.6363	-0.0418762	0.0154508	-0.033375	0.0150281	-0.0133425	0.010125
	-22.6363	-0.0417762	0.0164182	-0.0334625	0.015804	-0.0126113	0.0101018
	-22.7927	-0.0421524	0.0156881	-0.0328625	0.0156572	-0.0109312	0.0128196
	-22.8239	-0.0412714	0.0149777	-0.0341	0.0181782	-0.0110998	0.0129858
	-22.9177	-0.0415524	0.0161963	-0.0348925	0.0162635	-0.0125813	0.0131662
	-23.074	-0.0424667	0.0153144	-0.03365	0.0168312	-0.0106938	0.0135354
	-23.074	-0.0433571	0.0157909	-0.03378	0.016357	-0.0112513	0.012943
	-23.2616	-0.0422048	0.0161633	-0.0330025	0.0167719	-0.011946	0.0121841
	-23.2303	-0.042729	0.0174165	-0.0330325	0.0164361	-0.0118213	0.0125667
	-23.3866	-0.0428714	0.0163266	-0.03325	0.015767	-0.0138712	0.0111844
	-23.4804	-0.0426967	0.0176643	-0.0344625	0.016819	-0.0135263	0.0101681
	-23.5742	-0.0438381	0.0158989	-0.0336113	0.0161108	-0.0133625	0.00952714
	-23.6055	-0.0447286	0.0164169	-0.0356625	0.0163014	-0.0157038	0.00942438
	-23.668	-0.0442476	0.0177183	-0.0346588	0.016445	-0.015685	0.0093856
	-23.8556	-0.0446667	0.0160515	-0.0338375	0.0159008	-0.0141213	0.00916134
	-23.9181	-0.0446381	0.0164274	-0.0355375	0.0162383	-0.01667	0.00941035
	-24.0744	-0.0445524	0.0157478	-0.034575	0.0165797	-0.015595	0.0102436
	-24.0431	-0.0454619	0.0162474	-0.0356875	0.0166792	-0.0144362	0.00945844
	-24.1682	-0.0454143	0.0159558	-0.0363625	0.0170636	-0.0150188	0.00978075
	-24.3245	-0.0458048	0.0160595	-0.0364625	0.0181196	-0.014555	0.00950784
	-24.3558	-0.0457905	0.0158333	-0.035075	0.0165627	-0.014245	0.011149
	-24.4496	-0.0451143	0.0167339	-0.036025	0.0169513	-0.014274	0.0113629
	-24.5433	-0.0450714	0.0167409	-0.0351625	0.0182499	-0.0129637	0.0128772
	-24.6059	-0.044481	0.0156063	-0.0363375	0.0184982	-0.0127275	0.0137927
	-24.7622	-0.0450524	0.0162255	-0.037675	0.0185009	-0.0139525	0.0142766
	-24.8872	-0.0455238	0.0157206	-0.0359875	0.0182361	-0.0114124	0.0151831
	-24.9185	-0.0458429	0.0165549	-0.03574	0.0180043	-0.0133013	0.0138154
	-24.9185	-0.0454762	0.016969	-0.0360375	0.017982	-0.0138529	0.0127763
	-25.0748	-0.0463048	0.0165284	-0.0354088	0.0179692	-0.0127713	0.0151953
	-25.1373	-0.0464095	0.0171148	-0.036925	0.0175917	-0.0147901	0.0140742
	-25.2311	-0.047019	0.0181106	-0.037175	0.0188199	-0.015105	0.0119869
	-25.3562	-0.0473095	0.016166	-0.0362325	0.0180658	-0.01576	0.011954
	-25.5125	-0.0469286	0.0163731	-0.03705	0.0181296	-0.0171463	0.0103078
	-25.4812	-0.0479095	0.0175438	-0.0365125	0.0160927	-0.01625	0.0112387
	-25.5437	-0.048519	0.0164428	-0.036675	0.0174874	-0.016435	0.0113313
	-25.7001	-0.0479476	0.016239	-0.0376625	0.0176574	-0.0176313	0.0100639
	-25.7626	-0.0480476	0.0163474	-0.0382625	0.0184209	-0.0167138	0.0109545
	-25.7626	-0.0483619	0.016536	-0.037925	0.0184925	-0.0158625	0.0114575
	-25.9501	-0.0491238	0.0160553	-0.037725	0.0177275	-0.0165913	0.0111737
	-25.9814	-0.0486333	0.0164716	-0.0392875	0.0177289	-0.0157413	0.0101921
	-26.1065	-0.0489476	0.016042	-0.036625	0.0174106	-0.0159688	0.0114546
	-26.2628	-0.0487857	0.0173736	-0.0380375	0.0169479	-0.0150238	0.0116149
	-26.294	-0.0492048	0.01727	-0.0375375	0.0178682	-0.0128175	0.0144342
	-26.3566	-0.0488524	0.015587	-0.0388	0.0169497	-0.0130225	0.0147022
	-26.4503	-0.0482143	0.0170737	-0.0400125	0.0193032	-0.01402	0.0143279
	-26.5129	-0.0497333	0.0166913	-0.0390125	0.0181471	-0.0125213	0.0158374
	-26.5754	-0.0495429	0.0174383	-0.03902	0.0183348	-0.0145964	0.0138039
	-26.7317	-0.0488	0.0169619	-0.0382625	0.0188549	-0.0141225	0.0139422
	-26.8568	-0.049019	0.0182492	-0.0384075	0.0186705	-0.0141	0.0144281
	-26.8255	-0.0497667	0.0172638	-0.038875	0.0176408	-0.0160512	0.0138887
	-27.0131	-0.0504095	0.0185845	-0.0405875	0.0188689	-0.0167075	0.0118424
	-27.0131	-0.0513	0.0172201	-0.0394125	0.0179431	-0.0157137	0.0133078
	-27.1694	-0.0517524	0.0168836	-0.0395	0.0190002	-0.0190138	0.011772
	-27.2319	-0.0512905	0.0177344	-0.039	0.017828	-0.018205	0.0117443
	-27.2944	-0.052119	0.0171229	-0.0383875	0.019222	-0.0172538	0.0112996
	-27.357	-0.0514524	0.0172634	-0.040325	0.018438	-0.0196188	0.0106638
	-27.482	-0.0516762	0.0172697	-0.039825	0.0194737	-0.0181987	0.0119102
	-27.6071	-0.0520667	0.0175788	-0.040375	0.0193223	-0.01751	0.0113726
	-27.7008	-0.0521048	0.0169299	-0.0406625	0.0188815	-0.0166038	0.0119695
	-27.8572	-0.0517381	0.0174781	-0.041525	0.0197471	-0.0180138	0.0122063
	-27.8259	-0.0520381	0.0164803	-0.0406875	0.0186936	-0.016495	0.0126884
	-27.9197	-0.0522429	0.0185017	-0.0417375	0.0191986	-0.0165425	0.0124575
	-28.0135	-0.0522714	0.0177346	-0.0402125	0.0201012	-0.0144613	0.0152621
	-28.1385	-0.0521095	0.0166468	-0.0414875	0.019275	-0.0149412	0.0149829
	-28.1698	-0.0520524	0.0181214	-0.0424125	0.0205232	-0.0159538	0.0146607
	-28.3261	-0.0529048	0.017044	-0.0414375	0.0201848	-0.01374	0.0165274
	-28.4199	-0.0534857	0.01823	-0.0410913	0.0188809	-0.0149775	0.015495
	-28.4824	-0.0523762	0.0185922	-0.0404125	0.0193282	-0.0170229	0.014115
	-28.6387	-0.0529857	0.0187443	-0.0404775	0.0198916	-0.014665	0.0158336
	-28.67	-0.0532952	0.019076	-0.0420375	0.0189897	-0.0166101	0.0150005
	-28.795	-0.054	0.0184084	-0.0426	0.0192494	-0.0175175	0.0122974
	-28.8263	-0.0550762	0.0180887	-0.0420625	0.0193599	-0.0178525	0.0126184
	-28.9201	-0.0543857	0.0180317	-0.0426	0.0192418	-0.0189275	0.0119799
	-28.9826	-0.0556048	0.0194691	-0.042025	0.018609	-0.01941	0.0126573
	-29.1389	-0.0560905	0.0179597	-0.0417375	0.0191999	-0.01891	0.0127055
	-29.2014	-0.0558762	0.0185952	-0.0429	0.0186146	-0.0201663	0.0115915
	-29.2952	-0.0559	0.0179896	-0.0424625	0.0207548	-0.018315	0.0123181
	-29.3577	-0.0564333	0.0181675	-0.0428625	0.0205732	-0.0178062	0.0119284
	-29.4203	-0.0563857	0.0183375	-0.0435625	0.0199484	-0.0191512	0.0125695
	-29.5453	-0.0563667	0.0179532	-0.0430875	0.023079	-0.0188363	0.0129641
	-29.5766	-0.0566476	0.0181595	-0.0426375	0.0212073	-0.0167887	0.0126483
	-29.6704	-0.0566	0.0192493	-0.0447	0.0210655	-0.0162125	0.013038
	-29.7954	-0.0564762	0.0180268	-0.0437125	0.0213755	-0.0149225	0.0161678
	-29.8892	-0.0564	0.0178382	-0.0447375	0.0210239	-0.01535	0.0150119
	-29.983	-0.0555524	0.0191738	-0.04555	0.0220732	-0.0162138	0.0157941
	-30.0455	-0.0572762	0.017818	-0.04495	0.0213729	-0.0148488	0.0162822
	-30.1706	-0.0574714	0.0185744	-0.0438675	0.0218198	-0.0158436	0.0145332
	-30.2018	-0.0566619	0.0183009	-0.0445875	0.021074	-0.0171262	0.0146232
	-30.2956	-0.0569143	0.0192925	-0.04377	0.0215476	-0.0162538	0.0157021
	-30.3894	-0.057019	0.0181121	-0.04485	0.0206016	-0.0175213	0.0155525
	-30.4519	-0.0577238	0.019679	-0.0457875	0.0216783	-0.018365	0.015042
	-30.6395	-0.0578095	0.0180657	-0.0444125	0.0208838	-0.0197275	0.0142103
	-30.6708	-0.058581	0.0182565	-0.0444125	0.0209416	-0.02085	0.0130503
	-30.7646	-0.0588714	0.0197644	-0.0452125	0.0214818	-0.0191775	0.0128594
	-30.8583	-0.059481	0.0181441	-0.0443	0.0200183	-0.0198963	0.0143917
	-31.0147	-0.0595667	0.0196542	-0.0459625	0.0202673	-0.0208938	0.0125701
	-31.0772	-0.0592143	0.0179636	-0.0457875	0.0214546	-0.02049	0.0134838
	-31.1397	-0.0598333	0.0190827	-0.0462375	0.0204015	-0.0188313	0.0130842
	-31.171	-0.0593143	0.0191971	-0.046525	0.0216028	-0.0203238	0.0135379
	-31.296	-0.0597524	0.0191497	-0.046475	0.0209	-0.01964	0.0133838
	-31.3273	-0.0593238	0.0184644	-0.0450125	0.0216488	-0.017965	0.0144208
	-31.4211	-0.0599905	0.0196055	-0.0459125	0.0203825	-0.0178438	0.0140502
	-31.4836	-0.0605476	0.0190054	-0.0466	0.0222986	-0.0164912	0.0158356
	-31.6712	-0.0602333	0.0178322	-0.0461125	0.022191	-0.017125	0.0169356
	-31.7337	-0.0590571	0.0194344	-0.04755	0.0219387	-0.018755	0.016122
	-31.8587	-0.0621619	0.0183309	-0.0459625	0.0221396	-0.0152837	0.0195263
	-31.9213	-0.0611476	0.0193452	-0.04662	0.0218918	-0.0175413	0.0164645
	-32.0463	-0.0601476	0.0194964	-0.0461	0.0223026	-0.0187712	0.015782
	-32.0151	-0.060219	0.0207504	-0.0466525	0.0229763	-0.0180336	0.0164342
	-32.1401	-0.0614095	0.0194185	-0.0473	0.0222018	-0.0186813	0.0169075
	-32.2651	-0.061681	0.0210839	-0.047975	0.0232476	-0.0192725	0.0153169
	-32.3277	-0.0623238	0.0194912	-0.0466625	0.0218558	-0.02032	0.0148184
	-32.4215	-0.0627714	0.0196309	-0.046775	0.0202201	-0.0216475	0.0148786
	-32.484	-0.0631762	0.0207115	-0.0474	0.0222098	-0.0224625	0.0144458
	-32.5465	-0.0640714	0.0195843	-0.0478	0.0215958	-0.02123	0.0147612
	-32.6716	-0.063119	0.0207969	-0.0489	0.0218346	-0.0225738	0.0132498
	-32.7966	-0.063619	0.0185977	-0.0482875	0.0229178	-0.0216575	0.0152912
	-32.8904	-0.0644667	0.0208321	-0.0495625	0.0215625	-0.0215475	0.0142184
	-32.9842	-0.0639476	0.0198803	-0.0495	0.0214996	-0.0217512	0.0153115
	-33.0154	-0.0645667	0.0192383	-0.049675	0.023832	-0.02088	0.0147238
	-33.203	-0.0641476	0.0188615	-0.0489	0.0223599	-0.0202975	0.0146308
	-33.1718	-0.0642333	0.0204992	-0.0490375	0.0230135	-0.0197575	0.0148992
	-33.2968	-0.0641571	0.019804	-0.0486	0.0222302	-0.0189763	0.0173492
	-33.3593	-0.0640238	0.0186454	-0.0502125	0.023494	-0.0186929	0.0185862
	-33.4844	-0.0642667	0.0195407	-0.05055	0.0228245	-0.0196354	0.0178031
	-33.5782	-0.0650286	0.0194409	-0.0477375	0.0229016	-0.0178637	0.0185698
	-33.6407	-0.0647	0.0201693	-0.0486125	0.0223231	-0.0192913	0.0173365
	-33.7657	-0.0642333	0.0199121	-0.0484625	0.0234098	-0.0196913	0.0176137
	-33.8908	-0.0650476	0.020256	-0.0486625	0.0232273	-0.0192787	0.0178234
	-33.9221	-0.0647857	0.0204792	-0.0479375	0.0219193	-0.0207862	0.0168805
	-33.9846	-0.0655714	0.0215248	-0.0494375	0.0228055	-0.02238	0.0151938
	-34.1409	-0.0664476	0.0193872	-0.04835	0.0224412	-0.02051	0.0161338
	-34.1722	-0.0666857	0.0207216	-0.0507375	0.0224743	-0.0232525	0.0154016
	-34.2972	-0.0667952	0.0211606	-0.049625	0.0232027	-0.0215225	0.0141186
	-34.3597	-0.067181	0.0202997	-0.0492	0.0225566	-0.0221063	0.0143496
	-34.4535	-0.0673381	0.0207404	-0.050975	0.0231541	-0.0242962	0.0145592
	-34.6098	-0.0675	0.0199395	-0.0495375	0.0241113	-0.0225363	0.0153261
	-34.6411	-0.0680714	0.0211775	-0.0512875	0.0233489	-0.0232812	0.0156119
	-34.7349	-0.0681286	0.0207682	-0.05075	0.02311	-0.0218637	0.0151826
	-34.8599	-0.067719	0.0200842	-0.05155	0.0238725	-0.0223463	0.0152922
	-34.8912	-0.0688048	0.0198476	-0.05075	0.0241096	-0.021565	0.0161211
	-34.9537	-0.0686857	0.0211008	-0.052875	0.0241274	-0.0206513	0.0164223
	-35.0788	-0.0688429	0.0197471	-0.0523875	0.0252073	-0.0189313	0.0181762
	-35.1726	-0.067581	0.0193255	-0.0524	0.0254047	-0.0192262	0.018601
	-35.2976	-0.0679429	0.0202665	-0.05365	0.0248026	-0.0208625	0.0183223
	-35.3914	-0.0696476	0.0192907	-0.0518125	0.0247987	-0.018825	0.0188285
	-35.4227	-0.0689905	0.0199613	-0.05195	0.0242643	-0.020155	0.0179608
	-35.5477	-0.0686524	0.0201162	-0.0520875	0.0248455	-0.021115	0.017894
	-35.579	-0.0692143	0.0204984	-0.052	0.025105	-0.02096	0.018023
	-35.6415	-0.0691476	0.0213935	-0.0536625	0.0243653	-0.0216563	0.016471
	-35.8291	-0.0699524	0.0208662	-0.0547625	0.0267432	-0.0236175	0.0183824
	-35.8916	-0.0703476	0.0197362	-0.0525	0.0247327	-0.0230062	0.0167449
	-35.8916	-0.0713762	0.0210591	-0.0542625	0.0245759	-0.0252375	0.0153961
	-36.0479	-0.0710905	0.0215757	-0.054	0.0248999	-0.0255688	0.0164211
	-36.0792	-0.0716048	0.0211514	-0.0514375	0.0249619	-0.0244275	0.0169683
	-36.2355	-0.0717429	0.0217172	-0.0537625	0.0247705	-0.0251938	0.0160473
	-36.3918	-0.0712714	0.0207444	-0.05525	0.0265617	-0.0238888	0.0166895
	-36.4543	-0.0726143	0.0211599	-0.0537625	0.0255532	-0.0238988	0.0164442
	-36.4856	-0.0727095	0.0205687	-0.0535875	0.0243456	-0.0235175	0.0154136
	-36.5794	-0.072681	0.0206227	-0.0545375	0.0273406	-0.0240812	0.0161241
	-36.6731	-0.0729286	0.0195952	-0.0536875	0.0257483	-0.0227588	0.018072
	-36.7044	-0.0723381	0.0210324	-0.054475	0.0260564	-0.02392	0.0173059
	-36.8607	-0.0728905	0.0204659	-0.054525	0.0267261	-0.021585	0.0192025
	-36.9232	-0.0714238	0.0205117	-0.0553	0.0268587	-0.0213729	0.01923
	-36.9858	-0.0720429	0.020668	-0.0569125	0.0267654	-0.0215325	0.0203267
	-37.1421	-0.0733	0.0201301	-0.0545625	0.0266271	-0.0210125	0.0206782
	-37.1733	-0.0737952	0.0211273	-0.0553375	0.0257623	-0.02223	0.0183709
	-37.3297	-0.072319	0.0214016	-0.054525	0.0261488	-0.0225163	0.0191862
	-37.3297	-0.0724048	0.0213442	-0.053625	0.0267984	-0.0229763	0.0203427
	-37.4234	-0.0737905	0.0214421	-0.056125	0.0265483	-0.0237525	0.0199578
	-37.5485	-0.0738905	0.0222488	-0.0569875	0.0265666	-0.0258025	0.0179974
	-37.5172	-0.0744524	0.0204702	-0.0561875	0.0265009	-0.02569	0.0179844
	-37.7361	-0.0749714	0.0209827	-0.05775	0.0253518	-0.0271	0.0173662
	-37.7673	-0.0758524	0.0216825	-0.0567625	0.0263602	-0.0266963	0.0170384
	-37.8611	-0.0763952	0.0214118	-0.0550125	0.0257621	-0.0258213	0.0166175
	-37.9862	-0.0763762	0.0205277	-0.0581375	0.0257894	-0.0285513	0.0170619
	-38.08	-0.076519	0.0206838	-0.05765	0.0276505	-0.0268262	0.0191116
	-38.1112	-0.0768333	0.0203955	-0.0589625	0.0276067	-0.025415	0.017684
	-38.2675	-0.0764571	0.0210705	-0.058325	0.026891	-0.0258163	0.0183834
	-38.3301	-0.076919	0.0209273	-0.0581875	0.0281806	-0.0261188	0.0174163
	-38.4238	-0.0769143	0.0204124	-0.057125	0.0269613	-0.0259662	0.0194802
	-38.5176	-0.0768524	0.0212688	-0.0595375	0.0274442	-0.0251738	0.0190024
	-38.5802	-0.0764619	0.0202935	-0.0583375	0.0279154	-0.0232463	0.0205778
	-38.7052	-0.0765095	0.0198696	-0.0593625	0.0291672	-0.024215	0.0197779
	-38.799	-0.0761762	0.0211575	-0.0598125	0.0283784	-0.0243825	0.0207565
	-38.8302	-0.0775619	0.0205614	-0.0581375	0.0279895	-0.0237213	0.0216093
	-38.924	-0.0782857	0.0216435	-0.0581625	0.0275906	-0.0244612	0.0212326
	-38.9866	-0.077	0.0217963	-0.05845	0.0284027	-0.024805	0.020872
	-39.1429	-0.0775429	0.0233227	-0.058475	0.0292218	-0.0256325	0.0203893
	-39.1429	-0.0780667	0.0221006	-0.05865	0.026162	-0.0253525	0.0200582
	-39.2992	-0.0785	0.0221389	-0.0600625	0.0283853	-0.0253425	0.0191132
	-39.3617	-0.0787	0.0209605	-0.058875	0.0271501	-0.0254075	0.0187691
	-39.4868	-0.0791143	0.0210282	-0.05905	0.0288539	-0.026845	0.0175527
	-39.5805	-0.0802286	0.0220763	-0.0589125	0.0281722	-0.0282937	0.0176629
	-39.6431	-0.080581	0.0213008	-0.05975	0.027877	-0.0266788	0.0177609
	-39.7369	-0.0794048	0.0218739	-0.059825	0.0283462	-0.0284925	0.0162788
	-39.8932	-0.0807	0.0207009	-0.0607125	0.0290078	-0.0275663	0.0185787
	-39.8932	-0.0806	0.0214198	-0.0603	0.0280843	-0.0264488	0.0186739
	-40.0182	-0.0803048	0.0218677	-0.060525	0.0282911	-0.0276262	0.0185583
	-40.0807	-0.0811238	0.0210794	-0.061625	0.0286893	-0.0275413	0.0184671
	-40.2058	-0.0809381	0.0209884	-0.06085	0.0277905	-0.0258888	0.0201978
	-40.1745	-0.0810476	0.0216052	-0.062775	0.0279227	-0.0259775	0.0205981
	-40.4246	-0.0817429	0.0208426	-0.0611	0.0283572	-0.0244581	0.0218428
	-40.4559	-0.0810429	0.0209537	-0.0628375	0.0288747	-0.0242141	0.0220807
	-40.4872	-0.0808429	0.02175	-0.064675	0.0298643	-0.0265375	0.0217787
	-40.5809	-0.0822857	0.0209013	-0.061425	0.0288722	-0.02425	0.0238127
	-40.706	-0.0823667	0.0221011	-0.0622625	0.0286688	-0.025785	0.0216823
	-40.7685	-0.0813095	0.0216814	-0.0619375	0.0287618	-0.02648	0.0218222
	-40.8623	-0.0814238	0.0227965	-0.0613875	0.0297363	-0.02553	0.0224081
	-40.9874	-0.0823	0.0218892	-0.0613625	0.0275785	-0.0261312	0.021335
	-41.1437	-0.0825762	0.0230081	-0.0633625	0.0292173	-0.028185	0.0208685
	-41.1437	-0.0831429	0.0214492	-0.06305	0.0290959	-0.0289875	0.0208151
	-41.2375	-0.0842476	0.0217779	-0.0631	0.028231	-0.0301863	0.0216395
	-41.3312	-0.0843048	0.0223287	-0.0623625	0.0293708	-0.0308313	0.0200923
	-41.4563	-0.0851905	0.0220944	-0.0607875	0.029182	-0.0296437	0.0194994
	-41.5188	-0.0849143	0.0224704	-0.0634	0.0282987	-0.03082	0.0187155
	-41.6439	-0.0839571	0.0209568	-0.062225	0.0299927	-0.0302888	0.0200499
	-41.6126	-0.084919	0.0213708	-0.0652375	0.0309806	-0.0290137	0.0200092
	-41.8002	-0.0853952	0.0224166	-0.065625	0.0311936	-0.0279138	0.0199741
	-41.8627	-0.0857667	0.0214649	-0.0662625	0.0318418	-0.028175	0.0195029
	-41.9252	-0.0854524	0.0210609	-0.0631625	0.0307763	-0.0271625	0.0211284
	-41.9878	-0.0854667	0.0224249	-0.0646875	0.0300317	-0.0270675	0.0199808
	-42.0503	-0.0859333	0.0215234	-0.063575	0.0310171	-0.0258875	0.0223351
	-42.2691	-0.0848952	0.0215999	-0.0648	0.029057	-0.0259621	0.023959
	-42.2691	-0.0857524	0.0215244	-0.0662	0.030357	-0.0278863	0.0230803
	-42.3004	-0.087481	0.0212645	-0.0638375	0.0308843	-0.026345	0.0246616
	-42.3942	-0.0872095	0.0213373	-0.065	0.030298	-0.02757	0.0236766
	-42.5192	-0.0869952	0.0224577	-0.0644375	0.0302034	-0.0285238	0.0227189
	-42.613	-0.0867762	0.0217712	-0.065375	0.0299857	-0.0273725	0.0244772
	-42.6755	-0.0873762	0.0222138	-0.0645375	0.029114	-0.029055	0.0244088
	-42.8318	-0.0872952	0.0227195	-0.065925	0.0293964	-0.0306325	0.0208221
	-42.9256	-0.0880286	0.0211791	-0.06435	0.0304975	-0.0297175	0.0210625
	-42.9881	-0.0884	0.0219378	-0.06585	0.0295995	-0.0316638	0.0212178
	-43.0194	-0.0894429	0.022041	-0.0664875	0.0307156	-0.0316438	0.0209853
	-43.0819	-0.0892524	0.021211	-0.066925	0.030943	-0.0306062	0.0194865
	-43.2382	-0.0890667	0.0223881	-0.0680375	0.0302005	-0.0331875	0.019204
	-43.3633	-0.0899571	0.0208263	-0.0677875	0.031826	-0.0319125	0.0208437
	-43.4258	-0.0897857	0.0216232	-0.0675875	0.0304038	-0.0299788	0.0197272
	-43.4883	-0.0893333	0.0218453	-0.0675	0.0308391	-0.0310575	0.0205989
	-43.5196	-0.0903286	0.0210428	-0.0685625	0.0317261	-0.0304513	0.0213417
	-43.5821	-0.0909286	0.0209448	-0.0677125	0.0299284	-0.028715	0.0217468
	-43.801	-0.0908381	0.0221158	-0.0699	0.0319215	-0.0296475	0.0224225
	-43.8635	-0.091081	0.0212055	-0.0691375	0.0312914	-0.0286963	0.0231165
	-43.8948	-0.0906429	0.0217771	-0.0689625	0.0314911	-0.0279338	0.0237372
	-44.0198	-0.0902905	0.0215259	-0.0705125	0.0321201	-0.0291038	0.0241378
	-44.1449	-0.0911857	0.0213172	-0.0669625	0.0326009	-0.0270694	0.0247143
	-44.2074	-0.0911571	0.0213833	-0.0677	0.0318119	-0.0301562	0.0239336
	-44.2699	-0.0903571	0.0229816	-0.06805	0.0317223	-0.0289125	0.0251535
	-44.3324	-0.092081	0.0221011	-0.0691125	0.0332733	-0.03025	0.0239806
	-44.4575	-0.0916762	0.0225817	-0.0672875	0.0310818	-0.0291975	0.0241272
	-44.5825	-0.092019	0.0239848	-0.070325	0.0316218	-0.0309038	0.0225686
	-44.5825	-0.0930333	0.0228182	-0.0697125	0.0329025	-0.031525	0.0225483
	-44.7388	-0.0933952	0.0228195	-0.0706375	0.0308175	-0.0333638	0.0211966
	-44.8014	-0.0936667	0.0231828	-0.0688125	0.0318887	-0.0337913	0.0221101
	-44.8952	-0.0935857	0.0236309	-0.068075	0.030129	-0.0322763	0.0212358
	-44.9889	-0.0938762	0.0234749	-0.0698375	0.0309553	-0.033895	0.019957
	-45.0515	-0.0938619	0.0214806	-0.071175	0.0317095	-0.033675	0.0199329
	-45.1453	-0.0953095	0.0230409	-0.0706375	0.0313429	-0.0328088	0.0208127
	-45.3328	-0.0949714	0.0232016	-0.0710125	0.0318908	-0.0335375	0.0212659
	-45.239	-0.0946619	0.0235469	-0.0715625	0.0304886	-0.0330125	0.0215596
	-45.4266	-0.0954667	0.0223371	-0.0713625	0.0326217	-0.0317913	0.0243687
	-45.5204	-0.0955381	0.0231107	-0.0718125	0.0326411	-0.031255	0.0232337
	-45.6142	-0.0955429	0.0219328	-0.0726125	0.0335272	-0.0289225	0.0238243
	-45.708	-0.095419	0.0222791	-0.07155	0.033346	-0.03093	0.0244345
	-45.8018	-0.0958619	0.0230139	-0.0743375	0.0331974	-0.0311238	0.0246501
	-45.8643	-0.0965619	0.0226546	-0.0732	0.0340041	-0.029345	0.025104
	-45.8955	-0.0975667	0.0227211	-0.0723875	0.032674	-0.0306862	0.0245209
	-46.0206	-0.0965667	0.0238185	-0.071525	0.0341908	-0.031885	0.0249907
	-46.2394	-0.0972762	0.0230806	-0.072475	0.0330452	-0.0317263	0.0246617
	-46.2082	-0.0979381	0.0239449	-0.071675	0.0335199	-0.0322887	0.0249379
	-46.302	-0.0983762	0.0241316	-0.07335	0.0332166	-0.0346775	0.022242
	-46.427	-0.0984	0.0220293	-0.0736875	0.0340004	-0.0335737	0.0231995
	-46.4895	-0.098019	0.0237206	-0.07425	0.0328516	-0.0341287	0.021538
	-46.4895	-0.0983905	0.0228546	-0.0733875	0.0333133	-0.0348	0.0217455
	-46.7084	-0.100062	0.0239992	-0.0712125	0.0329743	-0.0341012	0.0214022
	-46.7396	-0.100495	0.022461	-0.0738625	0.0328603	-0.0366875	0.021305
	-46.8647	-0.0995619	0.0233247	-0.0739375	0.0352536	-0.0354625	0.022479
	-46.8959	-0.10081	0.0232277	-0.075	0.0332657	-0.0346625	0.0215928
	-46.9897	-0.100243	0.0227106	-0.0738125	0.0335501	-0.034775	0.0230821
	-47.0523	-0.0998667	0.0229261	-0.0752875	0.0338174	-0.0341375	0.0223374
	-47.2086	-0.101881	0.0217723	-0.072475	0.033157	-0.0337813	0.0240434
	-47.2398	-0.10081	0.022843	-0.0756375	0.0347993	-0.0325575	0.0236597
	-47.3961	-0.101267	0.0221562	-0.0751625	0.0359287	-0.03265	0.0240121
	-47.3961	-0.100538	0.0222449	-0.0740375	0.0334633	-0.0307963	0.0261546
	-47.5212	-0.101305	0.0223628	-0.0773375	0.035206	-0.0329737	0.0249169
	-47.615	-0.101867	0.0222229	-0.075725	0.0350094	-0.0312675	0.0262588
	-47.7088	-0.102924	0.0235615	-0.07685	0.0328843	-0.0332	0.0251422
	-47.7713	-0.101552	0.0234784	-0.0763125	0.0349095	-0.0329625	0.0235356
	-47.9276	-0.102229	0.0224487	-0.075825	0.0336094	-0.03295	0.0242109
	-47.8963	-0.103105	0.0229997	-0.0757125	0.0341234	-0.0340375	0.0255964
	-48.0839	-0.103248	0.02329	-0.076325	0.0341361	-0.0355	0.0237861
	-48.1464	-0.103829	0.0222766	-0.0760125	0.034764	-0.034875	0.0237403
	-48.3028	-0.104462	0.023516	-0.0769375	0.0344059	-0.036375	0.0228376
	-48.3653	-0.10481	0.0239111	-0.076925	0.0350555	-0.0369375	0.0226189
	-48.4278	-0.104505	0.0244502	-0.07605	0.0361296	-0.036525	0.0222714
	-48.5216	-0.10451	0.0239232	-0.0790125	0.0344731	-0.037275	0.0218511
	-48.6466	-0.104867	0.0236775	-0.07865	0.0338887	-0.0362	0.022067
	-48.6779	-0.105324	0.0236603	-0.078925	0.0335777	-0.0362125	0.0217563
	-48.803	-0.106081	0.0237364	-0.0787375	0.0339709	-0.0361125	0.02236
	-48.8655	-0.105957	0.0243128	-0.0787	0.0342049	-0.0341	0.0210186
	-48.8655	-0.106752	0.0232571	-0.07895	0.0353757	-0.03545	0.0237425
	-49.0218	-0.10681	0.024024	-0.07985	0.0344064	-0.03595	0.0244931
	-49.1468	-0.106138	0.0223212	-0.0797125	0.0376977	-0.0335	0.0268364
	-49.2094	-0.106333	0.0229392	-0.0809625	0.0351219	-0.0332412	0.0262943
	-49.2719	-0.105833	0.0235059	-0.0803875	0.035523	-0.0331763	0.0274819
	-49.3969	-0.106638	0.0229419	-0.0785625	0.0375311	-0.0338287	0.0276976
	-49.4907	-0.107886	0.0237921	-0.0794125	0.0366159	-0.03595	0.0269044
	-49.522	-0.1072	0.0244517	-0.0790125	0.0361654	-0.0360375	0.0265314
	-49.6158	-0.107981	0.0239779	-0.0799125	0.0349054	-0.0348338	0.0270919
	-49.7721	-0.107633	0.0243522	-0.0793875	0.0349413	-0.036575	0.0264797
	-49.8346	-0.108481	0.0252719	-0.0807125	0.0356503	-0.0374625	0.0250549
	-49.8971	-0.108857	0.0235834	-0.0802875	0.0349081	-0.0373125	0.0246671
	-50.0222	-0.109086	0.024078	-0.081475	0.0347308	-0.0384	0.0243187
	-50.116	-0.1102	0.024501	-0.081275	0.0362318	-0.0392875	0.0233694
	-50.2098	-0.1106	0.024519	-0.0795	0.036247	-0.0389	0.02373
	-50.3348	-0.110867	0.0241216	-0.0827375	0.0343426	-0.039775	0.0234088
	-50.3973	-0.110181	0.0245186	-0.0816375	0.0359316	-0.0382875	0.0243953
	-50.4911	-0.111667	0.0238467	-0.082625	0.0357011	-0.03825	0.0246727
	-50.4911	-0.110948	0.0253826	-0.08245	0.0348166	-0.038975	0.0253521
	-50.6162	-0.111543	0.024121	-0.08495	0.0375182	-0.0373375	0.0230932
	-50.7725	-0.111886	0.0237727	-0.0824125	0.0370026	-0.037725	0.0264269
	-50.7725	-0.112652	0.0247911	-0.0853625	0.0365147	-0.0377875	0.0261106
	-50.8037	-0.112029	0.0236973	-0.083725	0.0369473	-0.0347125	0.0282619
	-50.9288	-0.111805	0.0241602	-0.0842625	0.0377843	-0.0361838	0.0265608
	-50.9913	-0.11151	0.0236786	-0.0833625	0.0374102	-0.0373475	0.0279843
	-51.1476	-0.112381	0.0238727	-0.083375	0.0374398	-0.0356863	0.0273662
	-51.2102	-0.114357	0.0251747	-0.0830375	0.0371453	-0.0358875	0.0284306
	-51.3039	-0.112386	0.0247928	-0.083575	0.0375282	-0.0381625	0.0283756
	-51.429	-0.113814	0.025096	-0.0833625	0.0373032	-0.0369088	0.0282662
	-51.4915	-0.113548	0.0250827	-0.0836125	0.0375669	-0.0376375	0.0269418
	-51.554	-0.115238	0.0252281	-0.084925	0.0382099	-0.0384125	0.0266683
	-51.7416	-0.115438	0.0244645	-0.0851375	0.0386108	-0.03945	0.0258463
	-51.7104	-0.115986	0.024483	-0.0844	0.0355291	-0.0409125	0.0256483
	-51.8354	-0.116005	0.0254828	-0.084575	0.0371724	-0.041325	0.0242873
	-51.8979	-0.116524	0.0240536	-0.0847875	0.0381193	-0.0401125	0.0242605
	-52.0542	-0.116924	0.0252197	-0.0874	0.0373754	-0.041575	0.0242529
	-52.0542	-0.11669	0.0242989	-0.086375	0.0406215	-0.04215	0.0255516
	-52.2105	-0.117395	0.0247156	-0.0859375	0.0382564	-0.04145	0.0255221
	-52.3043	-0.117538	0.0247717	-0.087875	0.0383599	-0.0416125	0.0254405
	-52.3669	-0.117681	0.0245486	-0.08755	0.0396128	-0.040175	0.025489
	-52.3981	-0.11791	0.0246132	-0.084925	0.0369832	-0.0394125	0.0263433
	-52.5232	-0.11899	0.0242504	-0.0886125	0.0377447	-0.03925	0.0259118
	-52.7107	-0.118229	0.0246093	-0.0884	0.0384011	-0.0374837	0.0279874
	-52.7107	-0.117581	0.0238219	-0.0875875	0.0387336	-0.037225	0.0284082
	-52.8045	-0.117181	0.0244365	-0.087725	0.0389248	-0.0381	0.0273974
	-52.8983	-0.11901	0.0243252	-0.087025	0.0391593	-0.0387113	0.0278291
	-53.0234	-0.119295	0.0256178	-0.0864375	0.0383729	-0.0391125	0.0285025
	-53.0859	-0.118533	0.0251032	-0.086075	0.0398089	-0.0382625	0.0282466
	-53.1484	-0.120162	0.0252241	-0.0876375	0.0398167	-0.0392375	0.0281724
	-53.2735	-0.119224	0.0259754	-0.0855875	0.0381565	-0.0392875	0.0284036
	-53.336	-0.119443	0.0268561	-0.0888125	0.0384148	-0.0416875	0.0260532
	-53.4298	-0.119948	0.0255612	-0.088625	0.0386592	-0.0414625	0.0266877
	-53.461	-0.122162	0.0261511	-0.087725	0.038061	-0.0414625	0.0255889
	-53.5548	-0.122024	0.0259619	-0.08905	0.039791	-0.0425875	0.0261758
	-53.6486	-0.123338	0.0258977	-0.0878	0.0389792	-0.0439875	0.0258553
	-53.8049	-0.122819	0.0256136	-0.0887125	0.0369657	-0.043825	0.0248986
	-53.93	-0.123457	0.0244031	-0.089425	0.0393548	-0.044775	0.0254406
	-54.0238	-0.1241	0.0251197	-0.09005	0.0388331	-0.041775	0.0253665
	-53.93	-0.124181	0.0261837	-0.0899625	0.0390646	-0.0426	0.0261747
	-54.1176	-0.123957	0.0249031	-0.0898875	0.0387658	-0.042075	0.0253312
	-54.1801	-0.12399	0.0252482	-0.0904125	0.0386209	-0.04325	0.0283847
	-54.3051	-0.124871	0.0253721	-0.0907625	0.0385874	-0.043025	0.0280319
	-54.4614	-0.1244	0.0243257	-0.09145	0.038774	-0.0412588	0.0294289
	-54.4927	-0.124286	0.0246128	-0.092075	0.039489	-0.0411838	0.0290297
	-54.524	-0.123829	0.0247238	-0.09165	0.0397434	-0.04195	0.0288483
	-54.6803	-0.124829	0.0246086	-0.0904375	0.0407297	-0.0406588	0.032018
	-54.7741	-0.126086	0.0251542	-0.0909875	0.0405045	-0.0417	0.0310252
	-54.8991	-0.125048	0.0258283	-0.0911125	0.0398219	-0.0431125	0.0303162
	-54.9616	-0.126867	0.0258015	-0.09325	0.0407096	-0.04105	0.0307313
	-54.9929	-0.126362	0.0265136	-0.09105	0.0384141	-0.0413762	0.0300172
	-55.1492	-0.126024	0.0263385	-0.0922125	0.0389735	-0.04495	0.0277953
	-55.2117	-0.12799	0.0252082	-0.0918375	0.0401138	-0.045775	0.0299934
	-55.243	-0.1284	0.0258927	-0.0934375	0.0388311	-0.0474125	0.0271798
	-55.3993	-0.128405	0.0254493	-0.093825	0.0398373	-0.0462125	0.0270481
	-55.4931	-0.129505	0.0254933	-0.0922125	0.038275	-0.0458125	0.0266267
	-55.5244	-0.129838	0.0264644	-0.09295	0.0378923	-0.047025	0.0263348
	-55.6181	-0.128405	0.0249518	-0.0918875	0.0400917	-0.04695	0.0267647
	-55.7119	-0.12979	0.025889	-0.09445	0.0395528	-0.046575	0.0260424
	-55.837	-0.129833	0.0255672	-0.0936625	0.0396335	-0.045325	0.0273066
	-55.9308	-0.130529	0.0261252	-0.094475	0.0383885	-0.045225	0.0267466
	-55.9308	-0.129805	0.0252306	-0.093875	0.041304	-0.04355	0.0293508
	-56.1496	-0.131062	0.0263256	-0.0952	0.039707	-0.0441	0.0283091
	-56.0871	-0.131138	0.0258961	-0.09515	0.0402255	-0.0424125	0.0292887
	-56.2434	-0.130762	0.0255517	-0.0960875	0.0410206	-0.0432225	0.0309779
	-56.3372	-0.13091	0.0261899	-0.09755	0.0430458	-0.0434375	0.0307227
	-56.431	-0.1323	0.0264186	-0.096175	0.0427557	-0.043575	0.0328023
	-56.4935	-0.132267	0.025996	-0.096275	0.0427173	-0.044675	0.0313525
	-56.6185	-0.13231	0.0264509	-0.09615	0.0419359	-0.0452	0.0296402
	-56.6811	-0.132662	0.0254228	-0.095575	0.0427378	-0.0453375	0.0307452
	-56.7749	-0.133186	0.0278816	-0.09505	0.041344	-0.045925	0.0306719
	-56.8374	-0.133524	0.0270492	-0.0988625	0.0423052	-0.045775	0.0285807
	-56.9937	-0.134295	0.0269987	-0.097075	0.0422472	-0.0461125	0.0305126
	-57.0875	-0.135105	0.0269972	-0.0962625	0.0404845	-0.0473875	0.0280303
	-57.0875	-0.136276	0.0266038	-0.095175	0.0427453	-0.048475	0.0269068
	-57.1813	-0.136348	0.0271097	-0.0951625	0.0410781	-0.0473875	0.02638
	-57.3063	-0.136143	0.0269431	-0.0976	0.0421947	-0.048625	0.0253854
	-57.3688	-0.136271	0.0275751	-0.096925	0.0412772	-0.0473	0.0283301
	-57.4939	-0.136805	0.0268998	-0.0996625	0.0420103	-0.0468875	0.0276134
	-57.5252	-0.137329	0.0272371	-0.09815	0.042534	-0.0483125	0.0276889
	-57.6815	-0.137271	0.0269146	-0.0987875	0.0425854	-0.049625	0.0288954
	-57.6815	-0.137619	0.0265094	-0.097175	0.0423671	-0.046475	0.0294579
	-57.8065	-0.138914	0.027664	-0.100138	0.0410593	-0.04765	0.0292083
	-57.9628	-0.138062	0.0267384	-0.0992625	0.0424807	-0.0464	0.0307236
	-58.0254	-0.138033	0.0267887	-0.0991625	0.0418501	-0.047275	0.0307152
	-58.0566	-0.137376	0.0275269	-0.099825	0.0424349	-0.0462375	0.0315194
	-58.2129	-0.138752	0.0268091	-0.0989	0.0431657	-0.047075	0.0331544
	-58.2129	-0.139633	0.0267935	-0.0993625	0.0424911	-0.04645	0.0327431
	-58.3692	-0.138481	0.0280378	-0.099525	0.0414283	-0.04705	0.0320762
	-58.463	-0.13941	0.0273639	-0.100737	0.0414617	-0.048175	0.032345
	-58.4943	-0.140157	0.0277604	-0.10045	0.0414639	-0.048975	0.0321762
	-58.5568	-0.140424	0.0278783	-0.101737	0.0422217	-0.049925	0.0297501
	-58.6506	-0.140271	0.0275835	-0.101888	0.0423545	-0.0496375	0.0300717
	-58.7131	-0.14071	0.0272769	-0.100312	0.0424181	-0.0517875	0.0296965
	-58.8382	-0.140833	0.0277585	-0.101488	0.0430685	-0.0509125	0.0281526
	-58.9632	-0.1416	0.0281322	-0.102	0.0410041	-0.0516625	0.02888
	-59.057	-0.141695	0.0265566	-0.102938	0.0404334	-0.0527625	0.0277481
	-59.1821	-0.142852	0.0271337	-0.102713	0.0415612	-0.0525375	0.028851
	-59.3384	-0.143267	0.0275836	-0.104888	0.041909	-0.0524	0.0294393
	-59.4009	-0.142705	0.0274735	-0.103075	0.0420438	-0.050975	0.028535
	-59.4009	-0.142995	0.0277027	-0.1052	0.0424608	-0.0523625	0.0286689
	-59.4322	-0.142962	0.0260874	-0.104413	0.0418168	-0.0505875	0.0321458
	-59.5572	-0.144181	0.0272519	-0.106975	0.0411808	-0.0515375	0.0303242
	-59.6197	-0.143495	0.0275356	-0.105487	0.0435752	-0.048475	0.0327693
	-59.7448	-0.144205	0.0265735	-0.103975	0.0423943	-0.0498875	0.0332153
	-59.8698	-0.144143	0.0269171	-0.106313	0.0442578	-0.04935	0.0326666
	-59.9949	-0.14441	0.0266444	-0.10555	0.0428068	-0.04965	0.0330657
	-59.9949	-0.145433	0.0266078	-0.1069	0.043177	-0.0517375	0.0337053
	-60.0887	-0.144781	0.0272354	-0.106013	0.042071	-0.0509	0.0332992
	-60.1825	-0.146086	0.0271701	-0.105537	0.0425386	-0.0520125	0.0346628
	-60.245	-0.146038	0.0270498	-0.105475	0.0435374	-0.0530875	0.0325145
	-60.37	-0.14699	0.0278281	-0.107575	0.0422061	-0.053975	0.0321278
	-60.4326	-0.147143	0.0273885	-0.107163	0.0436224	-0.0540875	0.032645
	-60.5263	-0.147424	0.028005	-0.105813	0.0417784	-0.0573125	0.0315015
	-60.5576	-0.148138	0.0269604	-0.1081	0.0425678	-0.055725	0.0310292
	-60.7452	-0.148943	0.0276469	-0.105613	0.0427672	-0.055175	0.0297676
	-60.839	-0.1488	0.0267806	-0.109912	0.0423457	-0.05625	0.0301534
	-60.9015	-0.149371	0.0277369	-0.107763	0.0429456	-0.0549625	0.0290467
	-60.9953	-0.149605	0.0277193	-0.108813	0.0409255	-0.0548125	0.0292912
	-61.0891	-0.150771	0.0289799	-0.10835	0.0413021	-0.05505	0.0319073
	-61.1829	-0.150519	0.0281497	-0.109637	0.0430369	-0.055575	0.0313146
	-61.3392	-0.15059	0.0272768	-0.1101	0.0426084	-0.0537625	0.0322024
	-61.3392	-0.151157	0.0270122	-0.111688	0.0442159	-0.0546875	0.0326356
	-61.433	-0.150152	0.0276812	-0.109712	0.0441955	-0.0545	0.0336881
	-61.4642	-0.151038	0.0274618	-0.11185	0.0442413	-0.0521875	0.0342145
	-61.5267	-0.151514	0.0277293	-0.112263	0.0449034	-0.0540875	0.0343143
	-61.6831	-0.152629	0.0275818	-0.109913	0.0433536	-0.053525	0.0348555
	-61.7768	-0.152638	0.0274246	-0.111038	0.0439507	-0.05435	0.0349094
	-61.8081	-0.151786	0.0274693	-0.109113	0.0435694	-0.0528125	0.0356141
	-61.9644	-0.153233	0.0278312	-0.111675	0.0437836	-0.0533	0.0342198
	-62.0269	-0.153662	0.0274935	-0.111962	0.0441452	-0.0536375	0.0358342
	-62.1207	-0.154448	0.0271523	-0.112975	0.0451668	-0.056475	0.032856
	-62.277	-0.155081	0.0286031	-0.111912	0.045924	-0.0558375	0.0335591
	-62.3396	-0.15621	0.0280361	-0.114075	0.0445845	-0.057225	0.0326677
	-62.3708	-0.156976	0.0280341	-0.114237	0.0447708	-0.0569625	0.0334561
	-62.4959	-0.157357	0.0278645	-0.113612	0.0456533	-0.0582125	0.0317825
	-62.5584	-0.156357	0.0290005	-0.113875	0.0435972	-0.0592875	0.0312655
	-62.6522	-0.157452	0.0275662	-0.113763	0.0451504	-0.0598375	0.032549
	-62.7147	-0.15741	0.0285664	-0.115587	0.0430785	-0.0583875	0.0314031
	-62.7772	-0.157052	0.0287899	-0.114663	0.0449288	-0.059375	0.0315558
	-62.871	-0.156848	0.0285858	-0.116262	0.0448348	-0.058575	0.0319268
	-62.9961	-0.157643	0.0281217	-0.11425	0.0443268	-0.0584	0.0337043
	-63.1524	-0.158971	0.0280178	-0.115188	0.0437225	-0.0581875	0.0331466
	-63.1836	-0.158162	0.0277736	-0.115887	0.0448984	-0.057925	0.037213
	-63.3087	-0.158219	0.0279723	-0.115587	0.0437464	-0.055975	0.0364346
	-63.3712	-0.15801	0.0270348	-0.116213	0.0442789	-0.059075	0.0369476
	-63.4025	-0.158433	0.0282252	-0.11575	0.0473265	-0.05785	0.0378246
	-63.4963	-0.159838	0.0274651	-0.115438	0.0449183	-0.0594625	0.036814
	-63.6526	-0.15971	0.0284291	-0.114388	0.0448788	-0.0569625	0.0368922
	-63.7151	-0.1602	0.0288489	-0.1162	0.0466355	-0.0582625	0.0355801
	-63.7776	-0.160343	0.0282749	-0.115075	0.0451734	-0.058925	0.0359342
	-63.8714	-0.161338	0.029951	-0.11795	0.046225	-0.060825	0.0345289
	-63.9027	-0.161548	0.0281309	-0.118075	0.045719	-0.0623625	0.0369766
	-64.059	-0.1619	0.0275993	-0.118313	0.0478595	-0.0624375	0.0340638
	-64.184	-0.162214	0.0284106	-0.118175	0.0459274	-0.063325	0.0339629
	-64.184	-0.163414	0.0272039	-0.1185	0.0433862	-0.0627375	0.0326631
	-64.2778	-0.16429	0.0286692	-0.120413	0.0451963	-0.0624	0.0337184
	-64.4029	-0.164333	0.0288762	-0.120925	0.0470193	-0.0636125	0.0318776
	-64.5905	-0.165143	0.0287355	-0.1206	0.0458798	-0.0631	0.0329644
	-64.5279	-0.165519	0.0292877	-0.120875	0.0452225	-0.063675	0.0328681
	-64.653	-0.1648	0.0284352	-0.122588	0.0456795	-0.0628375	0.0326447
	-64.778	-0.165481	0.0284315	-0.122375	0.0473923	-0.0604375	0.0349119
	-64.8406	-0.166438	0.0280772	-0.122788	0.0451557	-0.060825	0.0335886
	-64.8718	-0.165548	0.0279481	-0.124188	0.0459772	-0.0605375	0.0356955
	-64.9656	-0.165571	0.0283453	-0.122788	0.045274	-0.0595125	0.0363268
	-65.1532	-0.166862	0.0286601	-0.122325	0.0455743	-0.0614875	0.0360244
	-65.2157	-0.16709	0.0288637	-0.122638	0.0462856	-0.0617375	0.0367779
	-65.247	-0.168314	0.0289909	-0.121438	0.0445626	-0.0623625	0.0378864
	-65.4033	-0.168038	0.0283857	-0.121838	0.0447343	-0.0605875	0.0357716
	-65.4658	-0.168214	0.0286961	-0.121975	0.047264	-0.0613375	0.0376814
	-65.6221	-0.168467	0.0291817	-0.1229	0.046189	-0.0616	0.0373015
	-65.5596	-0.169438	0.029773	-0.12515	0.0476428	-0.064625	0.033189
	-65.6846	-0.170305	0.0294131	-0.124613	0.0468799	-0.063175	0.0353694
	-65.7784	-0.17019	0.0293387	-0.122987	0.0459817	-0.0651375	0.0337394
	-65.9035	-0.171476	0.0286995	-0.124525	0.0480619	-0.0647125	0.0333937
	-65.9973	-0.172238	0.028707	-0.12285	0.0455159	-0.06585	0.0319076
	-66.0285	-0.172095	0.0291889	-0.124825	0.0474734	-0.065825	0.0321373
	-66.1848	-0.17219	0.0289424	-0.126537	0.0467252	-0.065725	0.0326473
	-66.2474	-0.173476	0.0292825	-0.127388	0.0473912	-0.0674	0.032889
	-66.3411	-0.173376	0.0305138	-0.127113	0.0482147	-0.06645	0.034466
	-66.4349	-0.175095	0.0293154	-0.1283	0.0489914	-0.0669125	0.0349135
	-66.5287	-0.174014	0.0301175	-0.126875	0.0465193	-0.0651	0.0360469
	-66.5912	-0.174333	0.0293961	-0.128013	0.0481988	-0.064175	0.0344837
	-66.685	-0.173048	0.0285368	-0.129025	0.0484566	-0.0655625	0.0383377
	-66.8101	-0.173252	0.0282195	-0.128837	0.0489925	-0.064075	0.0392263
	-66.8726	-0.174057	0.0289487	-0.1309	0.0471449	-0.062725	0.0381657
	-66.9664	-0.17499	0.0293193	-0.129338	0.0482481	-0.0629	0.0385533
	-67.0602	-0.17561	0.0297994	-0.12815	0.0493161	-0.065325	0.0370685
	-67.0602	-0.175	0.0289966	-0.12845	0.0477619	-0.0647375	0.0371688
	-67.279	-0.176762	0.0297034	-0.127988	0.0461002	-0.0654875	0.0381931
	-67.3103	-0.176333	0.0293451	-0.12935	0.0456751	-0.067825	0.0404825
	-67.4041	-0.177476	0.0299894	-0.130713	0.0472976	-0.0692	0.0362202
	-67.5604	-0.177524	0.0295831	-0.13025	0.0487317	-0.0696375	0.0372139
	-67.5291	-0.178143	0.0296197	-0.12895	0.0478913	-0.0704	0.0357702
	-67.6229	-0.179762	0.0296073	-0.129537	0.0505954	-0.0711125	0.0362972
	-67.7792	-0.180429	0.0299943	-0.131225	0.047445	-0.072175	0.0359839
	-67.8105	-0.179714	0.0301814	-0.133387	0.0485306	-0.0724625	0.0371587
	-67.9668	-0.180667	0.0292529	-0.13505	0.0486254	-0.070175	0.0342859
	-67.9668	-0.181333	0.0304193	-0.136438	0.0485896	-0.0723375	0.03652
	-68.0918	-0.181095	0.0294922	-0.134538	0.0503935	-0.0712375	0.0382315
	-68.2482	-0.181905	0.0312888	-0.136	0.0502353	-0.0708375	0.0353893
	-68.2794	-0.182048	0.0299307	-0.133588	0.0503248	-0.0685625	0.0369844
	-68.3732	-0.182667	0.0297394	-0.135163	0.0483448	-0.07015	0.0362405
	-68.4045	-0.181143	0.0299888	-0.1355	0.0502391	-0.0700625	0.0373491
	-68.5608	-0.181476	0.0294612	-0.13625	0.0499852	-0.0695375	0.0384254
	-68.6546	-0.181762	0.0306593	-0.1357	0.0508189	-0.07055	0.0390391
	-68.6233	-0.182857	0.0293041	-0.1355	0.0507051	-0.0708125	0.0388817
	-68.7796	-0.182905	0.0304908	-0.135988	0.0509234	-0.06995	0.0407849
	-68.9047	-0.18319	0.0298205	-0.137438	0.0521424	-0.0707	0.0401823
	-68.9984	-0.183524	0.0302119	-0.136963	0.0518942	-0.0707875	0.0384214
	-69.061	-0.184476	0.0297534	-0.137088	0.0504984	-0.071175	0.0379137
	-69.2173	-0.185	0.0300566	-0.137425	0.0505169	-0.0741625	0.0353852
	-69.2486	-0.18481	0.0308068	-0.137862	0.0515741	-0.0718875	0.0378985
	-69.2798	-0.185905	0.029641	-0.137563	0.0487257	-0.0757375	0.0374999
	-69.4361	-0.186762	0.0303165	-0.13875	0.049066	-0.0756875	0.0350866
	-69.5299	-0.187952	0.0304228	-0.138588	0.0507119	-0.0753625	0.0355829
	-69.5612	-0.187095	0.0296258	-0.140338	0.0498482	-0.0745125	0.0346455
	-69.7175	-0.188952	0.031136	-0.140775	0.0500988	-0.0757875	0.0366121
	-69.78	-0.188714	0.0313243	-0.141175	0.050767	-0.07615	0.0358992
	-69.8738	-0.188476	0.031022	-0.1418	0.0494232	-0.0751	0.0357927
	-69.9363	-0.189238	0.031711	-0.1413	0.0498756	-0.0766625	0.0348724
	-69.9988	-0.189381	0.030069	-0.141263	0.0501997	-0.0737375	0.039182
	-70.1552	-0.189667	0.0308842	-0.142275	0.0508008	-0.0755	0.0391228
	-70.2177	-0.189333	0.030795	-0.143563	0.0511883	-0.073625	0.0389329
	-70.3115	-0.189095	0.0304662	-0.142738	0.0505485	-0.0758	0.0387342
	-70.374	-0.188619	0.0305704	-0.144875	0.0527919	-0.07565	0.0386752
	-70.5303	-0.189714	0.031853	-0.1439	0.053532	-0.07555	0.0392175
	-70.5616	-0.18981	0.0316269	-0.143963	0.0503236	-0.0752125	0.0420978
	-70.6553	-0.191143	0.031847	-0.14365	0.053283	-0.075325	0.0411066
	-70.7491	-0.191857	0.0321392	-0.143838	0.0530973	-0.0753	0.0419299
	-70.7804	-0.19181	0.0309477	-0.14335	0.0512309	-0.076525	0.0407712
	-70.9054	-0.193286	0.0321234	-0.143688	0.0497545	-0.0785	0.040331
	-71.0618	-0.193048	0.031946	-0.144963	0.0518912	-0.0794375	0.0396636
	-71.0618	-0.193905	0.0314943	-0.144213	0.0509959	-0.079775	0.0386924
	-71.2181	-0.194762	0.0309998	-0.145213	0.0519312	-0.0792125	0.0383603
	-71.3119	-0.195	0.0317852	-0.142363	0.0499889	-0.07815	0.0361813
	-71.3431	-0.196	0.0313672	-0.144563	0.0492777	-0.079875	0.0377568
	-71.4682	-0.196238	0.0308365	-0.145363	0.0504054	-0.080875	0.0361332
	-71.562	-0.196143	0.0311902	-0.146825	0.0491036	-0.081425	0.0381874
	-71.6245	-0.195762	0.0309579	-0.146875	0.0504365	-0.080375	0.0358217
	-71.7495	-0.197524	0.0319916	-0.14825	0.0530115	-0.080525	0.0386813
	-71.7808	-0.197476	0.0306767	-0.147713	0.0515722	-0.0788625	0.0415307
	-71.9371	-0.19819	0.0313745	-0.147012	0.051979	-0.079425	0.037497
	-71.9371	-0.197524	0.0302649	-0.146875	0.0514931	-0.07985	0.0395947
	-72.0622	-0.199905	0.0312792	-0.147575	0.0495178	-0.0789875	0.0398279
	-72.0934	-0.198667	0.0304899	-0.148413	0.0537105	-0.079775	0.0413341
	-72.1872	-0.199952	0.0302762	-0.146863	0.0525632	-0.0794	0.0419914
	-72.3123	-0.2	0.0315484	-0.146375	0.0517078	-0.0803875	0.0413793
	-72.3748	-0.200571	0.0314684	-0.146363	0.0515009	-0.080375	0.0435234
	-72.4998	-0.202619	0.0321644	-0.146175	0.0534278	-0.0821125	0.0418491
	-72.5936	-0.201429	0.030469	-0.146663	0.0512528	-0.0829375	0.0421282
	-72.6249	-0.202381	0.0316551	-0.149625	0.0522793	-0.0834375	0.0384522
	-72.7812	-0.201476	0.0313043	-0.14975	0.0524467	-0.0841625	0.0396266
	-72.8125	-0.202619	0.0311456	-0.152275	0.0502096	-0.0841	0.0385578
	-72.875	-0.20381	0.0316332	-0.15115	0.0545669	-0.084875	0.0380716
	-73.0313	-0.204905	0.0309288	-0.149575	0.0505768	-0.08685	0.0373578
	-73.1251	-0.204905	0.0312056	-0.1511	0.0503715	-0.0868625	0.0383653
	-73.1563	-0.206571	0.0320477	-0.150613	0.0508716	-0.088825	0.0378941
	-73.3439	-0.20619	0.0316016	-0.15295	0.0498164	-0.0866375	0.0388088
	-73.4064	-0.20619	0.0318695	-0.151925	0.0498711	-0.0856875	0.0398257
	-73.469	-0.207524	0.0330917	-0.153163	0.0500284	-0.0866875	0.0379304
	-73.5315	-0.207143	0.0312559	-0.152525	0.0521375	-0.084575	0.042142
	-73.594	-0.207095	0.0327382	-0.154575	0.0528125	-0.082725	0.0410514
	-73.7191	-0.207857	0.0314584	-0.154788	0.0517333	-0.0832375	0.0411449
	-73.8441	-0.207524	0.0323336	-0.152863	0.0505978	-0.0853375	0.0426758
	-73.8129	-0.207714	0.0320502	-0.1565	0.053503	-0.0874	0.0429982
	-73.9692	-0.208048	0.0319241	-0.155663	0.0523848	-0.084675	0.0415587
	-74.063	-0.209429	0.0325032	-0.156	0.0517577	-0.0832125	0.0432053
	-74.1567	-0.209857	0.0322851	-0.1543	0.0502762	-0.0844875	0.0420617
	-74.2505	-0.210048	0.0326029	-0.1565	0.0527934	-0.0869875	0.0422897
	-74.3756	-0.210762	0.031884	-0.1542	0.0501635	-0.08695	0.043369
	-74.3756	-0.210571	0.0336461	-0.155775	0.0514049	-0.09065	0.0404285
	-74.4381	-0.211095	0.0326587	-0.15665	0.0516782	-0.08905	0.0400869
	-74.5944	-0.213571	0.0330599	-0.156988	0.0492162	-0.0909875	0.0411886
	-74.5944	-0.213857	0.0328547	-0.1579	0.0541451	-0.090075	0.0418691
	-74.782	-0.214857	0.0324874	-0.159	0.0514809	-0.09235	0.041242
	-74.8758	-0.21381	0.0332169	-0.161912	0.0497862	-0.0924	0.0410884
	-74.907	-0.214714	0.0325901	-0.160613	0.0539825	-0.0923625	0.0393973
	-75.0321	-0.214429	0.0332439	-0.161375	0.0522766	-0.094	0.042702
	-75.1571	-0.214476	0.0333671	-0.16125	0.0526545	-0.093125	0.0413383
	-75.2197	-0.216762	0.0332128	-0.162987	0.0512158	-0.0928375	0.0389902
	-75.2822	-0.215429	0.032497	-0.159675	0.0516857	-0.0924625	0.0443958
	-75.376	-0.216048	0.0324353	-0.162112	0.0527898	-0.0951625	0.0432721
	-75.4698	-0.216762	0.0318887	-0.163175	0.0529433	-0.09045	0.0439041
	-75.501	-0.21519	0.0328476	-0.163038	0.0551148	-0.0880125	0.0441028
	-75.6573	-0.215762	0.0332324	-0.163463	0.0538522	-0.0922375	0.045807
	-75.7824	-0.216762	0.0330271	-0.163613	0.0549171	-0.0914625	0.043814
	-75.7824	-0.21781	0.0327011	-0.164613	0.0517522	-0.089675	0.0441022
	-75.9074	-0.217333	0.0323223	-0.16375	0.0537767	-0.0931	0.0442472
	-75.97	-0.218429	0.0318286	-0.164088	0.0531873	-0.0927375	0.043786
	-76.1575	-0.219905	0.031752	-0.162837	0.0528625	-0.0925375	0.0469432
	-76.1575	-0.218048	0.0339006	-0.164362	0.0541693	-0.0963375	0.0424677
	-76.2513	-0.22	0.0326098	-0.16495	0.0536807	-0.09485	0.0434429
	-76.3138	-0.220524	0.0347629	-0.1685	0.0522576	-0.0976375	0.0434857
	-76.4389	-0.221048	0.0328367	-0.167663	0.0527568	-0.0956125	0.0435652
	-76.4702	-0.223048	0.0330477	-0.1685	0.0535777	-0.097575	0.0418466
	-76.6577	-0.222286	0.0320408	-0.168612	0.0522108	-0.09755	0.0418568
	-76.7515	-0.22319	0.03121	-0.169625	0.0558773	-0.0991875	0.040917
	-76.7515	-0.223429	0.0326276	-0.17025	0.0545652	-0.098325	0.0437562
	-76.8453	-0.223619	0.0325507	-0.171125	0.0573795	-0.10045	0.0423629
	-76.9391	-0.224476	0.0326108	-0.17225	0.0556796	-0.0993625	0.0428039
	-77.0329	-0.225	0.0324238	-0.171875	0.0544097	-0.0961375	0.0444626
	-77.1267	-0.22481	0.032916	-0.17295	0.05495	-0.0971375	0.0436309
	-77.2205	-0.225381	0.0331624	-0.17225	0.0559943	-0.097	0.043761
	-77.3142	-0.226238	0.033288	-0.17275	0.0576956	-0.0978	0.0449223
	-77.4393	-0.225714	0.0332478	-0.1735	0.0543455	-0.09885	0.0466319
	-77.5331	-0.226143	0.0338973	-0.1725	0.0573236	-0.0976875	0.0449756
	-77.5956	-0.228048	0.0339271	-0.175625	0.0552784	-0.0977375	0.0472482
	-77.5956	-0.228429	0.0336891	-0.172125	0.0562633	-0.0975625	0.0457041
	-77.7832	-0.22881	0.0337574	-0.17405	0.0580671	-0.100188	0.0457915
	-77.8144	-0.229476	0.0340215	-0.172125	0.058455	-0.100025	0.0461801
	-77.9395	-0.229714	0.0340032	-0.173875	0.0566176	-0.103212	0.043054
	-78.0333	-0.229667	0.0330762	-0.174125	0.0583522	-0.102575	0.0432851
	-78.1271	-0.230571	0.034384	-0.175125	0.0557941	-0.103063	0.0433296
	-78.1896	-0.231619	0.0329446	-0.1765	0.0575251	-0.102025	0.0442805
	-78.3146	-0.233429	0.0330644	-0.17375	0.0567822	-0.105163	0.0456592
	-78.3772	-0.233571	0.0325186	-0.176875	0.0551088	-0.106825	0.0459932
	-78.5335	-0.233762	0.0322907	-0.177625	0.0592355	-0.104363	0.0433206
	-78.5335	-0.233952	0.0327269	-0.17975	0.0561726	-0.104288	0.0421902
	-78.596	-0.23381	0.0333191	-0.17775	0.0559483	-0.104537	0.0445501
	-78.6585	-0.233524	0.0333281	-0.177375	0.0576342	-0.10565	0.0404922
	-78.7836	-0.234381	0.0326335	-0.176	0.0561503	-0.105638	0.0455732
	-78.9399	-0.235619	0.0341899	-0.17725	0.0541315	-0.104625	0.0442731
	-78.9711	-0.235143	0.0320956	-0.177375	0.0557313	-0.103463	0.0459638
	-79.0649	-0.235381	0.0327681	-0.178125	0.056047	-0.103312	0.0462958
	-79.19	-0.236095	0.0343888	-0.178375	0.0576639	-0.106925	0.0480467
	-79.2212	-0.235714	0.0341909	-0.179375	0.0580762	-0.1061	0.0490564
	-79.3463	-0.23581	0.0344	-0.181125	0.0585795	-0.104688	0.0493702
	-79.4088	-0.236905	0.0356467	-0.179125	0.0599629	-0.103662	0.0481049
	-79.4713	-0.238048	0.0341796	-0.18125	0.0575245	-0.106112	0.0482957
	-79.5651	-0.236476	0.0337381	-0.180875	0.0555812	-0.107088	0.0488823
	-79.7214	-0.239524	0.0343156	-0.183	0.055423	-0.110462	0.0432805
	-79.784	-0.23919	0.0337159	-0.183625	0.0564622	-0.107188	0.0455218
	-79.8465	-0.240381	0.0351731	-0.182	0.0596466	-0.107875	0.04302
	-79.909	-0.241762	0.0337489	-0.181875	0.0596548	-0.109088	0.0448572
	-80.0653	-0.240952	0.0336979	-0.184	0.0582262	-0.110687	0.0428481
	-80.1591	-0.242333	0.0346934	-0.1835	0.0571664	-0.10965	0.0444708
	-80.2216	-0.242381	0.0337453	-0.184	0.0584123	-0.1124	0.0429034
	-80.2529	-0.242429	0.0332755	-0.18725	0.0566865	-0.111575	0.0431229
	-80.378	-0.242238	0.0344629	-0.1845	0.0583487	-0.114013	0.04082
	-80.503	-0.244333	0.0344809	-0.18575	0.058551	-0.115675	0.043981
	-80.5968	-0.244143	0.0338294	-0.187	0.0616024	-0.109863	0.0450811
	-80.6593	-0.244952	0.0339933	-0.187125	0.0601556	-0.113588	0.0449664
	-80.7218	-0.245905	0.0338805	-0.186625	0.0624064	-0.1111	0.0459677
	-80.8156	-0.246429	0.0342718	-0.188875	0.0601817	-0.111875	0.047141
	-80.8469	-0.246286	0.0338706	-0.189	0.0626829	-0.110275	0.0456062
	-81.0032	-0.246857	0.0327266	-0.186125	0.0593451	-0.11415	0.0471141
	-81.1283	-0.247857	0.0348271	-0.1875	0.0603845	-0.11425	0.0504571
	-81.222	-0.248095	0.0344135	-0.186875	0.0592391	-0.114525	0.0479814
	-81.2533	-0.249905	0.0342665	-0.189375	0.0616231	-0.113975	0.0470131
	-81.2846	-0.248714	0.034034	-0.189125	0.058242	-0.1176	0.0507125
	-81.4409	-0.250095	0.0347633	-0.19425	0.0586144	-0.118238	0.0490699
	-81.5034	-0.250286	0.0351157	-0.1915	0.05995	-0.118262	0.0463927
	-81.6284	-0.250762	0.0357658	-0.191875	0.0594797	-0.120825	0.0453859
	-81.6284	-0.252333	0.0346227	-0.1905	0.0614538	-0.11955	0.0479778
	-81.7535	-0.252619	0.0344652	-0.190125	0.0606004	-0.119388	0.0454823
	-81.8473	-0.253667	0.0346444	-0.1925	0.0580714	-0.119837	0.0452182
	-81.9723	-0.252619	0.0355689	-0.1915	0.0613864	-0.119663	0.0455465
	-82.0661	-0.252619	0.0346143	-0.19375	0.0586412	-0.121362	0.0453706
	-82.0974	-0.253762	0.0330846	-0.192875	0.0595829	-0.122088	0.0466251
	-82.3162	-0.254524	0.0352613	-0.197	0.0619239	-0.1227	0.0440776
	-82.3162	-0.254238	0.0338081	-0.193625	0.0619999	-0.118675	0.0490092
	-82.41	-0.256429	0.0346043	-0.198	0.0593561	-0.1205	0.0456473
	-82.5351	-0.255619	0.0333624	-0.19825	0.0606624	-0.1195	0.0483941
	-82.4725	-0.256095	0.0347029	-0.19725	0.0604501	-0.11955	0.0501847
	-82.6601	-0.256524	0.0337011	-0.198375	0.0586367	-0.118225	0.0486834
	-82.7539	-0.257524	0.0346491	-0.19575	0.0602726	-0.1194	0.0476807
	-82.8789	-0.258714	0.0365242	-0.199375	0.0620966	-0.121725	0.0487881
	-82.9415	-0.258905	0.0348969	-0.20025	0.0623533	-0.120825	0.0487728
	-82.9727	-0.260143	0.0347337	-0.1995	0.0611018	-0.120025	0.0488474
	-83.0665	-0.258905	0.0350698	-0.199	0.0605097	-0.1206	0.0471644
	-83.2228	-0.259857	0.0359476	-0.199125	0.0587791	-0.124675	0.0446124
	-83.2541	-0.260095	0.0356369	-0.201625	0.0622849	-0.125887	0.0488909
	-83.4104	-0.260143	0.037049	-0.201875	0.0632149	-0.123562	0.0475722
	-83.5042	-0.261571	0.0361602	-0.20425	0.0631365	-0.125825	0.0462343
	-83.598	-0.262762	0.0357602	-0.203125	0.0622585	-0.126525	0.0455461
	-83.6605	-0.263571	0.0372338	-0.20275	0.0587823	-0.125613	0.0451444
	-83.7543	-0.263286	0.0368526	-0.201625	0.0593198	-0.128975	0.0444735
	-83.8168	-0.264143	0.0353685	-0.203375	0.0602778	-0.127837	0.0490886
	-83.9731	-0.264524	0.0357807	-0.20625	0.0608881	-0.1259	0.0476089
	-84.0044	-0.264857	0.0373902	-0.206375	0.0578272	-0.125937	0.0441056
	-84.0044	-0.265524	0.0362665	-0.206625	0.0595673	-0.12415	0.0470285
	-84.1294	-0.266905	0.0371859	-0.20725	0.0614416	-0.1263	0.0454985
	-84.2232	-0.267048	0.0341913	-0.2105	0.0603727	-0.127037	0.0481428
	-84.317	-0.266286	0.0355347	-0.212125	0.0598628	-0.12725	0.0490884
	-84.4733	-0.266857	0.0359253	-0.211375	0.062883	-0.126788	0.048888
	-84.5046	-0.267286	0.0348312	-0.20825	0.0608998	-0.127125	0.0486308
	-84.6609	-0.268714	0.0366826	-0.208875	0.0620194	-0.127075	0.0529521
	-84.6609	-0.268714	0.0353782	-0.20875	0.0617223	-0.12705	0.0523369
	-84.8172	-0.269714	0.0363017	-0.21175	0.0624883	-0.129338	0.0489976
	-84.8797	-0.27019	0.0365645	-0.210625	0.0648579	-0.127963	0.0519263
	-85.0048	-0.269714	0.0366758	-0.211	0.0634305	-0.13285	0.0484415
	-85.036	-0.271381	0.0353687	-0.21175	0.0635267	-0.131612	0.0499617
	-85.1611	-0.272238	0.0355161	-0.21125	0.0606389	-0.134412	0.0474027
	-85.2549	-0.274095	0.0359484	-0.213375	0.0607805	-0.135187	0.0480952
	-85.3487	-0.274905	0.0364923	-0.210125	0.0594773	-0.137313	0.0461077
	-85.3799	-0.275619	0.0365397	-0.211375	0.0606746	-0.1375	0.0446542
	-85.4737	-0.275429	0.0346173	-0.2125	0.0622254	-0.135475	0.0455878
	-85.5988	-0.275429	0.0366682	-0.216125	0.0604068	-0.137212	0.0468092
	-85.6926	-0.276095	0.0366004	-0.21175	0.0584753	-0.135588	0.0461942
	-85.7863	-0.276286	0.036767	-0.21725	0.0620524	-0.137162	0.0461768
	-85.8176	-0.276667	0.0360171	-0.217625	0.059368	-0.133225	0.0501464
	-85.9114	-0.277048	0.0355155	-0.216	0.0626122	-0.135337	0.0468935
	-86.0052	-0.276714	0.0354459	-0.217625	0.0615466	-0.135425	0.0486194
	-86.0677	-0.277238	0.035094	-0.21875	0.0601041	-0.134925	0.0502123
	-86.2553	-0.277143	0.0358306	-0.221375	0.0601497	-0.137338	0.0496051
	-86.2553	-0.278619	0.0347152	-0.21525	0.0644665	-0.137263	0.0508038
	-86.3491	-0.279476	0.0362776	-0.220625	0.0611063	-0.135825	0.0517859
	-86.5054	-0.280619	0.0368788	-0.217125	0.0636383	-0.13665	0.0506163
	-86.5992	-0.281095	0.0374111	-0.217625	0.0637628	-0.136413	0.0497463
	-86.5992	-0.280429	0.0361242	-0.219125	0.0608427	-0.138775	0.050016
	-86.7242	-0.282524	0.0365946	-0.219875	0.0624876	-0.143237	0.0454293
	-86.7555	-0.283238	0.0357476	-0.2195	0.0644271	-0.140688	0.050967
	-86.818	-0.282952	0.0360645	-0.222375	0.0608251	-0.140775	0.0490138
	-87.0056	-0.283762	0.0360373	-0.2225	0.0637764	-0.143075	0.0503223
	-87.0681	-0.284238	0.0365266	-0.224375	0.063617	-0.143638	0.048317
	-87.1619	-0.285571	0.0376425	-0.22475	0.0644731	-0.145187	0.044534
	-87.2244	-0.285476	0.0355522	-0.2245	0.0629399	-0.145775	0.0443268
	-87.2869	-0.28581	0.0365672	-0.22475	0.0629756	-0.14435	0.0458053
	-87.3495	-0.286286	0.0359126	-0.222625	0.0618291	-0.145425	0.0439586
	-87.4433	-0.287	0.0354415	-0.2295	0.0630669	-0.146125	0.0452752
	-87.5683	-0.285857	0.0351031	-0.2275	0.061621	-0.142975	0.0492557
	-87.7246	-0.28819	0.0366246	-0.2285	0.0612046	-0.146987	0.0476811
	-87.7871	-0.288667	0.0348057	-0.228625	0.0626303	-0.1449	0.051495
	-87.8809	-0.28919	0.0364851	-0.23075	0.0644199	-0.14615	0.0483872
	-88.006	-0.289952	0.0353928	-0.2295	0.0664831	-0.14695	0.0519128
	-88.0372	-0.288952	0.0347742	-0.22975	0.0681107	-0.147163	0.0479328
	-88.131	-0.291143	0.0362771	-0.230375	0.062701	-0.14795	0.0509354
	-88.2873	-0.291381	0.0359715	-0.229	0.0653671	-0.147925	0.051631
	-88.2561	-0.292333	0.0368813	-0.229625	0.0644736	-0.150575	0.0500122
	-88.4436	-0.291762	0.037245	-0.232125	0.0651119	-0.149113	0.0481366
	-88.4749	-0.294	0.0381523	-0.233875	0.0667628	-0.151575	0.0461781
	-88.5374	-0.293905	0.036802	-0.233125	0.0639228	-0.15025	0.0496005
	-88.6625	-0.294952	0.0388477	-0.233625	0.0647433	-0.154738	0.0478815
	-88.725	-0.295	0.0359333	-0.231625	0.0631889	-0.155575	0.0461019
	-88.8188	-0.297381	0.0358057	-0.23475	0.0593964	-0.157625	0.0440063
	-88.9438	-0.297095	0.0363633	-0.23625	0.0637691	-0.155975	0.0459684
	-88.9751	-0.297476	0.0352245	-0.236	0.0651263	-0.156588	0.0465657
	-89.1627	-0.297571	0.036367	-0.238375	0.0632861	-0.156625	0.047452
	-89.1627	-0.297619	0.0356574	-0.235	0.0639911	-0.15525	0.0488664
	-89.2252	-0.298762	0.035679	-0.237375	0.0620436	-0.157	0.0485945
	-89.3503	-0.300286	0.035553	-0.237625	0.065286	-0.155688	0.0526314
	-89.3815	-0.300524	0.0354071	-0.239125	0.0629704	-0.161675	0.0518981
	-89.5378	-0.3	0.0349085	-0.239375	0.0650778	-0.156162	0.0540469
	-89.6316	-0.301143	0.0365517	-0.237625	0.062767	-0.160375	0.0484088
	-89.6941	-0.301714	0.0355614	-0.238875	0.0627272	-0.15785	0.0509219
	-89.8192	-0.302952	0.0360922	-0.236	0.0645246	-0.16005	0.0513845
	-89.8817	-0.304429	0.0357205	-0.24175	0.0650708	-0.163075	0.0500096
	-89.9442	-0.303286	0.0364282	-0.239125	0.0661609	-0.161	0.049431
	-90.0068	-0.305333	0.036706	-0.238125	0.0656124	-0.161725	0.0511907
	-90.1006	-0.30481	0.0359467	-0.2385	0.0637249	-0.160688	0.0526558
	-90.2881	-0.307381	0.0348905	-0.24175	0.0641889	-0.164875	0.0474415
	-90.2569	-0.30681	0.037384	-0.24	0.0625688	-0.162625	0.0504322
	-90.4757	-0.306952	0.036236	-0.240875	0.0636877	-0.166125	0.0453949
	-90.5382	-0.307429	0.035257	-0.24325	0.064269	-0.16655	0.0483968
	-90.6007	-0.308048	0.0353687	-0.242	0.0637316	-0.1675	0.0477344
	-90.6945	-0.31	0.0360028	-0.241875	0.063887	-0.1637	0.0479759
	-90.7883	-0.308857	0.0374757	-0.243375	0.064783	-0.16475	0.0472614
	-90.8509	-0.309476	0.0367173	-0.2475	0.0643539	-0.16675	0.0483669
	-90.9759	-0.31019	0.0364344	-0.246375	0.0636103	-0.167	0.0473196
	-91.0072	-0.311238	0.0363977	-0.248	0.0631958	-0.168125	0.045599
	-91.101	-0.311333	0.0364751	-0.24725	0.06436	-0.163613	0.0506204
	-91.1322	-0.311476	0.0371734	-0.249625	0.0619722	-0.169	0.0489898
	-91.2573	-0.311952	0.0365109	-0.249125	0.0666428	-0.166625	0.0484058
	-91.3823	-0.312238	0.0369688	-0.25225	0.0612087	-0.16425	0.0495516
	-91.4448	-0.312714	0.0364927	-0.253875	0.0643416	-0.165212	0.0555365
	-91.5699	-0.312714	0.034963	-0.249125	0.066469	-0.167625	0.0534788
	-91.6011	-0.314476	0.0379139	-0.2525	0.0649813	-0.168625	0.0544503
	-91.7887	-0.315286	0.0372507	-0.251875	0.0642972	-0.167063	0.0542576
	-91.7575	-0.315905	0.0379116	-0.2545	0.063579	-0.167375	0.0505793
	-91.945	-0.316	0.0382309	-0.252	0.0605357	-0.171625	0.054161
	-92.0076	-0.317095	0.0385304	-0.254125	0.0632104	-0.173875	0.0501581
	-92.0701	-0.316905	0.0369877	-0.2545	0.0634823	-0.174875	0.0506428
	-92.1951	-0.318429	0.0353915	-0.2545	0.0649373	-0.175425	0.0524934
	-92.2577	-0.319619	0.035881	-0.25375	0.0644	-0.173425	0.0531447
	-92.3202	-0.320381	0.0365356	-0.25725	0.0645993	-0.174875	0.0525043
	-92.4452	-0.321905	0.0378615	-0.25325	0.0653206	-0.176875	0.0525369
	-92.539	-0.320952	0.0368123	-0.25575	0.0648597	-0.176125	0.0522861
	-92.5703	-0.321	0.0364115	-0.259875	0.0632601	-0.17625	0.0508408
	-92.6328	-0.32181	0.0368749	-0.2565	0.0629104	-0.176875	0.0501411
	-92.7266	-0.322429	0.036389	-0.25975	0.062518	-0.175375	0.0491759
	-92.8516	-0.323714	0.0367983	-0.263625	0.0660258	-0.177625	0.0543584
	-93.0392	-0.323714	0.0358541	-0.2625	0.0643251	-0.17725	0.052194
	-93.008	-0.323762	0.0381692	-0.25925	0.0639793	-0.176625	0.0547851
	-93.1643	-0.324952	0.0375373	-0.263875	0.0634382	-0.177125	0.0554577
	-93.1955	-0.325429	0.0366068	-0.26375	0.0633127	-0.178413	0.0591836
	-93.258	-0.326857	0.0364394	-0.263375	0.0662914	-0.180375	0.0550115
	-93.3518	-0.327381	0.0368992	-0.265125	0.0664367	-0.177937	0.056637
	-93.5394	-0.329095	0.0372195	-0.264625	0.0633718	-0.178	0.0553353
	-93.5707	-0.328619	0.0392065	-0.264625	0.0653888	-0.179725	0.0566107
	-93.6332	-0.328857	0.0369571	-0.266375	0.0645621	-0.182925	0.0559003
	-93.7895	-0.329619	0.0368815	-0.268625	0.0637718	-0.1845	0.0523095
	-93.852	-0.329333	0.0382339	-0.266	0.06557	-0.18275	0.054002
	-93.8833	-0.330571	0.0378121	-0.268625	0.0646793	-0.186375	0.0510572
	-94.0084	-0.331095	0.0379208	-0.269375	0.067462	-0.187125	0.0568166
	-94.1021	-0.331619	0.0382955	-0.27075	0.0650796	-0.186375	0.051647
	-94.1959	-0.333714	0.0394261	-0.270375	0.0651437	-0.187625	0.0528068
	-94.2272	-0.33181	0.0386544	-0.272375	0.0681027	-0.191375	0.0480444
	-94.3835	-0.333286	0.0383134	-0.275125	0.0689833	-0.190625	0.0544503
	-94.4773	-0.333143	0.0381593	-0.271	0.0670543	-0.19325	0.0498992
	-94.4773	-0.334143	0.0368148	-0.2725	0.0669755	-0.19025	0.0477875
	-94.6649	-0.335333	0.0384543	-0.27225	0.0655956	-0.18825	0.0539093
	-94.7274	-0.335381	0.0398741	-0.274875	0.062309	-0.189625	0.0518705
	-94.8837	-0.33681	0.0367173	-0.275125	0.0653681	-0.18925	0.0539332
	-94.8524	-0.336143	0.039136	-0.276	0.0634102	-0.193875	0.0522533
	-94.9462	-0.336714	0.0380515	-0.275375	0.0664851	-0.1895	0.0560153
	-95.0087	-0.336667	0.038881	-0.277375	0.0682306	-0.194125	0.0556967
	-95.1651	-0.338381	0.0390467	-0.274125	0.0648172	-0.1925	0.0571314
	-95.2276	-0.340429	0.0375347	-0.27575	0.0684267	-0.191	0.0574083
	-95.2588	-0.341619	0.0377776	-0.275875	0.0699213	-0.19425	0.0579871
	-95.3526	-0.340429	0.0380691	-0.2745	0.0672437	-0.196	0.0571439
	-95.5402	-0.342429	0.0400707	-0.2795	0.0665819	-0.198	0.0545763
	-95.5402	-0.341286	0.0392519	-0.2775	0.0671693	-0.199625	0.0515861
	-95.6653	-0.342571	0.038212	-0.277125	0.067921	-0.20025	0.0503977
	-95.7903	-0.342952	0.0389454	-0.27625	0.0655019	-0.201625	0.0550946
	-95.759	-0.343905	0.0369079	-0.280125	0.0656929	-0.2035	0.0513336
	-95.9466	-0.346	0.0390999	-0.282875	0.0679	-0.20025	0.0551044
	-95.9779	-0.344476	0.0373425	-0.281	0.0683081	-0.20275	0.0516382
	-96.1029	-0.343905	0.0379525	-0.282875	0.0696018	-0.207	0.0496847
	-96.2592	-0.346	0.0375633	-0.28325	0.0669813	-0.205625	0.053262
	-96.228	-0.347333	0.038863	-0.28325	0.0690833	-0.20175	0.0542053
	-96.3843	-0.348238	0.0390537	-0.2825	0.0710714	-0.205375	0.0517327
	-96.4781	-0.348381	0.037235	-0.285375	0.0657526	-0.204	0.0549519
	-96.5406	-0.350333	0.0389594	-0.28725	0.0708777	-0.20375	0.0578489
	-96.6031	-0.349762	0.0402454	-0.285375	0.0661685	-0.202	0.0558058
	-96.7907	-0.349905	0.0395018	-0.28375	0.0686809	-0.202	0.0575847
	-96.822	-0.350619	0.0403664	-0.288875	0.068263	-0.20375	0.0564288
	-96.8845	-0.351381	0.038149	-0.287875	0.0702779	-0.20525	0.0609303
	-97.0721	-0.352952	0.0380361	-0.287	0.0675172	-0.205125	0.0573671
	-97.0721	-0.352905	0.036569	-0.290375	0.069187	-0.206125	0.0593017
	-97.1658	-0.352571	0.0385974	-0.287625	0.0711697	-0.206875	0.0590749
	-97.2596	-0.35519	0.0385079	-0.29225	0.065384	-0.20825	0.0511294
	-97.3847	-0.355905	0.0393852	-0.2915	0.0679937	-0.210625	0.0538727
	-97.416	-0.35819	0.0395419	-0.28825	0.0681065	-0.209375	0.0556287
	-97.541	-0.359381	0.0376091	-0.291375	0.0734087	-0.211	0.053772
	-97.6348	-0.359524	0.0378954	-0.29275	0.0692279	-0.214125	0.0522369
	-97.6661	-0.359429	0.0399394	-0.293375	0.0684855	-0.216125	0.0561005
	-97.8224	-0.359333	0.0384764	-0.29375	0.067122	-0.2135	0.0545527
	-97.8224	-0.360381	0.0394075	-0.293	0.0669264	-0.21625	0.0527954
	-97.9787	-0.359952	0.0385065	-0.292	0.0672968	-0.21675	0.0506211
	-98.0725	-0.359905	0.0388058	-0.2945	0.0689389	-0.2155	0.0507374
	-98.2288	-0.36281	0.0384078	-0.29325	0.0677068	-0.214625	0.0560177
	-98.3226	-0.36319	0.0375122	-0.296125	0.0682295	-0.21625	0.0534543
	-98.26	-0.362381	0.0366517	-0.297125	0.0668141	-0.219	0.0568758
	-98.3851	-0.361524	0.0380784	-0.297125	0.0649845	-0.215625	0.0589793
	-98.4789	-0.363857	0.0394351	-0.296375	0.0694364	-0.215	0.0617414
	-98.5414	-0.364286	0.0380528	-0.29875	0.0693289	-0.219625	0.0555825
	-98.6039	-0.366095	0.0383835	-0.29975	0.0678859	-0.217	0.0597758
	-98.6977	-0.365095	0.0410584	-0.301625	0.0699835	-0.220125	0.0575486
	-98.854	-0.366333	0.0395921	-0.303875	0.0676787	-0.221	0.0602732
	-98.9478	-0.367714	0.0399864	-0.302	0.0681595	-0.21875	0.0599708
	-99.0416	-0.367333	0.0368488	-0.302	0.0710794	-0.222875	0.0583326
	-99.0416	-0.368476	0.0382382	-0.303375	0.0698344	-0.221375	0.0584611
	-99.1666	-0.368429	0.0390533	-0.3005	0.066569	-0.223625	0.0569083
	-99.2604	-0.369286	0.0362052	-0.301125	0.0721198	-0.226625	0.0560967
	-99.4167	-0.371571	0.0383009	-0.302375	0.0685085	-0.227625	0.0554538
	-99.448	-0.371286	0.041145	-0.302875	0.0703104	-0.22525	0.0554172
	-99.5105	-0.372905	0.0397151	-0.304875	0.0736312	-0.228875	0.0550128
	-99.6668	-0.372381	0.0406933	-0.308	0.070644	-0.229625	0.0533959
	-99.7294	-0.373095	0.0392504	-0.306875	0.0669487	-0.22475	0.0570207
	-99.8232	-0.37281	0.0408284	-0.309375	0.0681572	-0.227875	0.0558095
	-99.9169	-0.374714	0.0402978	-0.311125	0.0670105	-0.229875	0.0566706
	-100.042	-0.37519	0.0403604	-0.31025	0.0659756	-0.22525	0.0586217
	-100.011	-0.374667	0.0404615	-0.313125	0.0709717	-0.224875	0.0598079
	-100.105	-0.377143	0.0399115	-0.31475	0.0683431	-0.229625	0.0629397
	-100.261	-0.37719	0.0409544	-0.3185	0.0711558	-0.23075	0.057594
	-100.292	-0.37681	0.0399845	-0.31225	0.0711412	-0.230625	0.0564825
	-100.386	-0.378286	0.0388383	-0.31525	0.0685602	-0.233125	0.0610771
	-100.511	-0.380048	0.0384922	-0.31725	0.0688534	-0.231	0.0596322
	-100.542	-0.379143	0.0388076	-0.313375	0.0712199	-0.23525	0.0572756
	-100.667	-0.380286	0.0390706	-0.314875	0.0671319	-0.23925	0.0626435
	-100.699	-0.382286	0.0389745	-0.316125	0.0714951	-0.23975	0.0590635
	-100.886	-0.380333	0.0427415	-0.31475	0.068762	-0.238375	0.0587925
	-100.949	-0.382667	0.041246	-0.319875	0.0686595	-0.24375	0.0565073
	-101.074	-0.384	0.0402592	-0.318125	0.071836	-0.241875	0.0588204
	-101.105	-0.384667	0.0382025	-0.320625	0.0705629	-0.242125	0.0566403
	-101.261	-0.385857	0.0407017	-0.319625	0.0709204	-0.244375	0.0552706
	-101.292	-0.386762	0.0396357	-0.32375	0.0709925	-0.245125	0.0572125
	-101.355	-0.387095	0.0402888	-0.326875	0.0690868	-0.24375	0.059622
	-101.48	-0.387714	0.0410781	-0.325875	0.0674906	-0.24575	0.0603129
	-101.511	-0.386762	0.0412394	-0.32625	0.0700403	-0.243875	0.0620356
	-101.699	-0.388714	0.0390758	-0.32375	0.0697214	-0.244	0.0623309
	-101.761	-0.391238	0.039881	-0.32575	0.0689322	-0.242375	0.0590253
	-101.855	-0.391524	0.0404656	-0.327	0.0705347	-0.2435	0.0591197
	-101.949	-0.39119	0.0400045	-0.332875	0.0651667	-0.243625	0.0587998
	-101.98	-0.391095	0.0404486	-0.330125	0.0690578	-0.24525	0.0649016
	-102.074	-0.39181	0.0392169	-0.3265	0.0705711	-0.245	0.0600785
	-102.199	-0.393476	0.0411237	-0.327125	0.064837	-0.24675	0.0632472
	-102.23	-0.394333	0.0400217	-0.326125	0.0649955	-0.245625	0.0620828
	-102.293	-0.39481	0.0406013	-0.33275	0.0673514	-0.24575	0.0616482
	-102.387	-0.396524	0.0392322	-0.3315	0.0639553	-0.249	0.0605286
	-102.512	-0.395762	0.0406348	-0.331375	0.0670862	-0.2555	0.0580369
	-102.699	-0.397238	0.0404004	-0.330125	0.0688942	-0.250125	0.0606782
	-102.731	-0.398619	0.0370762	-0.3295	0.0688269	-0.253	0.0580468
	-102.824	-0.399	0.0402964	-0.328625	0.0672138	-0.2535	0.0564953
	-102.918	-0.399714	0.0406364	-0.333125	0.0672765	-0.256375	0.05533
	-102.949	-0.401381	0.0391873	-0.334125	0.0680891	-0.25725	0.0608857
	-102.981	-0.399952	0.0408197	-0.33275	0.0708394	-0.257625	0.0568606
	-103.137	-0.402524	0.0399119	-0.334375	0.0665517	-0.2595	0.0584343
	-103.262	-0.403429	0.0409421	-0.33875	0.0669429	-0.26	0.0575847
	-103.293	-0.402095	0.0397101	-0.341875	0.063992	-0.261125	0.0553442
	-103.387	-0.403333	0.0403737	-0.3395	0.0674727	-0.26175	0.0644886
	-103.543	-0.405619	0.0397586	-0.33675	0.0642267	-0.260125	0.0552124
	-103.668	-0.405857	0.039205	-0.338875	0.0685804	-0.260625	0.0592403
	-103.637	-0.405286	0.0395476	-0.33925	0.0663341	-0.25925	0.0567646
	-103.793	-0.405619	0.0391873	-0.344375	0.0682871	-0.265125	0.0581364
	-103.825	-0.405476	0.0386893	-0.341375	0.0675424	-0.26275	0.0625249
	-103.887	-0.406667	0.0398514	-0.3425	0.068105	-0.261	0.0647346
	-103.919	-0.407714	0.0405847	-0.343875	0.0652959	-0.262875	0.0589344
	-104.075	-0.409857	0.0400616	-0.346	0.06368	-0.265375	0.0612931
	-104.2	-0.409524	0.0399457	-0.347375	0.0654194	-0.267375	0.0605875
	-104.294	-0.409381	0.0402361	-0.346875	0.0693262	-0.269875	0.0550518
	-104.356	-0.408667	0.0410966	-0.348125	0.0682609	-0.269875	0.0563064
	-104.45	-0.411905	0.038455	-0.346125	0.0656385	-0.269	0.0558902
	-104.513	-0.412429	0.0405679	-0.351625	0.0657787	-0.268	0.0613002
	-104.638	-0.415476	0.039236	-0.35175	0.066194	-0.27075	0.0545599
	-104.7	-0.417667	0.0389927	-0.355125	0.0681813	-0.2715	0.0560128
	-104.825	-0.415333	0.0393743	-0.356125	0.0709918	-0.274	0.0542771
	-104.888	-0.416	0.039945	-0.35375	0.0652462	-0.27525	0.0531138
	-105.013	-0.415667	0.0394403	-0.351375	0.0670265	-0.27425	0.0548576
	-105.106	-0.41581	0.0402934	-0.356125	0.0663937	-0.271125	0.0559475
	-105.106	-0.417571	0.0398542	-0.356	0.0642295	-0.2735	0.0561732
	-105.263	-0.420048	0.0402958	-0.358625	0.0609659	-0.276375	0.061903
	-105.294	-0.418	0.0395247	-0.353375	0.0620413	-0.28	0.061702
	-105.45	-0.420571	0.0407818	-0.356125	0.0624647	-0.284375	0.0564318
	-105.513	-0.422048	0.0392371	-0.360625	0.0666396	-0.27525	0.0644975
	-105.544	-0.420571	0.038706	-0.359125	0.0633864	-0.278875	0.0631539
	-105.669	-0.422571	0.0392257	-0.360125	0.0584867	-0.27825	0.0703902
	-105.732	-0.422952	0.0403441	-0.359625	0.0641804	-0.28075	0.0640775
	-105.826	-0.424667	0.0394314	-0.358	0.0651548	-0.27925	0.0674065
	-105.919	-0.425	0.0414524	-0.360875	0.0625675	-0.286	0.0653321
	-105.982	-0.426429	0.0388569	-0.361875	0.0642594	-0.2835	0.0674262
	-106.107	-0.42781	0.0395508	-0.361125	0.0668141	-0.285625	0.0596153
	-106.263	-0.426238	0.0385965	-0.36525	0.0627802	-0.284125	0.0611706
	-106.201	-0.427952	0.0392753	-0.365	0.0678696	-0.285875	0.0606075
	-106.42	-0.430476	0.0404124	-0.367375	0.0649174	-0.28675	0.0603697
	-106.451	-0.430905	0.040792	-0.362125	0.0677842	-0.2885	0.0622598
	-106.545	-0.430286	0.0387855	-0.364	0.0653234	-0.290875	0.058915
	-106.607	-0.431714	0.0390732	-0.369625	0.0640512	-0.297125	0.0560241
	-106.67	-0.431952	0.0385752	-0.365375	0.0637045	-0.291	0.0583022
	-106.795	-0.431476	0.0387977	-0.370625	0.0686605	-0.294625	0.0600332
	-106.888	-0.433095	0.0387181	-0.367125	0.0685262	-0.293125	0.0608662
	-106.951	-0.43519	0.0384196	-0.37075	0.0667848	-0.294	0.0625231
	-107.139	-0.435238	0.0400923	-0.37075	0.0698319	-0.294875	0.0602932
	-107.107	-0.435857	0.0402794	-0.37075	0.063245	-0.293125	0.0624556
	-107.264	-0.436143	0.0389259	-0.370875	0.0686928	-0.2965	0.0621749
	-107.389	-0.436857	0.0388822	-0.3735	0.0667918	-0.29325	0.0635132
	-107.451	-0.437714	0.0390143	-0.37375	0.0646965	-0.299125	0.0649911
	-107.514	-0.440238	0.0389486	-0.37075	0.0650313	-0.30025	0.0646767
	-107.607	-0.439476	0.0394964	-0.374125	0.0640835	-0.301875	0.0655623
	-107.701	-0.440429	0.038759	-0.374375	0.0633673	-0.30575	0.0611433
	-107.795	-0.441429	0.0415049	-0.377125	0.0642727	-0.304625	0.0602967
	-107.858	-0.441238	0.040995	-0.374	0.069814	-0.303375	0.0655416
	-107.951	-0.444952	0.0404963	-0.380875	0.0647356	-0.305	0.0635543
	-108.014	-0.443667	0.0404825	-0.378125	0.0647179	-0.31	0.0617807
	-108.108	-0.445667	0.0390325	-0.381125	0.0621713	-0.307625	0.0611344
	-108.295	-0.447238	0.0407258	-0.382125	0.0670361	-0.30625	0.0587288
	-108.358	-0.445667	0.038553	-0.380125	0.0675837	-0.309125	0.060473
	-108.389	-0.447238	0.0403496	-0.38625	0.0666757	-0.309625	0.0600712
	-108.483	-0.44681	0.0390789	-0.3835	0.0682412	-0.309375	0.0626508
	-108.577	-0.447095	0.0386599	-0.3865	0.0695023	-0.30825	0.0591119
	-108.608	-0.448571	0.0391887	-0.390125	0.0668611	-0.309375	0.0657831
	-108.764	-0.450762	0.0381653	-0.389875	0.0653112	-0.3075	0.0612232
	-108.827	-0.450048	0.0394328	-0.38625	0.0646524	-0.308375	0.0630327
	-108.952	-0.451571	0.039858	-0.387	0.0649835	-0.307875	0.0640568
	-108.983	-0.450857	0.0401364	-0.38925	0.0681212	-0.313625	0.0637404
	-109.108	-0.450286	0.0419644	-0.38725	0.0692774	-0.310375	0.0678863
	-109.171	-0.453952	0.0398491	-0.39225	0.0668618	-0.31075	0.0689922
	-109.264	-0.453	0.0395778	-0.390875	0.0665914	-0.31025	0.0640708
	-109.358	-0.452048	0.0413189	-0.396125	0.0675942	-0.3125	0.0644471
	-109.483	-0.454952	0.0405949	-0.394	0.0672501	-0.314625	0.0681342
	-109.546	-0.45681	0.040452	-0.391375	0.0666139	-0.319	0.0625483
	-109.671	-0.457429	0.0409946	-0.3935	0.0665819	-0.3165	0.060531
	-109.765	-0.458286	0.0412979	-0.3975	0.0634778	-0.320625	0.056061
	-109.827	-0.460333	0.0395744	-0.39525	0.0720848	-0.319	0.0592139
[truncated: 502 more rows]

## Sheet: Fig. 5h
Fig. 5h		I (pA)	Standard deviation	I (pA)	Standard deviation	I (pA)	Standard deviation		Fig. 5h-inset	I (pA) at -150 mV
	V (mV)	Mean AtALMT9	Error AtALMT9	Mean AtALMT9-T147A	Error AtALMT9-T147A	Mean AtALMT9-T205A	Error AtALMT9-T205A			AtALMT9	AtALMT9-T205A	AtALMT9-T147A	Empty vector
	65.5861	2.33955e-11	1.69711e-11	1.50956e-11	1.03576e-11	9.82078e-12	5.25406e-12			-386.212	-73.4087	-77.2254	-186.429
	65.5236	2.34135e-11	1.70599e-11	1.33644e-11	1.15563e-11	9.6455e-12	5.20092e-12			-349.369	-194.135	-26.5216	-49.4336
	65.4298	2.3158e-11	1.66859e-11	1.31388e-11	1.1024e-11	9.86816e-12	5.21748e-12			-475.19	-277.406	-206.689	-22.6844
	65.3985	2.35705e-11	1.69523e-11	1.28235e-11	1.03474e-11	9.85394e-12	5.2405e-12			-310.415	-185.984	-148.212	-135.148
	65.1797	2.3367e-11	1.70177e-11	1.24004e-11	1.10137e-11	9.53653e-12	5.36153e-12			-253.165	-119.098	-43.2662	-59.7866
	65.1797	2.3057e-11	1.71115e-11	1.2731e-11	1.10753e-11	9.48916e-12	5.44743e-12			-374.518	-67.4375	-139.014	-81.1083
	65.0546	2.3156e-11	1.67817e-11	1.26622e-11	1.09604e-11	9.92501e-12	5.3379e-12			-458.774	-159.859	-129.92	-65.2749
	64.8983	2.2975e-11	1.70642e-11	1.24069e-11	1.07676e-11	1.01619e-11	5.18541e-12			-317.546	-76.01	-175.145	-37.2689
	64.8045	2.28085e-11	1.65225e-11	1.24512e-11	1.11371e-11	1.00008e-11	5.36302e-12			-534.619	-166.069		-93.7629
	64.742	2.30945e-11	1.68788e-11	1.2639e-11	1.13387e-11	1.01524e-11	5.35422e-12			-795.311	-89.6981		-61.8615
	64.617	2.29545e-11	1.67595e-11	1.25088e-11	1.12594e-11	1.06498e-11	5.19422e-12			-525.599	-645.284		-7.58667
	64.617	2.28975e-11	1.64263e-11	1.24512e-11	1.11362e-11	9.92974e-12	5.01412e-12			-229.163			-66.8339
	64.5232	2.3167e-11	1.59766e-11	1.28173e-11	1.13689e-11	9.90606e-12	5.43485e-12			-515.051
	64.4606	2.27085e-11	1.61217e-11	1.2947e-11	1.11922e-11	9.87289e-12	5.08986e-12			-248.202
	64.3356	2.2713e-11	1.62923e-11	1.34556e-11	1.2103e-11	9.4181e-12	5.35718e-12			-507.847
	64.3043	2.29615e-11	1.60419e-11	1.21765e-11	1.11809e-11	9.81604e-12	5.07222e-12			-320.399
	64.2418	2.23554e-11	1.59058e-11	1.29715e-11	1.12822e-11	9.76393e-12	4.93248e-12			-324.203
	64.0855	2.2624e-11	1.60547e-11	1.32487e-11	1.18162e-11	9.28545e-12	5.02254e-12			-350.22
	64.023	2.28905e-11	1.61239e-11	1.27268e-11	1.16041e-11	9.37546e-12	4.70325e-12			-275.139
	63.8979	2.29e-11	1.66934e-11	1.33212e-11	1.13117e-11	9.57443e-12	4.93093e-12			-289.366
	63.8041	2.24755e-11	1.63607e-11	1.3249e-11	1.11887e-11	9.02962e-12	5.05569e-12			-470.117
	63.7104	2.23715e-11	1.62374e-11	1.31294e-11	1.11253e-11	9.46547e-12	4.80192e-12
	63.6166	2.2183e-11	1.64145e-11	1.24426e-11	1.06705e-11	9.49863e-12	4.9585e-12
	63.5853	2.26525e-11	1.63697e-11	1.23545e-11	1.03938e-11	9.65971e-12	5.31444e-12
	63.4915	2.257e-11	1.63645e-11	1.1558e-11	1.03459e-11	9.35177e-12	5.03509e-12
	63.3039	2.2413e-11	1.67741e-11	1.19183e-11	1.05663e-11	9.69287e-12	5.23223e-12
	63.2727	2.2714e-11	1.66784e-11	1.19287e-11	1.01612e-11	9.62655e-12	5.21154e-12
	63.2102	2.21425e-11	1.63216e-11	1.2187e-11	1.01687e-11	9.83973e-12	5.13414e-12
	63.1164	2.2111e-11	1.64001e-11	1.1681e-11	1.02922e-11	9.98659e-12	5.46956e-12
	63.0226	2.2283e-11	1.60789e-11	1.17745e-11	1.02901e-11	9.76393e-12	5.19432e-12
	62.8975	2.2374e-11	1.63793e-11	1.17297e-11	1.06959e-11	9.98186e-12	4.43801e-12
	62.835	2.2078e-11	1.61089e-11	1.19016e-11	1.04142e-11	9.44652e-12	5.07719e-12
	62.7725	2.22865e-11	1.57072e-11	1.1823e-11	1.07297e-11	9.27597e-12	4.79698e-12
	62.6474	2.20595e-11	1.55132e-11	1.24647e-11	1.08146e-11	9.077e-12	4.6419e-12
	62.6474	2.2004e-11	1.56449e-11	1.21737e-11	1.08517e-11	9.33756e-12	4.96823e-12
	62.4599	2.1738e-11	1.52847e-11	1.21989e-11	1.03584e-11	9.68813e-12	4.55757e-12
	62.4286	2.16155e-11	1.50044e-11	1.21119e-11	1.00035e-11	9.14806e-12	4.39064e-12
	62.2098	2.2068e-11	1.54802e-11	1.19842e-11	1.07971e-11	8.95382e-12	4.47861e-12
	62.2723	2.20165e-11	1.5463e-11	1.24853e-11	1.10527e-11	9.23807e-12	4.3926e-12
	62.1472	2.17245e-11	1.58398e-11	1.23034e-11	1.10048e-11	9.31387e-12	4.60196e-12
	61.9909	2.1583e-11	1.53692e-11	1.22031e-11	1.07797e-11	9.077e-12	4.96719e-12
	61.8971	2.17115e-11	1.58889e-11	1.21354e-11	1.06985e-11	9.13385e-12	4.80038e-12
	61.8033	2.14355e-11	1.6051e-11	1.19368e-11	1.04303e-11	9.01541e-12	4.53077e-12
	61.7721	2.1739e-11	1.57107e-11	1.16669e-11	1.01511e-11	9.28545e-12	4.97773e-12
	61.6783	2.1864e-11	1.58328e-11	1.11254e-11	1.01915e-11	8.77854e-12	4.9108e-12
	61.6158	2.15715e-11	1.61993e-11	1.16578e-11	1.05094e-11	9.0012e-12	5.00191e-12
	61.5845	2.15815e-11	1.60048e-11	1.11518e-11	1.00517e-11	9.38967e-12	5.29214e-12
	61.4595	2.15015e-11	1.57081e-11	1.17195e-11	9.46162e-12	9.25702e-12	4.77072e-12
	61.3344	2.11525e-11	1.56472e-11	1.09623e-11	9.87331e-12	9.43231e-12	5.02303e-12
	61.3032	2.1768e-11	1.5165e-11	1.1103e-11	1.00868e-11	9.44178e-12	4.84973e-12
	61.1468	2.1744e-11	1.57203e-11	1.19136e-11	1.0659e-11	9.31387e-12	4.72265e-12
	61.053	2.13605e-11	1.51324e-11	1.11075e-11	1.00959e-11	9.21912e-12	4.81317e-12
	61.0218	2.1439e-11	1.52139e-11	1.18876e-11	1.09068e-11	9.2665e-12	4.79284e-12
	60.928	2.1349e-11	1.53363e-11	1.2002e-11	1.07158e-11	8.93014e-12	4.35112e-12
	60.8342	2.11525e-11	1.53363e-11	1.1818e-11	1.03478e-11	9.09595e-12	4.76092e-12
	60.7717	2.13085e-11	1.48768e-11	1.15032e-11	9.63829e-12	9.31387e-12	4.54113e-12
	60.6466	2.10253e-11	1.5196e-11	1.15783e-11	1.0112e-11	9.24281e-12	4.71823e-12
	60.5529	2.1265e-11	1.55028e-11	1.17721e-11	1.08466e-11	8.8496e-12	4.65242e-12
	60.4903	2.1513e-11	1.51834e-11	1.20549e-11	1.09222e-11	9.13385e-12	4.23311e-12
	60.334	2.10465e-11	1.54493e-11	1.18805e-11	1.09112e-11	8.99646e-12	4.74675e-12
	60.2715	2.09265e-11	1.50951e-11	1.15718e-11	1.02749e-11	8.8875e-12	4.92632e-12
	60.209	2.13305e-11	1.57308e-11	1.16072e-11	1.02642e-11	8.8496e-12	4.81184e-12
	60.1464	2.0886e-11	1.56443e-11	1.13167e-11	9.86983e-12	8.65063e-12	4.64723e-12
	60.0839	2.11305e-11	1.54036e-11	1.09467e-11	1.00516e-11	8.8875e-12	4.95539e-12
	59.8651	2.1298e-11	1.50566e-11	1.09417e-11	1.01047e-11	8.72169e-12	4.86021e-12
	59.8338	2.0917e-11	1.54157e-11	1.12747e-11	1.04163e-11	9.11016e-12	4.96571e-12
	59.7713	2.1285e-11	1.54762e-11	1.13638e-11	1.03239e-11	8.79749e-12	5.0655e-12
	59.6775	2.09e-11	1.54646e-11	1.09842e-11	9.63783e-12	9.15754e-12	4.86808e-12
	59.5837	2.0543e-11	1.5077e-11	1.06319e-11	9.91383e-12	9.00594e-12	5.20501e-12
	59.4899	2.0864e-11	1.4807e-11	1.07132e-11	9.87433e-12	9.4181e-12	4.81642e-12
	59.4587	2.1099e-11	1.52063e-11	1.09206e-11	1.00153e-11	9.23807e-12	4.75651e-12
	59.3336	2.08435e-11	1.53386e-11	1.11796e-11	1.06595e-11	8.87329e-12	4.82228e-12
	59.2086	2.10945e-11	1.46537e-11	1.12336e-11	1.04376e-11	8.74064e-12	4.75725e-12
	59.2086	2.09215e-11	1.5208e-11	1.19584e-11	1.08017e-11	8.51324e-12	4.51156e-12
	59.0523	2.0801e-11	1.52042e-11	1.16195e-11	9.8644e-12	8.83539e-12	4.82596e-12
	59.021	2.0769e-11	1.48093e-11	1.13878e-11	1.02142e-11	9.05331e-12	4.58677e-12
	58.8647	2.04395e-11	1.476e-11	1.16987e-11	9.98866e-12	8.65536e-12	4.4257e-12
	58.8022	2.0551e-11	1.51334e-11	1.13339e-11	1.07615e-11	8.52745e-12	4.42225e-12
	58.6771	2.106e-11	1.48586e-11	1.13597e-11	9.95307e-12	8.57009e-12	4.15974e-12
	58.6146	2.06325e-11	1.50424e-11	1.12599e-11	1.05322e-11	8.41849e-12	4.66975e-12
	58.4895	2.02665e-11	1.42627e-11	1.13482e-11	1.00948e-11	8.2811e-12	4.90428e-12
	58.4895	2.04745e-11	1.48684e-11	1.15673e-11	1.01958e-11	8.48481e-12	4.4909e-12
	58.427	2.00955e-11	1.50872e-11	1.13573e-11	9.8741e-12	8.72169e-12	4.79031e-12
	58.3332	2.03075e-11	1.46502e-11	1.08602e-11	9.69922e-12	8.65536e-12	4.92379e-12
	58.2082	2.03575e-11	1.48273e-11	1.05845e-11	9.49977e-12	8.33795e-12	4.68853e-12
	58.0519	2.0435e-11	1.48647e-11	1.05095e-11	9.48662e-12	8.45639e-12	4.3433e-12
	58.0519	2.0404e-11	1.49284e-11	1.09271e-11	9.90761e-12	8.85907e-12	4.96517e-12
	57.9581	2.0284e-11	1.49602e-11	1.03146e-11	9.21739e-12	8.8496e-12	4.72625e-12
	57.8643	1.99e-11	1.44761e-11	9.88073e-12	9.65379e-12	8.76906e-12	4.98238e-12
	57.8018	2.00705e-11	1.45339e-11	1.035e-11	1.01565e-11	8.93014e-12	4.86256e-12
	57.6455	2.04525e-11	1.48664e-11	1.1084e-11	1.06003e-11	9.0012e-12	4.69439e-12
	57.6142	2.028e-11	1.47303e-11	1.06439e-11	1.00672e-11	8.7359e-12	4.90919e-12
	57.4579	2.03025e-11	1.427e-11	1.07943e-11	1.0788e-11	8.64115e-12	4.55836e-12
	57.4891	2.02185e-11	1.46726e-11	1.07236e-11	1.0228e-11	8.27163e-12	4.5739e-12
	57.2703	1.98775e-11	1.44462e-11	1.07028e-11	1.00651e-11	8.57956e-12	4.80458e-12
	57.2703	1.9978e-11	1.40258e-11	1.08177e-11	9.48741e-12	8.57956e-12	4.36153e-12
	57.114	1.93815e-11	1.36355e-11	1.08802e-11	9.65919e-12	8.21952e-12	4.36389e-12
	57.0827	1.95085e-11	1.37789e-11	1.08242e-11	9.82893e-12	8.25742e-12	4.36372e-12
	56.9889	2.0194e-11	1.40085e-11	1.07364e-11	9.83495e-12	8.2432e-12	4.1941e-12
	56.8639	1.9515e-11	1.4511e-11	1.08274e-11	9.83594e-12	8.18635e-12	4.23153e-12
	56.8326	1.9741e-11	1.41272e-11	1.05082e-11	1.0107e-11	8.11055e-12	4.43139e-12
	56.6138	1.9795e-11	1.44229e-11	1.07638e-11	9.58448e-12	8.2432e-12	4.59024e-12
	56.6138	1.9146e-11	1.44104e-11	1.04204e-11	9.33164e-12	8.30953e-12	4.67492e-12
	56.4887	1.949e-11	1.40267e-11	9.95056e-12	8.82395e-12	8.4706e-12	4.72605e-12
	56.395	1.9369e-11	1.38994e-11	1.04365e-11	9.32306e-12	8.05844e-12	4.58909e-12
	56.3637	1.8979e-11	1.37896e-11	1.01984e-11	9.70493e-12	8.12003e-12	4.7675e-12
	56.2074	1.93035e-11	1.40415e-11	1.03761e-11	9.36267e-12	8.319e-12	4.54927e-12
	56.2074	1.9148e-11	1.41664e-11	9.98079e-12	9.08709e-12	8.78801e-12	4.60875e-12
	56.1449	1.92145e-11	1.37778e-11	9.622e-12	9.5107e-12	8.48955e-12	4.90107e-12
	55.9885	1.91105e-11	1.34876e-11	9.77495e-12	9.45599e-12	8.71221e-12	4.66081e-12
	55.8948	1.9421e-11	1.42325e-11	1.00608e-11	9.49422e-12	8.57956e-12	4.38377e-12
	55.7697	1.9095e-11	1.40337e-11	1.00212e-11	9.3718e-12	8.38059e-12	4.36026e-12
	55.7384	1.91955e-11	1.33996e-11	1.03789e-11	9.78699e-12	8.57009e-12	4.36403e-12
	55.6134	1.88155e-11	1.37908e-11	1.04271e-11	9.91755e-12	8.26689e-12	4.36651e-12
	55.5821	1.89605e-11	1.3797e-11	1.01647e-11	9.74824e-12	8.57009e-12	4.60209e-12
	55.4571	1.92185e-11	1.33882e-11	1.01262e-11	9.04771e-12	8.14845e-12	4.20195e-12
	55.3008	1.87701e-11	1.38259e-11	1.01554e-11	9.34398e-12	8.02528e-12	4.33021e-12
	55.2382	1.8903e-11	1.34438e-11	1.02992e-11	9.60964e-12	7.83578e-12	4.22194e-12
	55.1757	1.93215e-11	1.3571e-11	9.99043e-12	9.40196e-12	8.22425e-12	4.03954e-12
	55.1757	1.88515e-11	1.39481e-11	1.04983e-11	9.55808e-12	7.94948e-12	4.18681e-12
	55.0819	1.86865e-11	1.35396e-11	1.00835e-11	9.40093e-12	7.58943e-12	4.7385e-12
	54.9256	1.8839e-11	1.37019e-11	1.03633e-11	9.17102e-12	7.77419e-12	4.71555e-12
	54.8944	1.84305e-11	1.35843e-11	9.99903e-12	8.91129e-12	8.06318e-12	4.60591e-12
	54.738	1.8814e-11	1.38188e-11	9.86041e-12	8.54072e-12	8.3569e-12	4.58068e-12
	54.7068	1.85875e-11	1.35011e-11	9.37108e-12	8.81173e-12	7.76946e-12	4.72715e-12
	54.613	1.8602e-11	1.37259e-11	9.72049e-12	8.86883e-12	7.75524e-12	4.66704e-12
	54.4879	1.86585e-11	1.37331e-11	9.50683e-12	9.01267e-12	8.07265e-12	4.35631e-12
	54.3942	1.8598e-11	1.39001e-11	9.71658e-12	9.20777e-12	8.51798e-12	4.56066e-12
	54.3316	1.8412e-11	1.36827e-11	9.20484e-12	9.12457e-12	8.32848e-12	4.84458e-12
	54.2691	1.8499e-11	1.33361e-11	9.27832e-12	9.77081e-12	8.26215e-12	4.56578e-12
	54.2066	1.8351e-11	1.34257e-11	9.85103e-12	9.60015e-12	8.5085e-12	4.18965e-12
	54.0815	1.84495e-11	1.28881e-11	9.75749e-12	9.63076e-12	8.06792e-12	4.29525e-12
	54.019	1.87795e-11	1.30359e-11	1.00613e-11	9.75148e-12	8.1295e-12	4.30889e-12
	53.8627	1.83702e-11	1.30853e-11	9.88334e-12	9.606e-12	7.66049e-12	4.23413e-12
	53.8314	1.8405e-11	1.33621e-11	1.00316e-11	9.62082e-12	7.78367e-12	4.42894e-12
	53.7689	1.83705e-11	1.26348e-11	9.94509e-12	8.91106e-12	8.3569e-12	3.7879e-12
	53.6751	1.8064e-11	1.26871e-11	9.59594e-12	9.41739e-12	7.84999e-12	3.69786e-12
	53.5188	1.8176e-11	1.27533e-11	1.01449e-11	9.77372e-12	7.54679e-12	3.80803e-12
	53.425	1.8592e-11	1.29805e-11	1.01027e-11	9.4013e-12	7.57522e-12	3.96068e-12
	53.3312	1.79945e-11	1.32537e-11	1.04407e-11	9.46069e-12	7.50889e-12	4.4651e-12
	53.3	1.7838e-11	1.28509e-11	9.7528e-12	9.32956e-12	7.63207e-12	4.50916e-12
	53.1749	1.8069e-11	1.32204e-11	1.01634e-11	9.6357e-12	7.92105e-12	4.43573e-12
	53.0186	1.7639e-11	1.31607e-11	9.65118e-12	9.22756e-12	7.69839e-12	4.5051e-12
	52.9874	1.79995e-11	1.29572e-11	9.61366e-12	8.83261e-12	8.03475e-12	4.37772e-12
	52.8936	1.78225e-11	1.31018e-11	9.28535e-12	8.91853e-12	7.46152e-12	4.07821e-12
	52.8623	1.78855e-11	1.3161e-11	9.09071e-12	8.81903e-12	7.65102e-12	4.37034e-12
	52.7685	1.83455e-11	1.33042e-11	9.21943e-12	9.04691e-12	7.93053e-12	4.48394e-12
	52.706	1.7929e-11	1.31313e-11	8.97346e-12	8.72019e-12	7.96843e-12	4.20494e-12
	52.5184	1.76695e-11	1.31921e-11	8.82234e-12	8.83964e-12	7.92579e-12	4.53463e-12
	52.3934	1.79585e-11	1.29467e-11	8.666e-12	9.23085e-12	8.13898e-12	4.15735e-12
	52.3934	1.77385e-11	1.33188e-11	9.23949e-12	8.96186e-12	8.26689e-12	4.0926e-12
	52.2996	1.7832e-11	1.27348e-11	9.26737e-12	9.24985e-12	7.83104e-12	4.26022e-12
	52.2683	1.78455e-11	1.26563e-11	9.63424e-12	9.44706e-12	7.93527e-12	4.53413e-12
	52.1433	1.7325e-11	1.25514e-11	9.36821e-12	9.41117e-12	7.54206e-12	4.18731e-12
	52.0182	1.7586e-11	1.2509e-11	9.50448e-12	9.17918e-12	7.86894e-12	4.44728e-12
	51.9244	1.8005e-11	1.26257e-11	9.57249e-12	8.81158e-12	7.89737e-12	3.5873e-12
	51.8619	1.7521e-11	1.2278e-11	9.27936e-12	9.14865e-12	7.83578e-12	3.59077e-12
	51.7994	1.75105e-11	1.24412e-11	9.37915e-12	9.02157e-12	7.52311e-12	3.98468e-12
	51.6743	1.76705e-11	1.23086e-11	9.37941e-12	9.2231e-12	7.51363e-12	3.87119e-12
	51.6118	1.7311e-11	1.29168e-11	9.38541e-12	9.63785e-12	6.95935e-12	3.8437e-12
	51.4555	1.712e-11	1.22397e-11	9.51986e-12	9.56879e-12	7.26728e-12	4.27538e-12
	51.3617	1.7131e-11	1.25167e-11	9.40104e-12	9.54954e-12	7.47573e-12	4.44009e-12
	51.2992	1.71465e-11	1.28659e-11	9.07899e-12	8.75131e-12	7.43783e-12	4.45948e-12
	51.2992	1.74135e-11	1.26062e-11	8.94767e-12	8.40895e-12	7.56574e-12	4.58776e-12
	51.1741	1.7178e-11	1.25121e-11	8.82833e-12	8.28976e-12	7.10147e-12	4.26296e-12
	51.0178	1.6843e-11	1.26534e-11	8.47449e-12	9.05015e-12	7.21517e-12	4.36807e-12
	51.0178	1.7171e-11	1.25138e-11	8.87341e-12	8.3758e-12	7.40941e-12	4.40012e-12
	50.8615	1.72715e-11	1.25403e-11	8.36166e-12	8.72307e-12	7.75524e-12	4.05899e-12
	50.799	1.66705e-11	1.2749e-11	8.80618e-12	8.76837e-12	7.72208e-12	4.37208e-12
	50.6739	1.73915e-11	1.19675e-11	8.65167e-12	8.70253e-12	7.91632e-12	3.93566e-12
	50.6427	1.7091e-11	1.23782e-11	8.91483e-12	8.83439e-12	8.11529e-12	3.63571e-12
	50.5802	1.7087e-11	1.16251e-11	8.56308e-12	8.52979e-12	7.57522e-12	4.47506e-12
	50.4864	1.72075e-11	1.17538e-11	9.0756e-12	9.07384e-12	7.23886e-12	4.00352e-12
	50.3613	1.68575e-11	1.19685e-11	8.86246e-12	8.91567e-12	7.10621e-12	3.94481e-12
	50.2675	1.6752e-11	1.22588e-11	8.84657e-12	9.19658e-12	7.53732e-12	4.2419e-12
	50.205	1.68e-11	1.17792e-11	8.7314e-12	8.64049e-12	7.48521e-12	3.62465e-12
	50.1112	1.66505e-11	1.20581e-11	8.73635e-12	9.18797e-12	7.45678e-12	3.78698e-12
	50.0487	1.6998e-11	1.20007e-11	8.85282e-12	9.10506e-12	7.28623e-12	3.57794e-12
	49.9549	1.70285e-11	1.22006e-11	8.78429e-12	8.27152e-12	7.22465e-12	3.21446e-12
	49.8924	1.67755e-11	1.25389e-11	8.57611e-12	9.04568e-12	7.11095e-12	3.85605e-12
	49.7986	1.66865e-11	1.20486e-11	9.04954e-12	9.10505e-12	6.77459e-12	3.90904e-12
	49.6735	1.6654e-11	1.23919e-11	8.59877e-12	9.10969e-12	7.37151e-12	3.9825e-12
	49.5485	1.6554e-11	1.2312e-11	8.35619e-12	8.58747e-12	6.95461e-12	3.8449e-12
	49.5485	1.69545e-11	1.22306e-11	8.17745e-12	8.24355e-12	7.34782e-12	4.30196e-12
	49.4547	1.6841e-11	1.20654e-11	8.58601e-12	7.95301e-12	7.10621e-12	4.15353e-12
	49.3297	1.68174e-11	1.24844e-11	8.259e-12	7.969e-12	7.00672e-12	3.77282e-12
	49.2671	1.67965e-11	1.20914e-11	8.5748e-12	8.56806e-12	7.48994e-12	4.07183e-12
	49.1108	1.6578e-11	1.21631e-11	7.97447e-12	8.23511e-12	7.54679e-12	3.66929e-12
	49.0796	1.5994e-11	1.19017e-11	8.21549e-12	8.16661e-12	7.30992e-12	4.26455e-12
	48.892	1.66135e-11	1.16687e-11	8.30877e-12	9.05329e-12	7.85473e-12	3.76119e-12
	48.892	1.65245e-11	1.22172e-11	8.34186e-12	8.23146e-12	7.52311e-12	3.51031e-12
	48.8295	1.6618e-11	1.13631e-11	8.73244e-12	8.60273e-12	7.1299e-12	3.82475e-12
	48.6419	1.6585e-11	1.14428e-11	8.74677e-12	8.73285e-12	6.92145e-12	3.69871e-12
	48.6106	1.59995e-11	1.14747e-11	8.4995e-12	9.16327e-12	6.80301e-12	3.82664e-12
	48.5794	1.6198e-11	1.15658e-11	8.48022e-12	8.49634e-12	6.99725e-12	3.99066e-12
	48.4543	1.6321e-11	1.11741e-11	8.34707e-12	8.05994e-12	7.12042e-12	3.78991e-12
	48.298	1.58475e-11	1.12045e-11	8.48022e-12	8.81366e-12	6.79827e-12	3.71713e-12
	48.2355	1.61915e-11	1.17706e-11	8.40153e-12	8.74486e-12	6.8646e-12	3.63189e-12
	48.2042	1.6152e-11	1.13517e-11	8.34447e-12	8.30795e-12	6.81249e-12	3.07754e-12
	48.1104	1.58855e-11	1.17602e-11	8.67929e-12	9.13006e-12	6.68457e-12	3.45823e-12
	48.0792	1.5886e-11	1.12294e-11	8.53311e-12	8.44399e-12	6.42401e-12	3.93453e-12
	47.9541	1.57195e-11	1.12991e-11	8.52347e-12	9.31798e-12	7.13937e-12	3.72498e-12
	47.7978	1.5242e-11	1.14996e-11	8.38876e-12	8.25641e-12	6.94987e-12	3.85858e-12
	47.7353	1.57415e-11	1.10136e-11	8.33457e-12	8.39966e-12	6.85986e-12	3.984e-12
	47.704	1.58125e-11	1.13947e-11	8.117e-12	8.12161e-12	6.60877e-12	3.65186e-12
	47.5164	1.58035e-11	1.15434e-11	7.8778e-12	8.36833e-12	7.02567e-12	3.79174e-12
	47.4539	1.5922e-11	1.12931e-11	7.94946e-12	7.75164e-12	7.14411e-12	4.37615e-12
	47.3914	1.586e-11	1.15612e-11	7.60421e-12	8.074e-12	7.48994e-12	3.59681e-12
	47.3601	1.5508e-11	1.12602e-11	7.80563e-12	8.24186e-12	7.29097e-12	4.24543e-12
	47.2351	1.58075e-11	1.0662e-11	7.67665e-12	8.36565e-12	7.30045e-12	3.86267e-12
	47.1413	1.55905e-11	1.10875e-11	7.8507e-12	8.65883e-12	7.22938e-12	3.52489e-12
	47.11	1.58105e-11	1.08863e-11	7.83429e-12	8.19146e-12	6.97356e-12	3.8148e-12
	46.8912	1.57165e-11	1.0721e-11	7.84914e-12	8.56601e-12	6.89776e-12	3.66829e-12
	46.8287	1.51233e-11	1.09478e-11	8.12664e-12	8.5492e-12	6.51876e-12	3.72764e-12
	46.7974	1.52965e-11	1.11292e-11	7.87259e-12	8.30253e-12	7.06831e-12	3.88425e-12
	46.6411	1.5567e-11	1.05942e-11	7.6261e-12	8.20933e-12	6.72247e-12	3.56274e-12
	46.5786	1.54372e-11	1.08479e-11	7.71078e-12	8.62819e-12	6.8646e-12	3.14959e-12
	46.5473	1.54295e-11	1.1122e-11	7.68889e-12	8.67992e-12	6.67036e-12	3.51369e-12
	46.391	1.54145e-11	1.09728e-11	7.61385e-12	8.43602e-12	6.86934e-12	3.38944e-12
	46.2972	1.5187e-11	1.12106e-11	7.99922e-12	8.61559e-12	6.45244e-12	3.22606e-12
	46.2347	1.47545e-11	1.07732e-11	7.70297e-12	8.21539e-12	6.57088e-12	3.59963e-12
	46.2034	1.5394e-11	1.12234e-11	7.66023e-12	8.65007e-12	6.76985e-12	3.6774e-12
	46.1096	1.4927e-11	1.10694e-11	7.06746e-12	8.21536e-12	6.73669e-12	3.78423e-12
	46.0471	1.52635e-11	1.07528e-11	7.43433e-12	7.94667e-12	6.73195e-12	3.77314e-12
	45.9221	1.50955e-11	1.10006e-11	7.31134e-12	7.76159e-12	6.52824e-12	3.58486e-12
	45.7657	1.49259e-11	1.1128e-11	7.63157e-12	8.12009e-12	6.52824e-12	3.74324e-12
	45.7345	1.5206e-11	1.0931e-11	7.43771e-12	7.82218e-12	6.71774e-12	3.92834e-12
	45.5782	1.46545e-11	1.07393e-11	7.16152e-12	7.82679e-12	6.72247e-12	3.44256e-12
	45.5782	1.4567e-11	1.09861e-11	6.98225e-12	8.08475e-12	6.95461e-12	3.9972e-12
	45.4844	1.475e-11	1.06378e-11	6.97808e-12	7.8506e-12	7.15358e-12	3.50286e-12
	45.3906	1.5166e-11	1.09094e-11	7.13546e-12	8.36002e-12	7.07305e-12	3.19487e-12
	45.3593	1.49205e-11	1.05063e-11	7.24777e-12	8.0066e-12	6.92145e-12	3.37644e-12
	45.2655	1.51685e-11	1.04221e-11	7.49712e-12	7.89694e-12	6.49981e-12	3.3697e-12
	45.078	1.4782e-11	1.07938e-11	7.73658e-12	8.03543e-12	6.35295e-12	3.76807e-12
	44.9842	1.4963e-11	1.05964e-11	7.57138e-12	8.27322e-12	6.56614e-12	3.86524e-12
	44.9529	1.4649e-11	1.01162e-11	7.35251e-12	8.55611e-12	6.76511e-12	3.51893e-12
	44.7966	1.44136e-11	1.04477e-11	7.24099e-12	8.34919e-12	6.2961e-12	3.34744e-12
	44.7966	1.4829e-11	1.05215e-11	7.43355e-12	8.53284e-12	6.46191e-12	3.27661e-12
	44.7028	1.47005e-11	1.0574e-11	7.60838e-12	8.20599e-12	6.36716e-12	3.02213e-12
	44.5778	1.42075e-11	1.08706e-11	7.71078e-12	7.99816e-12	6.0308e-12	3.44186e-12
	44.5778	1.4504e-11	1.05494e-11	7.69984e-12	7.86187e-12	6.53771e-12	3.70586e-12
	44.4527	1.4451e-11	1.06409e-11	7.61959e-12	8.39769e-12	6.50929e-12	3.38685e-12
	44.3277	1.43395e-11	1.07018e-11	6.97887e-12	7.82214e-12	6.35769e-12	3.63421e-12
	44.2651	1.4426e-11	1.02974e-11	7.20608e-12	7.6495e-12	6.58983e-12	3.69713e-12
	44.1401	1.45395e-11	1.0472e-11	6.54868e-12	7.93591e-12	6.16819e-12	3.37688e-12
	44.1088	1.4506e-11	1.04844e-11	6.91763e-12	8.09974e-12	6.16819e-12	3.72894e-12
	43.9525	1.47515e-11	1.06383e-11	6.65759e-12	7.77571e-12	6.49981e-12	3.64376e-12
	43.8587	1.43045e-11	1.06777e-11	6.60574e-12	7.31433e-12	6.38611e-12	3.50823e-12
	43.7962	1.3937e-11	1.06462e-11	6.41293e-12	7.60567e-12	6.52824e-12	3.85891e-12
	43.6712	1.4343e-11	1.01755e-11	6.52836e-12	7.52772e-12	6.55666e-12	3.55601e-12
	43.6399	1.44055e-11	1.04972e-11	6.52471e-12	7.58947e-12	6.58035e-12	3.20031e-12
	43.5774	1.4494e-11	1.01248e-11	6.64066e-12	7.52683e-12	6.34821e-12	3.56897e-12
	43.3585	1.4565e-11	9.93711e-12	7.26262e-12	8.11177e-12	6.20135e-12	3.40919e-12
	43.3898	1.41268e-11	9.9139e-12	7.05886e-12	8.00056e-12	5.85552e-12	3.77821e-12
	43.296	1.3986e-11	9.75745e-12	7.37336e-12	7.6856e-12	6.42875e-12	3.66725e-12
	43.171	1.422e-11	9.60366e-12	7.07189e-12	7.86613e-12	6.12082e-12	3.14788e-12
	43.1084	1.39692e-11	9.72166e-12	6.50647e-12	8.30721e-12	5.86499e-12	2.72486e-12
	42.9834	1.37905e-11	9.68767e-12	7.02003e-12	8.44223e-12	6.04975e-12	3.16175e-12
	42.9521	1.40975e-11	9.99551e-12	7.10446e-12	7.90054e-12	6.05449e-12	2.73028e-12
	42.7646	1.3698e-11	9.8062e-12	7.1808e-12	8.52349e-12	5.92184e-12	2.88969e-12
	42.7333	1.35245e-11	9.7064e-12	7.47523e-12	7.85497e-12	6.13029e-12	3.66629e-12
	42.6708	1.3969e-11	9.94188e-12	7.01092e-12	8.29523e-12	6.31979e-12	3.14648e-12
	42.577	1.3476e-11	9.94373e-12	6.60757e-12	7.75336e-12	6.22504e-12	3.36883e-12
	42.4832	1.39035e-11	9.62102e-12	6.84937e-12	7.2561e-12	6.51876e-12	3.30766e-12
	42.4207	1.3739e-11	9.36798e-12	6.43716e-12	7.66767e-12	5.77972e-12	3.24132e-12
	42.3581	1.36585e-11	1.02865e-11	6.35039e-12	7.3719e-12	6.15871e-12	3.4024e-12
	42.2331	1.3912e-11	9.9235e-12	6.37801e-12	7.10555e-12	6.15398e-12	3.47924e-12
	42.108	1.3769e-11	9.94784e-12	5.87278e-12	7.09163e-12	6.15398e-12	3.13016e-12
	42.0455	1.3449e-11	9.89186e-12	6.76234e-12	7.49864e-12	6.07344e-12	3.56109e-12
	42.0143	1.3856e-11	9.73057e-12	6.39834e-12	7.72488e-12	6.26294e-12	3.38856e-12
	41.8892	1.36245e-11	9.7175e-12	6.03616e-12	7.96946e-12	6.13503e-12	3.12057e-12
	41.7329	1.33675e-11	9.27299e-12	6.45253e-12	7.95375e-12	6.19188e-12	3.32473e-12
	41.6704	1.3361e-11	9.33655e-12	6.61408e-12	8.02508e-12	5.92658e-12	2.98308e-12
	41.6078	1.31678e-11	9.72076e-12	6.51741e-12	7.92316e-12	5.69918e-12	3.16285e-12
	41.5141	1.3207e-11	9.54532e-12	7.08257e-12	7.53895e-12	6.0308e-12	3.46827e-12
	41.4203	1.31515e-11	9.21622e-12	6.59193e-12	7.22797e-12	6.12082e-12	2.87113e-12
	41.2952	1.30472e-11	9.13523e-12	6.4283e-12	7.65804e-12	6.01185e-12	2.67628e-12
	41.2327	1.31895e-11	9.18048e-12	6.48615e-12	7.66561e-12	5.92658e-12	3.03426e-12
	41.1389	1.3522e-11	9.25917e-12	6.75843e-12	7.70943e-12	5.85078e-12	2.7876e-12
	41.0139	1.27785e-11	9.5558e-12	6.70137e-12	7.98574e-12	5.50968e-12	3.01397e-12
	40.9513	1.29754e-11	9.25337e-12	7.09638e-12	7.85458e-12	5.63286e-12	3.36545e-12
	40.8888	1.3007e-11	9.58194e-12	6.69173e-12	7.76185e-12	5.71813e-12	3.31215e-12
	40.7638	1.29285e-11	9.52433e-12	6.3543e-12	7.21155e-12	5.7276e-12	3.3066e-12
	40.7012	1.297e-11	9.26417e-12	6.12032e-12	7.23963e-12	6.03554e-12	3.26381e-12
	40.5762	1.3152e-11	9.35818e-12	6.3913e-12	7.93194e-12	5.66128e-12	2.9759e-12
	40.5762	1.28115e-11	9.94629e-12	5.84152e-12	7.50997e-12	5.94553e-12	3.13527e-12
	40.4824	1.29695e-11	9.53625e-12	6.1383e-12	6.89984e-12	5.92658e-12	3.44746e-12
	40.3261	1.2883e-11	9.52639e-12	5.93115e-12	7.40053e-12	5.98817e-12	3.46062e-12
	40.3261	1.23934e-11	9.43951e-12	5.90874e-12	7.13217e-12	5.9171e-12	3.67702e-12
	40.2636	1.30355e-11	9.33503e-12	5.75397e-12	6.99082e-12	6.10187e-12	3.18119e-12
	40.076	1.30725e-11	9.48961e-12	5.67111e-12	7.66422e-12	5.96448e-12	3.16535e-12
	40.0447	1.25975e-11	8.96815e-12	6.19849e-12	7.49131e-12	5.66128e-12	3.40857e-12
	39.9509	1.30385e-11	9.18325e-12	6.01818e-12	7.66451e-12	5.9171e-12	3.1608e-12
	39.7634	1.2844e-11	9.27472e-12	5.9658e-12	7.75073e-12	5.71339e-12	2.90964e-12
	39.7321	1.26705e-11	9.19092e-12	6.34518e-12	7.9343e-12	5.7655e-12	2.9931e-12
	39.6383	1.25487e-11	8.88832e-12	6.13178e-12	7.20113e-12	5.74655e-12	2.98481e-12
	39.6071	1.23125e-11	8.94097e-12	6.13439e-12	7.74264e-12	5.63759e-12	2.96168e-12
	39.5133	1.25278e-11	8.79627e-12	6.54243e-12	7.73947e-12	5.75129e-12	2.86041e-12
	39.4507	1.25735e-11	8.73208e-12	6.17477e-12	7.98662e-12	5.67549e-12	2.56628e-12
	39.3257	1.23945e-11	9.21623e-12	6.19041e-12	7.96248e-12	5.26807e-12	2.9532e-12
	39.1694	1.2331e-11	8.49775e-12	6.50126e-12	7.90436e-12	5.29649e-12	3.36447e-12
	39.1381	1.2207e-11	8.91755e-12	6.00046e-12	7.71935e-12	5.63286e-12	3.32233e-12
	39.1069	1.2084e-11	8.788e-12	6.15575e-12	7.0634e-12	5.40072e-12	2.84766e-12
	38.9193	1.2357e-11	8.84388e-12	6.05909e-12	7.39653e-12	5.90763e-12	3.06987e-12
	38.763	1.25035e-11	8.91866e-12	5.4439e-12	7.15315e-12	5.59496e-12	2.99491e-12
	38.7942	1.21725e-11	8.90926e-12	5.70134e-12	7.21333e-12	5.34387e-12	3.21058e-12
	38.7005	1.2395e-11	8.72108e-12	5.58721e-12	6.80595e-12	5.34861e-12	3.46961e-12
	38.6379	1.2257e-11	8.87186e-12	5.3587e-12	6.87336e-12	5.93605e-12	3.00425e-12
	38.4816	1.18475e-11	8.94265e-12	5.18673e-12	6.82072e-12	5.7655e-12	3.57022e-12
	38.3878	1.23325e-11	8.84299e-12	5.48351e-12	6.5801e-12	5.86499e-12	2.85281e-12
	38.3253	1.20595e-11	8.76908e-12	5.07052e-12	7.18757e-12	5.95027e-12	2.86312e-12
	38.2003	1.2207e-11	8.26504e-12	5.60936e-12	7.16583e-12	5.40546e-12	2.90888e-12
	38.1377	1.21165e-11	8.40525e-12	5.72843e-12	7.67325e-12	5.48126e-12	3.31122e-12
	38.0752	1.21337e-11	8.44092e-12	5.68101e-12	7.62864e-12	5.07857e-12	3.26984e-12
	37.9189	1.2078e-11	8.43553e-12	5.80791e-12	6.89857e-12	5.27281e-12	3.27187e-12
	37.8876	1.20195e-11	8.29279e-12	5.4353e-12	7.08229e-12	5.45757e-12	2.96848e-12
	37.8251	1.1826e-11	8.32001e-12	5.71254e-12	7.41939e-12	5.37703e-12	2.42821e-12
	37.7938	1.19225e-11	8.50639e-12	5.94262e-12	7.29508e-12	5.30597e-12	2.84237e-12
	37.6375	1.21675e-11	8.40275e-12	5.51477e-12	7.2583e-12	5.17332e-12	2.41399e-12
	37.6063	1.1775e-11	8.32124e-12	6.06742e-12	7.61182e-12	5.09752e-12	2.85219e-12
	37.4187	1.15665e-11	8.30796e-12	5.6771e-12	7.37888e-12	5.20648e-12	3.11607e-12
	37.4187	1.17325e-11	8.6035e-12	5.65391e-12	7.30105e-12	5.09278e-12	3.00729e-12
	37.2624	1.13005e-11	8.47248e-12	5.41263e-12	6.8719e-12	5.14963e-12	3.06735e-12
	37.2311	1.16415e-11	8.4639e-12	5.46553e-12	6.21677e-12	5.58548e-12	3.00799e-12
	37.0748	1.16e-11	8.46189e-12	4.89698e-12	6.58221e-12	5.20175e-12	2.94042e-12
	37.0123	1.15185e-11	8.46024e-12	4.98557e-12	6.77018e-12	5.02172e-12	2.93436e-12
	36.8872	1.1593e-11	8.46941e-12	4.78963e-12	6.30475e-12	5.29176e-12	2.97837e-12
	36.8247	1.13955e-11	8.37159e-12	4.86546e-12	6.59505e-12	5.61864e-12	2.97129e-12
	36.7934	1.14444e-11	8.48621e-12	4.85217e-12	6.94765e-12	5.42914e-12	3.2857e-12
	36.6684	1.1902e-11	8.12648e-12	5.17448e-12	6.54272e-12	5.45283e-12	2.85756e-12
	36.6059	1.127e-11	8.25009e-12	4.39592e-12	6.84274e-12	5.46704e-12	2.87851e-12
	36.4496	1.14845e-11	7.6675e-12	5.35896e-12	7.40482e-12	5.03593e-12	2.70575e-12
	36.2932	1.15455e-11	7.82769e-12	5.05462e-12	7.42619e-12	5.41967e-12	2.72403e-12
	36.3558	1.11763e-11	7.80764e-12	5.59946e-12	7.65679e-12	4.82275e-12	2.80975e-12
	36.2307	1.12501e-11	8.25148e-12	5.34854e-12	6.9983e-12	5.30597e-12	2.93173e-12
	36.0744	1.11188e-11	7.70694e-12	5.033e-12	6.90499e-12	5.20648e-12	2.49263e-12
	36.0744	1.08362e-11	7.69256e-12	5.02231e-12	6.88109e-12	4.89381e-12	2.3237e-12
	35.8868	1.09945e-11	7.59228e-12	5.56923e-12	7.08158e-12	4.92697e-12	2.45739e-12
	35.8243	1.11495e-11	7.70153e-12	5.02336e-12	6.83704e-12	4.81327e-12	2.19469e-12
	35.8243	1.08605e-11	8.13906e-12	5.35583e-12	7.44045e-12	5.07857e-12	2.77464e-12
	35.6993	1.09215e-11	7.55771e-12	5.19324e-12	7.12556e-12	4.76116e-12	3.15322e-12
	35.6055	1.08845e-11	8.04517e-12	4.99183e-12	7.33523e-12	4.9554e-12	2.66715e-12
	35.4804	1.07125e-11	7.69273e-12	4.81282e-12	6.78231e-12	4.93645e-12	2.91233e-12
	35.3866	1.09465e-11	7.95659e-12	5.12211e-12	6.47688e-12	5.13068e-12	2.8139e-12
	35.3241	1.082e-11	8.02699e-12	4.20728e-12	6.72362e-12	4.82748e-12	2.69791e-12
	35.2929	1.0956e-11	7.89781e-12	4.82012e-12	6.90449e-12	4.54797e-12	3.05975e-12
	35.1678	1.0918e-11	7.74825e-12	4.56763e-12	6.58008e-12	4.78485e-12	3.2322e-12
	35.0115	1.0741e-11	7.91699e-12	4.27294e-12	6.71952e-12	5.34387e-12	2.81361e-12
	34.949	1.04485e-11	7.73437e-12	4.65518e-12	6.89608e-12	5.04541e-12	2.90568e-12
	34.9802	1.0859e-11	7.61197e-12	4.25835e-12	6.30356e-12	5.41967e-12	2.62534e-12
	34.8239	1.08705e-11	7.68144e-12	4.22369e-12	6.7102e-12	5.34387e-12	2.76365e-12
	34.7614	1.067e-11	7.35378e-12	4.62548e-12	6.8448e-12	5.01225e-12	2.63399e-12
	34.6676	1.06934e-11	7.28321e-12	4.62965e-12	7.09197e-12	5.23491e-12	2.72506e-12
	34.5426	1.05169e-11	7.33253e-12	4.52933e-12	7.18529e-12	4.55271e-12	2.87905e-12
	34.4488	1.03121e-11	7.16382e-12	4.64398e-12	6.98781e-12	4.93645e-12	2.6867e-12
	34.355	1.02812e-11	7.09716e-12	4.68906e-12	7.01925e-12	5.11173e-12	2.47502e-12
	34.3237	1.03306e-11	7.3599e-12	4.69583e-12	7.22335e-12	4.6522e-12	2.34865e-12
	34.2299	1.04041e-11	7.372e-12	4.80996e-12	7.21002e-12	4.87486e-12	2.22664e-12
	34.0736	1.0632e-11	7.27776e-12	4.60307e-12	6.53507e-12	4.57166e-12	2.04597e-12
	34.0424	1.01865e-11	7.42043e-12	4.6075e-12	7.85581e-12	4.63799e-12	2.59045e-12
	33.9798	1.01415e-11	7.19499e-12	4.8764e-12	6.76278e-12	4.56219e-12	2.85405e-12
	33.8548	1.01158e-11	7.61788e-12	4.57363e-12	7.13351e-12	4.60482e-12	2.49598e-12
	33.7923	9.8667e-12	7.31678e-12	4.55409e-12	6.32839e-12	4.96013e-12	2.42642e-12
	33.6047	1.00535e-11	7.06431e-12	4.34459e-12	5.88881e-12	5.05015e-12	2.50219e-12
	33.5422	1.0111e-11	7.28571e-12	3.65854e-12	6.0626e-12	4.67115e-12	2.53034e-12
	33.4796	1.03035e-11	7.36225e-12	4.3829e-12	6.18815e-12	4.5006e-12	2.83265e-12
	33.4171	1.0193e-11	7.43911e-12	3.84484e-12	6.17741e-12	4.70905e-12	2.88744e-12
	33.3546	1.00865e-11	7.41807e-12	3.88132e-12	6.19709e-12	5.00277e-12	2.53418e-12
	33.1983	1.00175e-11	7.40211e-12	4.13641e-12	6.20767e-12	4.67589e-12	2.87176e-12
	33.1357	1.0185e-11	7.11054e-12	3.89096e-12	5.96215e-12	5.17806e-12	2.34612e-12
	33.042	1.0083e-11	7.22967e-12	3.94255e-12	6.64969e-12	5.0312e-12	2.37707e-12
	32.9794	1.01319e-11	6.96331e-12	3.66583e-12	6.55154e-12	4.60009e-12	2.80972e-12
	32.9169	1.003e-11	6.81074e-12	4.23047e-12	6.79605e-12	4.71379e-12	2.60606e-12
	32.7919	9.71215e-12	6.98027e-12	3.91858e-12	7.13387e-12	4.14529e-12	2.41796e-12
	32.6355	9.8435e-12	6.94552e-12	4.24063e-12	6.63079e-12	4.55745e-12	2.72606e-12
	32.6043	9.73775e-12	6.69567e-12	3.85344e-12	6.68834e-12	4.76116e-12	2.64433e-12
	32.5418	9.594e-12	6.86615e-12	4.54497e-12	6.8595e-12	4.49586e-12	1.96665e-12
	32.4167	9.5643e-12	6.94038e-12	3.95193e-12	6.85805e-12	4.50534e-12	2.28824e-12
	32.3542	9.749e-12	6.76801e-12	4.15543e-12	6.82542e-12	4.6901e-12	2.2908e-12
	32.2291	9.48715e-12	7.00432e-12	4.3089e-12	7.1664e-12	4.33005e-12	2.72038e-12
	32.1353	9.682e-12	6.9136e-12	4.42771e-12	6.82087e-12	4.35374e-12	2.66154e-12
	32.1041	9.7835e-12	7.1266e-12	3.98241e-12	6.86079e-12	4.43901e-12	2.68242e-12
	32.0103	9.365e-12	7.07596e-12	3.99935e-12	5.99246e-12	4.49112e-12	2.53287e-12
	32.0103	9.3215e-12	6.69738e-12	3.86464e-12	5.75849e-12	4.62377e-12	2.58658e-12
	31.854	9.5655e-12	6.79818e-12	3.78465e-12	6.16788e-12	4.20214e-12	2.41772e-12
	31.7915	9.6947e-12	7.05612e-12	3.86282e-12	6.45886e-12	4.35848e-12	2.33347e-12
	31.6352	9.4695e-12	6.86447e-12	3.80836e-12	6.01778e-12	4.73274e-12	2.94144e-12
	31.5414	9.454e-12	6.86894e-12	3.21246e-12	5.90555e-12	4.58587e-12	2.39194e-12
	31.5101	9.2925e-12	6.80468e-12	3.6773e-12	6.21681e-12	4.47691e-12	2.66175e-12
	31.3538	9.542e-12	6.7381e-12	3.59131e-12	5.85917e-12	4.60956e-12	2.57314e-12
	31.3225	9.4125e-12	6.7542e-12	4.01472e-12	6.4221e-12	4.70905e-12	2.64803e-12
	31.2287	9.378e-12	6.31548e-12	3.63092e-12	6.2162e-12	4.44849e-12	2.51571e-12
	31.1975	9.3935e-12	6.31305e-12	3.75781e-12	6.74325e-12	4.33005e-12	2.11802e-12
	31.0099	8.85055e-12	6.42926e-12	3.53972e-12	6.64606e-12	4.29689e-12	2.44521e-12
	30.9786	9.08054e-12	6.31699e-12	3.95011e-12	6.44193e-12	4.24478e-12	2.4912e-12
	30.7911	9.04925e-12	6.33892e-12	3.35655e-12	6.67158e-12	4.28268e-12	2.17936e-12
	30.8223	9.00285e-12	6.38593e-12	4.00821e-12	6.80896e-12	4.24004e-12	1.99274e-12
	30.6348	8.8958e-12	6.46607e-12	3.80732e-12	6.73239e-12	4.36795e-12	2.04315e-12
	30.5722	9.29846e-12	6.49199e-12	3.59913e-12	6.86422e-12	4.00316e-12	1.67081e-12
	30.5722	8.7526e-12	6.29477e-12	3.64108e-12	6.67812e-12	4.19266e-12	2.42301e-12
	30.4472	8.8305e-12	6.39831e-12	3.8735e-12	6.9058e-12	3.83262e-12	2.29274e-12
	30.3221	8.747e-12	6.74851e-12	3.46963e-12	6.7968e-12	4.20688e-12	2.40565e-12
	30.1971	8.7295e-12	6.16859e-12	3.71664e-12	6.16598e-12	4.1216e-12	2.24197e-12
	30.1658	8.8775e-12	6.32965e-12	3.55483e-12	5.96646e-12	4.49586e-12	2.34922e-12
	30.1033	9.065e-12	6.13123e-12	3.13924e-12	5.97236e-12	4.03159e-12	2.13435e-12
	29.9782	8.86785e-12	6.64334e-12	3.46468e-12	6.22498e-12	4.37743e-12	2.23476e-12
	29.9157	8.928e-12	6.16885e-12	2.83464e-12	6.0407e-12	4.21161e-12	2.52137e-12
	29.8532	8.8715e-12	6.30753e-12	3.14211e-12	5.48447e-12	4.44375e-12	2.36581e-12
	29.7594	8.6558e-12	6.25877e-12	3.22575e-12	5.78342e-12	4.48165e-12	2.28724e-12
	29.6344	8.886e-12	6.11128e-12	3.32867e-12	5.77665e-12	4.70431e-12	1.97959e-12
	29.6344	8.6722e-12	6.17358e-12	3.12048e-12	6.19742e-12	4.73274e-12	2.05706e-12
	29.478	8.62e-12	5.69242e-12	3.29401e-12	6.06927e-12	4.41532e-12	2.25473e-12
	29.3843	8.74635e-12	6.12411e-12	3.30339e-12	6.57658e-12	4.20688e-12	2.10305e-12
	29.2905	8.6584e-12	5.98642e-12	3.29036e-12	6.81877e-12	3.69997e-12	2.30039e-12
	29.1967	8.36975e-12	5.93475e-12	3.37062e-12	6.58869e-12	4.01738e-12	2.2989e-12
	29.1342	8.4964e-12	5.76538e-12	3.12934e-12	6.15877e-12	4.06475e-12	1.96111e-12
	28.9778	8.3026e-12	5.93264e-12	3.49569e-12	6.43229e-12	3.91789e-12	1.78629e-12
	28.9153	8.2714e-12	6.08189e-12	3.45817e-12	6.50827e-12	4.03633e-12	1.90225e-12
	28.8528	8.2467e-12	5.98109e-12	3.44826e-12	6.40917e-12	4.20688e-12	1.64184e-12
	28.7903	8.2115e-12	5.72771e-12	3.87324e-12	6.90839e-12	3.77103e-12	2.23199e-12
	28.7278	8.2273e-12	6.12653e-12	3.19265e-12	6.35891e-12	3.87999e-12	2.41695e-12
	28.5402	8.0741e-12	6.16666e-12	3.32241e-12	6.06723e-12	4.03633e-12	2.29736e-12
	28.4777	8.08485e-12	6.02664e-12	3.19787e-12	6.10171e-12	3.87999e-12	2.01754e-12
	28.4464	8.034e-12	5.94454e-12	3.41074e-12	5.39875e-12	4.09791e-12	1.90395e-12
	28.3839	8.1e-12	5.77981e-12	2.66085e-12	5.37746e-12	4.10265e-12	2.46112e-12
	28.2588	8.4589e-12	6.13308e-12	3.26952e-12	5.5212e-12	3.77577e-12	2.17394e-12
	28.1963	8.146e-12	5.86089e-12	2.61473e-12	5.47527e-12	4.04106e-12	2.41425e-12
	28.0712	8.2095e-12	5.82882e-12	3.03293e-12	5.42172e-12	4.54797e-12	2.01965e-12
	27.9775	7.9342e-12	5.84806e-12	2.67544e-12	5.99714e-12	4.33005e-12	2.2963e-12
	27.8211	8.3295e-12	5.76208e-12	2.75804e-12	5.57165e-12	4.24478e-12	2.08154e-12
	27.8524	7.8605e-12	5.64989e-12	2.85236e-12	5.94858e-12	4.35848e-12	2.16128e-12
	27.6648	8.045e-12	5.14859e-12	3.11605e-12	5.92403e-12	3.85157e-12	2.31995e-12
	27.6336	8.02905e-12	5.4992e-12	3.11631e-12	6.15645e-12	3.95579e-12	2.03857e-12
	27.6023	7.581e-12	5.25393e-12	2.86252e-12	6.4652e-12	3.54363e-12	2.15382e-12
	27.446	7.7654e-12	5.4639e-12	2.63297e-12	6.06149e-12	3.9321e-12	2.12658e-12
	27.4147	7.6803e-12	5.46183e-12	2.47559e-12	6.26983e-12	3.8563e-12	1.76059e-12
	27.3209	7.6388e-12	5.58764e-12	3.21584e-12	6.60982e-12	3.53889e-12	1.56743e-12
	27.1959	7.42185e-12	5.75616e-12	3.24972e-12	6.70649e-12	3.8942e-12	1.61684e-12
	27.1646	7.76e-12	5.04057e-12	2.78748e-12	6.36825e-12	3.72365e-12	1.66472e-12
	27.0396	7.34265e-12	5.52051e-12	2.86695e-12	6.27316e-12	3.80893e-12	1.9509e-12
	26.852	7.52125e-12	5.53012e-12	2.9003e-12	6.26458e-12	3.6668e-12	2.11003e-12
	26.8833	7.4638e-12	5.84231e-12	2.93366e-12	6.1213e-12	3.64312e-12	2.02172e-12
	26.7582	7.34945e-12	5.34267e-12	2.53812e-12	5.67901e-12	3.45836e-12	1.95768e-12
	26.6644	7.4505e-12	5.17222e-12	2.52405e-12	5.19633e-12	3.8942e-12	1.87287e-12
	26.6019	7.3662e-12	5.49269e-12	2.11054e-12	5.32344e-12	3.70944e-12	2.29859e-12
	26.5706	7.52425e-12	5.47548e-12	2.3242e-12	5.59395e-12	3.63838e-12	2.03529e-12
	26.4143	7.449e-12	5.09725e-12	2.35547e-12	4.92022e-12	3.72365e-12	2.38971e-12
	26.3518	7.5775e-12	5.31887e-12	2.27704e-12	5.30907e-12	4.1216e-12	2.03564e-12
	26.258	7.403e-12	5.16197e-12	2.23197e-12	5.7037e-12	3.82788e-12	2.13181e-12
	26.1642	7.6265e-12	5.11218e-12	2.24421e-12	5.76668e-12	3.82788e-12	2.15978e-12
	26.0079	7.2055e-12	5.13752e-12	2.165e-12	5.70717e-12	4.09791e-12	2.25632e-12
	25.9454	7.506e-12	4.7148e-12	2.20878e-12	5.72874e-12	3.9321e-12	2.01996e-12
	25.9141	7.45705e-12	4.95685e-12	2.26844e-12	6.23856e-12	3.64785e-12	2.05338e-12
	25.7578	7.1834e-12	5.07211e-12	2.39612e-12	6.24333e-12	3.40151e-12	2.54627e-12
	25.7266	6.99865e-12	4.88982e-12	2.56574e-12	6.3028e-12	3.68575e-12	1.9109e-12
	25.6015	6.77935e-12	4.94668e-12	2.0071e-12	6.02815e-12	3.39203e-12	1.69528e-12
	25.5077	6.882e-12	5.06344e-12	2.10169e-12	6.23486e-12	3.15516e-12	1.30642e-12
	25.4452	6.82735e-12	5.21677e-12	2.53812e-12	6.29824e-12	3.46309e-12	1.52829e-12
	25.3202	6.6665e-12	4.86565e-12	2.49201e-12	6.07036e-12	3.63364e-12	1.36133e-12
	25.2576	6.60605e-12	4.92898e-12	2.87425e-12	6.12023e-12	3.54837e-12	1.69272e-12
	25.1638	6.74875e-12	4.88942e-12	2.7114e-12	5.95063e-12	3.10304e-12	2.01713e-12
	25.1013	6.55145e-12	5.27695e-12	2.37371e-12	6.06623e-12	3.24043e-12	2.25494e-12
	25.0388	6.59639e-12	4.91609e-12	2.22206e-12	5.4306e-12	3.26412e-12	1.98619e-12
	24.8825	6.6505e-12	4.97319e-12	2.13087e-12	5.24694e-12	3.48204e-12	1.54534e-12
	24.7887	6.7814e-12	4.8639e-12	2.13347e-12	5.1562e-12	3.37782e-12	1.73399e-12
	24.7574	6.9909e-12	5.02923e-12	1.99173e-12	5.11821e-12	3.27359e-12	2.0068e-12
	24.6949	6.78985e-12	5.07493e-12	1.89636e-12	5.14966e-12	3.6289e-12	2.33859e-12
	24.5386	6.7675e-12	4.9561e-12	1.34449e-12	5.07637e-12	3.69049e-12	2.08811e-12
	24.5386	6.948e-12	4.7573e-12	2.18037e-12	5.23717e-12	3.64312e-12	2.1234e-12
	24.3198	6.824e-12	4.84189e-12	1.86666e-12	5.47305e-12	3.7426e-12	1.92799e-12
	24.226	6.5735e-12	4.72231e-12	1.96072e-12	5.69646e-12	3.66207e-12	1.87678e-12
	24.1947	6.71715e-12	4.32792e-12	2.01101e-12	5.77975e-12	3.52942e-12	1.87156e-12
	24.0697	6.82588e-12	4.60385e-12	1.8935e-12	5.70416e-12	3.43467e-12	1.95187e-12
	24.0697	6.57305e-12	4.49447e-12	2.07042e-12	5.81694e-12	3.15989e-12	2.25499e-12
	23.8821	6.4451e-12	4.54337e-12	2.34531e-12	5.66804e-12	3.28307e-12	1.81781e-12
	23.8508	6.07935e-12	4.20235e-12	1.60506e-12	6.05137e-12	3.10304e-12	1.73329e-12
	23.7258	6.49765e-12	4.668e-12	2.15223e-12	5.85297e-12	3.35887e-12	1.42627e-12
	23.7258	6.1441e-12	4.65713e-12	2.20591e-12	6.18851e-12	3.15042e-12	1.37824e-12
	23.6007	6.1415e-12	4.35938e-12	2.33411e-12	6.04489e-12	3.31623e-12	1.64154e-12
	23.4444	5.98735e-12	4.5221e-12	2.3018e-12	6.11663e-12	3.10778e-12	1.67284e-12
	23.4444	6.25225e-12	4.43145e-12	2.10325e-12	6.02869e-12	3.14568e-12	2.06041e-12
	23.3506	6.0058e-12	4.81801e-12	2.09699e-12	6.1474e-12	3.24991e-12	1.89165e-12
	23.2256	6.0615e-12	4.4366e-12	2.08605e-12	5.24903e-12	3.37308e-12	1.89047e-12
	23.163	5.80685e-12	4.5429e-12	1.82315e-12	5.5399e-12	3.49152e-12	1.86951e-12
	23.0693	6.1521e-12	4.48468e-12	1.32756e-12	5.11976e-12	2.8188e-12	1.87842e-12
	22.9442	6.1953e-12	4.74462e-12	1.57874e-12	4.83977e-12	3.09357e-12	1.71927e-12
	22.8817	5.96045e-12	4.3524e-12	1.52402e-12	4.65042e-12	3.44888e-12	1.92827e-12
	22.8192	6.111e-12	4.16837e-12	1.11624e-12	5.08781e-12	3.24517e-12	2.07536e-12
	22.6941	5.7923e-12	4.46318e-12	1.77755e-12	5.10632e-12	3.12673e-12	1.87546e-12
	22.6316	6.0631e-12	4.22413e-12	1.34971e-12	5.24304e-12	3.38256e-12	1.83365e-12
	22.6003	6.042e-12	4.17176e-12	1.43022e-12	5.5209e-12	3.46783e-12	1.93074e-12
	22.4753	6.03e-12	3.67818e-12	1.55894e-12	5.82968e-12	3.14094e-12	1.95641e-12
	22.3815	5.79685e-12	4.02985e-12	1.64909e-12	5.85689e-12	2.83301e-12	1.72196e-12
	22.2877	5.7353e-12	4.31247e-12	1.58499e-12	5.91092e-12	2.71457e-12	2.02976e-12
	22.2252	5.7486e-12	4.21632e-12	1.68036e-12	5.40823e-12	2.87091e-12	1.85177e-12
	22.1001	5.5588e-12	4.05438e-12	1.31844e-12	5.5777e-12	2.73352e-12	1.90454e-12
	22.0376	5.5777e-12	4.10258e-12	1.68114e-12	5.785e-12	2.87565e-12	1.05797e-12
	21.9438	5.7226e-12	4.26213e-12	1.94457e-12	5.75291e-12	2.61509e-12	1.45519e-12
	21.85	5.75935e-12	4.10718e-12	1.43569e-12	5.56966e-12	2.90881e-12	1.56646e-12
	21.725	5.42529e-12	4.09267e-12	2.06104e-12	5.61839e-12	2.92302e-12	1.65787e-12
	21.6312	5.42115e-12	4.15241e-12	1.73898e-12	5.6287e-12	2.86143e-12	1.77434e-12
	21.5999	5.7049e-12	4.35278e-12	1.5717e-12	5.77204e-12	2.84248e-12	1.94475e-12
	21.5061	5.1215e-12	3.90126e-12	1.63163e-12	5.20941e-12	2.80932e-12	1.87016e-12
	21.3498	5.413e-12	3.99168e-12	1.32443e-12	4.94112e-12	2.86143e-12	1.70184e-12
	21.2873	5.4651e-12	3.79348e-12	1.13292e-12	5.05763e-12	2.66246e-12	1.46702e-12
	21.1935	5.4058e-12	3.94126e-12	1.69547e-12	4.73044e-12	2.94671e-12	1.52491e-12
	21.1623	5.29405e-12	3.93198e-12	9.61731e-13	4.56541e-12	3.14568e-12	2.04639e-12
	21.0059	5.25515e-12	3.88419e-12	8.68189e-13	4.67546e-12	3.14568e-12	1.80661e-12
	21.0059	5.0461e-12	3.99745e-12	1.5493e-12	5.17422e-12	3.08883e-12	1.57739e-12
	20.8496	5.41585e-12	3.80549e-12	7.72824e-13	4.95431e-12	3.15516e-12	1.78257e-12
	20.7558	5.38485e-12	3.88726e-12	9.77885e-13	5.27727e-12	3.23096e-12	1.50459e-12
	20.7246	5.14538e-12	3.44181e-12	8.73401e-13	4.92416e-12	3.01777e-12	1.65294e-12
	20.5995	5.08225e-12	3.85009e-12	1.17226e-12	5.52149e-12	2.8567e-12	1.70285e-12
	20.537	5.0966e-12	3.63835e-12	1.26607e-12	5.40739e-12	2.52507e-12	1.32602e-12
	20.4432	4.9732e-12	3.64604e-12	1.59958e-12	5.86668e-12	2.76668e-12	1.67789e-12
	20.3182	4.6527e-12	3.5482e-12	9.54174e-13	5.38197e-12	2.75247e-12	1.37339e-12
	20.2556	4.8642e-12	3.79089e-12	1.45237e-12	5.78107e-12	2.58666e-12	1.15385e-12
	20.1619	4.57615e-12	3.99179e-12	1.4224e-12	5.76443e-12	2.80932e-12	1.30207e-12
	20.0993	4.7015e-12	3.52951e-12	8.9164e-13	5.37509e-12	2.82827e-12	1.21212e-12
	20.0368	4.45905e-12	3.63268e-12	1.68765e-12	5.43609e-12	2.79511e-12	1.63075e-12
	19.8492	4.71495e-12	3.46877e-12	1.21421e-12	5.65322e-12	2.53455e-12	1.7594e-12
	19.818	4.63735e-12	3.93922e-12	1.37081e-12	5.19185e-12	2.87565e-12	1.65579e-12
	19.6929	4.7595e-12	3.53792e-12	1.23975e-12	5.0569e-12	2.54402e-12	1.64295e-12
	19.6617	4.6954e-12	3.67725e-12	1.06309e-12	5.02516e-12	3.10304e-12	1.60863e-12
	19.5679	4.63055e-12	3.67e-12	4.29405e-13	4.78647e-12	2.56297e-12	1.2965e-12
	19.4741	4.7198e-12	3.80341e-12	1.098e-12	4.6804e-12	2.62456e-12	1.39643e-12
	19.349	4.5799e-12	3.62715e-12	4.54679e-13	4.50052e-12	2.58192e-12	1.77845e-12
	19.3178	4.66375e-12	3.39276e-12	2.37111e-13	4.57147e-12	2.9704e-12	1.5703e-12
	19.2552	4.3626e-12	3.41174e-12	3.40814e-13	4.81309e-12	2.48717e-12	1.63255e-12
	19.1302	4.69005e-12	3.40532e-12	-8.05134e-14	4.83473e-12	2.61035e-12	1.67433e-12
	19.0364	4.5247e-12	3.3629e-12	4.39566e-13	5.07926e-12	2.70983e-12	1.71433e-12
	18.8488	4.6585e-12	2.97154e-12	5.03664e-13	4.93009e-12	2.64351e-12	1.73277e-12
	18.8488	4.46853e-12	3.23218e-12	6.31079e-13	5.8356e-12	2.61982e-12	1.57066e-12
	18.7863	4.26595e-12	3.34604e-12	6.92832e-13	5.48576e-12	2.33084e-12	1.86618e-12
	18.6925	4.213e-12	3.25025e-12	8.23112e-13	5.10939e-12	2.35926e-12	1.83581e-12
	18.5675	3.95755e-12	3.38835e-12	6.79022e-13	5.40858e-12	2.24556e-12	1.33441e-12
	18.505	4.1057e-12	3.37629e-12	5.92516e-13	5.64949e-12	2.56297e-12	1.17196e-12
	18.4424	4.00145e-12	3.36447e-12	1.09462e-12	5.28531e-12	2.4019e-12	1.12167e-12
	18.3486	4.1128e-12	3.21496e-12	7.14719e-13	5.31388e-12	2.61509e-12	1.11861e-12
	18.2861	3.9543e-12	3.25972e-12	1.39035e-12	5.77929e-12	2.48717e-12	1.47839e-12
	18.1298	4.0581e-12	3.31476e-12	8.66886e-13	5.47623e-12	2.26451e-12	1.61974e-12
	18.036	4.1054e-12	3.47474e-12	8.95027e-13	5.50983e-12	2.6293e-12	1.50249e-12
	17.9422	4.01835e-12	3.15494e-12	6.26389e-13	5.00878e-12	2.22187e-12	1.27228e-12
	17.911	3.89e-12	3.21826e-12	5.26333e-13	4.41293e-12	2.46822e-12	1.30972e-12
	17.7859	3.94665e-12	3.11436e-12	-4.79432e-14	4.67478e-12	2.42559e-12	1.29703e-12
	17.6609	4.09015e-12	3.23224e-12	4.12729e-13	4.58308e-12	2.30715e-12	1.20109e-12
	17.5671	3.6864e-12	3.02701e-12	4.95066e-14	4.45274e-12	2.64825e-12	1.52054e-12
	17.4733	3.8079e-12	2.84816e-12	1.83695e-13	4.68862e-12	2.54876e-12	1.57745e-12
	17.442	3.8203e-12	3.09026e-12	2.30596e-13	4.62717e-12	2.42085e-12	1.49215e-12
	17.3795	3.90865e-12	3.17596e-12	-1.51386e-13	5.01737e-12	2.29767e-12	1.31782e-12
	17.2545	3.8829e-12	2.99346e-12	-4.79432e-14	4.97944e-12	2.67193e-12	1.35914e-12
	17.1607	3.98091e-12	2.4785e-12	1.05006e-13	5.40562e-12	2.25504e-12	1.5341e-12
	17.0981	3.84065e-12	3.05385e-12	1.0683e-14	5.53308e-12	2.24082e-12	1.28115e-12
	16.9731	3.7599e-12	2.76174e-12	3.42638e-13	5.47213e-12	1.89499e-12	1.57294e-12
	16.9418	3.5046e-12	2.89541e-12	5.2008e-13	5.57628e-12	2.30715e-12	1.24222e-12
	16.7855	3.3172e-12	2.91343e-12	2.17568e-13	5.43951e-12	2.08923e-12	1.2014e-12
	16.7855	3.55425e-12	2.98314e-12	3.2492e-13	5.48374e-12	2.05606e-12	9.55052e-13
	16.6917	3.182e-12	3.30005e-12	5.95121e-13	5.65514e-12	2.24556e-12	9.0455e-13
	16.5979	3.39745e-12	2.96842e-12	2.3242e-13	5.2604e-12	2.22187e-12	8.08083e-13
	16.5042	3.15655e-12	2.83399e-12	6.77719e-13	5.43376e-12	2.35926e-12	9.56395e-13
	16.4104	3.2124e-12	2.65733e-12	3.36905e-13	5.49069e-12	2.12713e-12	1.48072e-12
	16.3478	3.11915e-12	2.99862e-12	2.52744e-13	5.43962e-12	2.06554e-12	1.19887e-12
	16.1915	3.0097e-12	2.6787e-12	3.51236e-13	5.08079e-12	1.91394e-12	1.41283e-12
	16.1603	3.24765e-12	2.69591e-12	-6.01896e-14	4.74357e-12	2.30241e-12	1.36586e-12
	16.0977	3.25e-12	2.91091e-12	-1.0214e-13	4.71879e-12	1.96131e-12	1.1363e-12
	15.9414	3.2498e-12	2.69885e-12	-1.70667e-13	4.72122e-12	2.38769e-12	1.24172e-12
	15.8164	3.07755e-12	2.70206e-12	-9.38021e-15	4.53246e-12	2.364e-12	1.76418e-12
	15.7539	3.1473e-12	2.47175e-12	-3.93187e-13	4.44395e-12	2.12239e-12	1.32576e-12
	15.7226	3.07347e-12	2.89057e-12	-3.64786e-14	4.48983e-12	2.16976e-12	1.60338e-12
	15.5038	3.30285e-12	2.79445e-12	-3.8563e-13	4.65529e-12	2.52507e-12	1.22289e-12
	15.535	3.08965e-12	2.78219e-12	-2.56913e-13	4.69653e-12	2.37347e-12	1.56846e-12
	15.4412	3.21905e-12	2.35855e-12	-4.05172e-13	5.13436e-12	2.15555e-12	1.19592e-12
	15.3787	3.11355e-12	2.8311e-12	-5.28939e-14	5.51042e-12	2.24082e-12	1.36411e-12
	15.2224	3.06525e-12	2.68119e-12	-2.66554e-13	5.27917e-12	2.00395e-12	1.3943e-12
	15.1911	2.7417e-12	2.82544e-12	-1.27675e-14	5.20527e-12	1.96605e-12	1.34609e-12
	15.1599	2.66175e-12	2.87086e-12	-1.74055e-13	5.42794e-12	1.80498e-12	8.42953e-13
	14.941	2.77885e-12	2.93784e-12	2.40758e-13	5.36594e-12	2.07028e-12	8.35452e-13
	14.8785	2.642e-12	2.91099e-12	-2.11054e-13	5.80028e-12	1.94236e-12	9.84104e-13
	14.8473	2.6578e-12	2.44776e-12	-2.49878e-13	5.62183e-12	1.92341e-12	8.24775e-13
	14.6909	2.35105e-12	2.73936e-12	2.16266e-14	5.65389e-12	1.92341e-12	9.15591e-13
	14.6284	2.44335e-12	2.65782e-12	-3.28567e-13	5.36746e-12	1.76708e-12	1.29663e-12
	14.6284	2.33675e-12	2.82666e-12	-4.26278e-13	5.42251e-12	1.93763e-12	1.03933e-12
	14.4721	2.40015e-12	2.45502e-12	-4.09341e-13	4.89717e-12	1.98974e-12	1.14808e-12
	14.3783	2.60105e-12	2.56309e-12	-3.64785e-13	4.64978e-12	2.06554e-12	9.99759e-13
	14.3158	2.51285e-12	2.80991e-12	-5.66199e-13	3.919e-12	1.80971e-12	1.08165e-12
	14.1282	2.70025e-12	2.53303e-12	-5.65417e-13	4.53563e-12	1.985e-12	1.19392e-12
	14.1282	2.36634e-12	2.59284e-12	-7.35824e-13	4.42747e-12	2.06554e-12	1.62625e-12
	14.0657	2.61938e-12	2.23133e-12	-7.84549e-13	4.42264e-12	2.15081e-12	1.233e-12
	13.9406	2.598e-12	2.67776e-12	-6.95698e-13	4.56438e-12	1.76234e-12	1.56177e-12
	13.8469	2.43909e-12	2.50713e-12	-8.19986e-13	4.73056e-12	2.05606e-12	1.06858e-12
	13.7218	2.23603e-12	2.4395e-12	-7.04557e-13	4.78313e-12	2.19345e-12	1.09843e-12
	13.7218	2.4751e-12	1.99659e-12	-6.28994e-13	4.87401e-12	1.82393e-12	1.25113e-12
	13.5968	2.2292e-12	2.39623e-12	-4.3175e-13	5.35024e-12	1.83814e-12	1.02678e-12
	13.503	2.0837e-12	2.34033e-12	-3.79377e-13	5.13345e-12	1.31228e-12	1.40487e-12
	13.4092	2.1811e-12	2.46101e-12	-5.44312e-13	5.67913e-12	1.72918e-12	1.27623e-12
	13.3154	1.91575e-12	2.71678e-12	-4.46602e-13	5.44941e-12	1.69602e-12	9.6692e-13
	13.2216	2.13941e-12	2.63676e-12	-3.91102e-13	5.54174e-12	1.72918e-12	7.10646e-13
	13.1591	1.842e-12	2.84674e-12	-4.37221e-13	5.59229e-12	1.84761e-12	8.64612e-13
	13.0653	2.0289e-12	2.21664e-12	-5.761e-13	5.10121e-12	1.86656e-12	9.07057e-13
	12.8777	1.66386e-12	2.34255e-12	-4.21848e-13	5.70877e-12	1.53494e-12	7.87002e-13
	12.909	1.75205e-12	2.24277e-12	-4.06996e-13	5.39641e-12	1.65338e-12	9.76625e-13
	12.7839	1.8206e-12	2.75448e-12	-3.88236e-13	5.17928e-12	1.62969e-12	8.50911e-13
	12.7214	1.448e-12	2.25513e-12	-8.35098e-13	4.54075e-12	1.65812e-12	1.26876e-12
	12.5964	1.67625e-12	2.30245e-12	-1.09331e-12	4.57719e-12	1.78603e-12	8.686e-13
	12.5338	1.77835e-12	2.52786e-12	-1.09097e-12	4.08776e-12	1.77181e-12	1.10596e-12
	12.4401	1.743e-12	2.3863e-12	-8.21028e-13	4.12464e-12	1.59653e-12	9.34328e-13
	12.2525	1.70515e-12	2.42642e-12	-1.07091e-12	4.29411e-12	1.76234e-12	1.33672e-12
	12.2525	1.75779e-12	2.25743e-12	-9.14309e-13	3.90182e-12	1.7197e-12	1.37106e-12
	12.1587	1.77213e-12	2.46999e-12	-8.80957e-13	4.61099e-12	1.82866e-12	1.41155e-12
	12.0962	1.8445e-12	2.28067e-12	-1.18347e-12	4.31802e-12	2.01816e-12	1.21637e-12
	12.0336	1.72471e-12	2.70855e-12	-1.12172e-12	4.87171e-12	1.99448e-12	1.29488e-12
	11.9399	1.691e-12	2.10451e-12	-1.10921e-12	4.87843e-12	1.49704e-12	1.0339e-12
	11.7523	1.6822e-12	2.53437e-12	-1.50552e-12	5.00736e-12	1.65338e-12	1.11308e-12
	11.7523	1.4841e-12	2.46429e-12	-1.08263e-12	4.8512e-12	1.34544e-12	1.29377e-12
	11.6272	1.31891e-12	2.50461e-12	-1.09618e-12	5.62438e-12	1.34544e-12	9.05259e-13
	11.5647	1.04291e-12	2.565e-12	-9.32548e-13	5.433e-12	1.09436e-12	1.01371e-12
	11.5022	1.07245e-12	2.57838e-12	-1.16288e-12	5.26415e-12	1.32649e-12	6.36266e-13
	11.4084	9.515e-13	2.82919e-12	-6.56353e-13	5.60947e-12	1.43545e-12	8.93952e-13
	11.2833	1.1358e-12	2.2552e-12	-1.35544e-12	4.89066e-12	1.58705e-12	1.10162e-12
	11.2521	9.7665e-13	2.47688e-12	-1.09566e-12	5.28415e-12	1.19858e-12	9.69903e-13
	11.127	9.54005e-13	2.29799e-12	-7.31134e-13	5.05229e-12	1.23174e-12	1.08695e-12
	11.0332	8.28405e-13	2.51173e-12	-8.61415e-13	4.97193e-12	1.29333e-12	1.30047e-12
	10.9395	9.04305e-13	2.16297e-12	-1.01332e-12	4.32901e-12	1.16542e-12	1.23194e-12
	10.8769	6.1675e-13	2.10359e-12	-1.54721e-12	4.44531e-12	1.5681e-12	9.15294e-13
	10.8144	1.06595e-12	2.36894e-12	-1.43856e-12	3.67383e-12	1.08488e-12	8.97123e-13
	10.6581	1.2637e-12	2.4185e-12	-1.51021e-12	3.90613e-12	1.52547e-12	6.64544e-13
	10.5956	1.00215e-12	2.27986e-12	-1.47243e-12	3.85162e-12	1.66285e-12	1.07545e-12
	10.5018	1.07786e-12	2.01409e-12	-1.7072e-12	4.05606e-12	1.27912e-12	1.23174e-12
	10.4705	9.0205e-13	2.58964e-12	-1.56311e-12	4.23985e-12	1.45914e-12	1.2013e-12
	10.2829	1.17545e-12	2.2264e-12	-1.62199e-12	4.42293e-12	1.30754e-12	9.90531e-13
	10.2517	9.63e-13	2.31277e-12	-1.60453e-12	4.81203e-12	1.61548e-12	9.60336e-13
	10.0328	8.963e-13	2.04911e-12	-1.42657e-12	4.69897e-12	1.25543e-12	1.06988e-12
	10.0954	7.1005e-13	2.47774e-12	-1.70589e-12	5.33416e-12	1.50652e-12	8.55166e-13
	10.0016	4.859e-13	2.41745e-12	-1.5876e-12	5.40227e-12	1.16068e-12	8.67348e-13
	9.87654	6.00195e-13	2.52952e-12	-1.46982e-12	5.82956e-12	1.21753e-12	1.00003e-12
	9.78275	4.204e-13	2.72482e-12	-1.3471e-12	5.51022e-12	1.17489e-12	6.14555e-13
	9.72022	3.70695e-13	2.55533e-12	-1.57457e-12	5.56682e-12	1.24596e-12	8.58019e-13
	9.6577	1.65135e-13	2.73146e-12	-1.43309e-12	5.46451e-12	1.05172e-12	8.94394e-13
	9.53265	1.044e-13	2.20859e-12	-1.66368e-12	5.0382e-12	1.25069e-12	1.01237e-12
	9.47012	1.28385e-13	2.56383e-12	-1.27857e-12	5.16027e-12	1.05646e-12	6.63317e-13
	9.34507	2.10035e-13	2.13305e-12	-1.51386e-12	5.28501e-12	1.17016e-12	1.06016e-12
	9.28255	1.327e-13	2.53993e-12	-1.62017e-12	4.7394e-12	1.07067e-12	9.81416e-13
	9.22003	6.0405e-14	2.14142e-12	-1.47425e-12	4.48561e-12	9.5697e-13	1.14487e-12
	9.12624	1.7485e-13	2.06639e-12	-1.82575e-12	4.47492e-12	1.53494e-12	8.44913e-13
	8.96993	7.97e-14	2.32873e-12	-1.94821e-12	3.79025e-12	9.94869e-13	7.30484e-13
	8.93866	3.46895e-13	2.33083e-12	-1.99095e-12	4.15664e-12	1.16068e-12	8.15382e-13
	8.84488	2.169e-13	2.37996e-12	-1.97297e-12	3.76984e-12	1.27438e-12	1.08247e-12
	8.84488	1.6995e-13	2.10891e-12	-2.15406e-12	4.26362e-12	1.54915e-12	1.44926e-12
	8.6573	2.2655e-13	2.51159e-12	-1.94483e-12	4.53711e-12	1.16068e-12	1.30095e-12
	8.56351	6.9445e-14	2.20965e-12	-2.13113e-12	4.5675e-12	1.50178e-12	1.14382e-12
	8.4072	9.0895e-14	2.59719e-12	-1.98417e-12	4.71989e-12	1.24122e-12	9.49191e-13
	8.43847	-7.006e-14	2.39948e-12	-1.99668e-12	4.66668e-12	1.07541e-12	9.59282e-13
	8.31342	9.725e-14	2.6654e-12	-2.1921e-12	5.29018e-12	9.80657e-13	9.74322e-13
	8.25089	-1.481e-13	2.63054e-12	-2.23613e-12	5.18574e-12	1.20806e-12	1.14737e-12
	8.12584	-2.261e-13	2.72146e-12	-1.93701e-12	5.40554e-12	6.86934e-13	8.93483e-13
	8.03205	-6.1385e-13	2.90935e-12	-1.92633e-12	5.25465e-12	7.57996e-13	8.40078e-13
	8.09458	-3.256e-13	2.61452e-12	-2.01831e-12	5.37184e-12	8.90645e-13	8.76804e-13
	7.84448	-5.375e-13	2.98919e-12	-1.68505e-12	5.29555e-12	8.6222e-13	1.06833e-12
	7.84448	-3.7775e-13	2.53492e-12	-1.86353e-12	4.83433e-12	1.04698e-12	1.05479e-12
	7.65691	-4.874e-13	2.67334e-12	-1.83148e-12	5.07128e-12	6.82196e-13	6.73218e-13
	7.62564	-4.257e-13	2.30195e-12	-1.82288e-12	4.91355e-12	7.24833e-13	1.13204e-12
	7.59438	-5.74955e-13	2.71766e-12	-1.94092e-12	4.53919e-12	1.11804e-12	7.86312e-13
	7.40681	-7.1367e-13	2.23856e-12	-1.74889e-12	4.29149e-12	4.54797e-13	1.25829e-12
	7.34428	-5.6017e-13	2.33207e-12	-2.02977e-12	4.45795e-12	9.99607e-13	7.93003e-13
	7.25049	-6.3926e-13	2.47596e-12	-1.91955e-12	3.65098e-12	8.0537e-13	1.00925e-12
	7.21923	-4.52055e-13	2.53596e-12	-2.24578e-12	3.99484e-12	1.15594e-12	6.00905e-13
	7.06292	-5.869e-13	2.60931e-12	-2.4821e-12	3.78036e-12	9.47495e-13	1.04895e-12
	7.0004	-4.60095e-13	2.32802e-12	-2.63662e-12	4.21469e-12	1.3407e-12	1.16319e-12
	6.87535	-6.278e-13	2.76182e-12	-2.34218e-12	4.24432e-12	8.2432e-13	9.55181e-13
	6.84408	-6.11375e-13	2.50755e-12	-2.56965e-12	4.38094e-12	9.71182e-13	7.69877e-13
	6.7503	-5.7345e-13	2.98631e-12	-2.34296e-12	4.47699e-12	9.85394e-13	8.31661e-13
	6.65651	-8.075e-13	2.6456e-12	-2.81849e-12	5.05881e-12	6.01659e-13	1.15505e-12
	6.56272	-5.72445e-13	2.957e-12	-2.39247e-12	5.18149e-12	7.39046e-13	7.77439e-13
	6.43767	-8.552e-13	2.82831e-12	-2.33541e-12	5.26696e-12	7.43783e-13	9.90705e-13
	6.43767	-1.0506e-12	2.95653e-12	-2.0514e-12	5.15817e-12	5.68497e-13	8.89412e-13
	6.28136	-1.2965e-12	2.93884e-12	-2.38882e-12	5.1551e-12	3.31623e-13	5.76669e-13
	6.12505	-1.06491e-12	3.05297e-12	-2.05114e-12	5.24062e-12	6.06397e-13	8.4649e-13
	6.12505	-1.38757e-12	3.04068e-12	-2.31248e-12	5.25813e-12	6.06397e-13	9.17019e-13
	6.03126	-1.66325e-12	2.54458e-12	-2.202e-12	4.70279e-12	7.01146e-13	8.15806e-13
	5.93748	-1.5687e-12	2.93145e-12	-2.10742e-12	5.34729e-12	5.77972e-13	6.6714e-13
	5.87495	-1.3887e-12	2.40074e-12	-2.16761e-12	4.99256e-12	7.39046e-13	9.44028e-13
	5.7499	-1.22315e-12	3.02003e-12	-2.13842e-12	4.64206e-12	5.87447e-13	1.14791e-12
	5.7499	-1.41369e-12	2.63211e-12	-2.22467e-12	4.65715e-12	3.31623e-13	1.04596e-12
	5.62485	-1.5353e-12	2.72864e-12	-2.74371e-12	4.54091e-12	8.38533e-13	8.99129e-13
	5.46854	-1.4213e-12	2.49823e-12	-2.4451e-12	3.70108e-12	7.39046e-13	7.6405e-13
	5.40601	-1.32815e-12	3.03075e-12	-2.4141e-12	3.9057e-12	6.34821e-13	8.53692e-13
	5.34349	-1.65976e-12	2.82407e-12	-3.07306e-12	3.84036e-12	3.83735e-13	1.07666e-12
	5.18718	-1.25305e-12	2.63235e-12	-2.9446e-12	3.83172e-12	6.72721e-13	1.42381e-12
	5.15592	-1.62879e-12	3.25758e-12	-2.99541e-12	4.06327e-12	5.21122e-13	1.09906e-12
	5.09339	-1.4676e-12	2.81518e-12	-2.88311e-12	4.40356e-12	7.72208e-13	1.14263e-12
	4.9996	-1.4618e-12	3.32378e-12	-2.94252e-12	4.61961e-12	7.39046e-13	8.72259e-13
	4.87455	-1.51769e-12	2.99092e-12	-3.0014e-12	4.82289e-12	5.16385e-13	1.03583e-12
	4.81203	-1.75831e-12	3.17524e-12	-2.70983e-12	5.24713e-12	5.68497e-13	7.30112e-13
	4.68698	-1.7986e-12	3.35802e-12	-2.91125e-12	4.53833e-12	1.46862e-13	8.78463e-13
	4.59319	-1.7211e-12	3.40038e-12	-2.94356e-12	5.50987e-12	3.17411e-13	6.66325e-13
	4.46814	-2.0309e-12	3.21953e-12	-3.21141e-12	5.07696e-12	3.17411e-13	7.70293e-13
	4.43688	-1.9382e-12	3.18903e-12	-2.68456e-12	5.33444e-12	4.02685e-13	8.65781e-13
	4.28057	-2.21382e-12	3.26365e-12	-2.95137e-12	5.09706e-12	4.1216e-13	9.77282e-13
	4.28057	-2.09037e-12	3.02789e-12	-2.51259e-12	4.52071e-12	2.22661e-13	8.71721e-13
	4.15552	-2.1732e-12	3.29739e-12	-2.70254e-12	5.11132e-12	2.60561e-13	9.196e-13
	4.06173	-2.00535e-12	2.83878e-12	-2.61212e-12	4.76669e-12	-2.36874e-14	8.9456e-13
	3.99921	-2.35682e-12	3.07868e-12	-2.57122e-12	4.92152e-12	2.51086e-13	1.22676e-12
	3.90542	-2.34675e-12	3.07754e-12	-2.78722e-12	4.34693e-12	1.18437e-13	8.64526e-13
	3.8429	-2.21555e-12	2.95892e-12	-2.99124e-12	4.52384e-12	5.49547e-13	8.68372e-13
	3.78037	-2.27495e-12	3.07392e-12	-3.158e-12	3.69273e-12	4.54797e-13	7.64503e-13
	3.62406	-2.26435e-12	3.15123e-12	-3.07488e-12	4.09814e-12	4.40585e-13	8.56089e-13
	3.62406	-2.36795e-12	3.2188e-12	-3.24216e-12	3.89301e-12	5.59022e-13	8.75451e-13
	3.49901	-2.20895e-12	3.02805e-12	-3.28984e-12	4.21921e-12	3.78998e-13	1.07888e-12
	3.43649	-2.3631e-12	3.4809e-12	-3.76354e-12	4.62389e-12	3.45836e-13	9.96222e-13
	3.3427	-2.2037e-12	3.29304e-12	-3.36958e-12	4.53014e-12	3.31623e-13	1.09641e-12
	3.18639	-2.38725e-12	3.51248e-12	-3.33336e-12	4.64656e-12	2.93723e-13	1.10872e-12
	3.12386	-2.4014e-12	3.52577e-12	-3.22731e-12	4.83364e-12	1.61074e-13	7.88068e-13
	3.03007	-2.34255e-12	3.833e-12	-3.52982e-12	5.0552e-12	4.21635e-13	5.93006e-13
	2.87376	-2.7795e-12	3.69556e-12	-3.24555e-12	5.01976e-12	1.46862e-13	8.20604e-13
	2.8425	-2.77911e-12	3.79008e-12	-3.37322e-12	5.52668e-12	-1.32649e-13	7.45537e-13
	2.81124	-2.836e-12	3.90485e-12	-3.23174e-12	5.01223e-12	-9.94869e-14	6.53984e-13
	2.68619	-2.80865e-12	3.65879e-12	-3.1481e-12	5.45798e-12	4.26373e-14	8.6695e-13
	2.56114	-2.9028e-12	3.70254e-12	-3.06498e-12	5.14016e-12	1.37387e-13	8.43276e-13
	2.46735	-2.9197e-12	3.34203e-12	-2.78045e-12	4.91207e-12	2.60561e-13	9.60902e-13
	2.40483	-3.21074e-12	3.72535e-12	-2.79843e-12	5.09641e-12	1.70549e-13	6.78296e-13
	2.3423	-2.83975e-12	3.24006e-12	-2.97795e-12	4.98239e-12	2.08449e-13	7.07268e-13
	2.21725	-2.96285e-12	3.4214e-12	-2.90239e-12	4.55961e-12	2.60561e-13	1.04407e-12
	2.21725	-3.22735e-12	3.66549e-12	-3.27473e-12	4.9014e-12	2.84248e-14	7.4772e-13
	2.06094	-3.1954e-12	3.24558e-12	-3.42429e-12	4.23192e-12	2.55824e-13	9.57633e-13
	1.87337	-3.10735e-12	3.28971e-12	-3.32293e-12	3.55761e-12	-6.15872e-14	8.83396e-13
	1.81084	-3.12355e-12	3.66945e-12	-3.51367e-12	3.75397e-12	3.88473e-13	9.7809e-13
	1.77958	-3.34445e-12	3.74e-12	-3.71586e-12	3.89219e-12	4.73747e-14	7.60001e-13
	1.71705	-3.15917e-12	3.51433e-12	-3.62961e-12	4.18477e-12	2.70036e-13	1.3353e-12
	1.68579	-3.18729e-12	3.61365e-12	-4.09393e-12	4.44935e-12	-6.15871e-14	9.16884e-13
	1.56074	-3.3333e-12	3.44523e-12	-3.76745e-12	4.42958e-12	1.65812e-13	1.17958e-12
	1.40443	-3.17085e-12	4.14714e-12	-3.85813e-12	4.48999e-12	3.78998e-14	1.16062e-12
	1.37317	-3.37986e-12	3.83618e-12	-3.90581e-12	4.91444e-12	-1.27912e-13	9.8776e-13
	1.31064	-3.26575e-12	4.0365e-12	-3.84875e-12	4.84271e-12	3.36361e-13	7.23352e-13
	1.21686	-3.5175e-12	3.99566e-12	-3.49986e-12	4.91585e-12	-2.55824e-13	8.06125e-13
	1.12307	-3.327e-12	4.2264e-12	-3.6489e-12	5.29513e-12	-4.5006e-13	5.93381e-13
	0.935494	-3.64325e-12	4.11725e-12	-3.6218e-12	5.18539e-12	-3.7426e-13	6.36886e-13
	0.935494	-3.58645e-12	4.0505e-12	-3.15253e-12	5.39468e-12	-2.55824e-13	9.72268e-13
	0.904232	-3.8402e-12	4.25398e-12	-3.6304e-12	4.66014e-12	7.10621e-14	9.84982e-13
	0.747921	-3.89825e-12	3.96506e-12	-2.97144e-12	5.12275e-12	-2.27399e-13	1.0882e-12
	0.622871	-4.0539e-12	4.09667e-12	-3.34977e-12	5.54019e-12	-2.60561e-13	8.67633e-13
	0.560346	-3.9632e-12	3.76365e-12	-3.32919e-12	5.12714e-12	-6.34821e-13	9.17476e-13
	0.372772	-4.12245e-12	3.78048e-12	-3.16764e-12	4.67337e-12	-1.70549e-13	1.11381e-12
	0.466559	-4.07115e-12	3.87974e-12	-3.57359e-12	4.85389e-12	-3.22148e-13	9.02254e-13
	0.247723	-4.062e-12	3.82574e-12	-3.62102e-12	4.24418e-12	-1.65812e-13	8.53692e-13
	0.21646	-3.88765e-12	3.77162e-12	-3.9858e-12	4.31261e-12	-3.26886e-13	7.1608e-13
	0.122673	-3.8693e-12	4.20436e-12	-4.077e-12	3.94921e-12	2.84248e-13	1.07264e-12
	0.0601482	-4.19275e-12	4.12322e-12	-4.37143e-12	3.73016e-12	-1.27912e-13	9.01816e-13
	-0.00237656	-4.1644e-12	4.07928e-12	-3.7328e-12	4.22056e-12	9.47497e-15	1.18119e-12
	-0.158689	-3.74665e-12	4.20184e-12	-4.51735e-12	4.05144e-12	-3.07936e-13	7.91507e-13
	-0.252476	-4.1177e-12	4.09982e-12	-4.17523e-12	4.55905e-12	-3.22148e-13	8.60978e-13
	-0.283738	-4.13515e-12	4.62655e-12	-4.24662e-12	4.39067e-12	3.31623e-14	1.08845e-12
	-0.44005	-4.25585e-12	4.43392e-12	-4.06788e-12	5.18623e-12	-3.78998e-13	1.30011e-12
	-0.44005	-4.1565e-12	4.60151e-12	-4.36257e-12	4.74785e-12	-1.80024e-13	9.56472e-13
	-0.5651	-4.39105e-12	4.5926e-12	-4.13927e-12	5.26184e-12	-4.78485e-13	6.01357e-13
	-0.690149	-4.36855e-12	4.76866e-12	-3.93004e-12	5.18408e-12	-6.58509e-13	6.65435e-13
	-0.690149	-4.6232e-12	4.46697e-12	-3.91884e-12	5.12739e-12	-2.08449e-13	5.7607e-13
	-0.846461	-4.6466e-12	4.61582e-12	-3.95349e-12	4.95085e-12	-1.84761e-13	1.10457e-12
	-0.908986	-4.8202e-12	4.86429e-12	-3.93734e-12	5.39424e-12	-4.92697e-13	9.74195e-13
	-0.97151	-4.98904e-12	4.12321e-12	-3.60226e-12	5.2158e-12	-2.98461e-13	1.26882e-12
	-1.19035	-4.95375e-12	4.65766e-12	-3.80549e-12	5.48905e-12	-5.68497e-13	9.94908e-13
	-1.22161	-4.68745e-12	4.13755e-12	-3.69476e-12	4.88622e-12	-4.78485e-13	1.00316e-12
	-1.28413	-4.8535e-12	4.27307e-12	-3.94594e-12	4.69248e-12	-2.51086e-13	6.29596e-13
	-1.37792	-4.69575e-12	4.16054e-12	-3.98398e-12	4.5474e-12	-4.78485e-13	8.61923e-13
	-1.40918	-4.90585e-12	4.31544e-12	-4.05355e-12	4.51346e-12	-2.79511e-13	8.51607e-13
	-1.5655	-4.8461e-12	4.20638e-12	-4.29457e-12	4.38687e-12	-1.75286e-13	1.00003e-12
	-1.62802	-4.85015e-12	4.40703e-12	-4.55148e-12	3.90817e-12	-1.56337e-13	7.58765e-13
	-1.75307	-5.0829e-12	4.56263e-12	-4.53559e-12	3.9375e-12	-3.12673e-13	9.19304e-13
	-1.90938	-4.6594e-12	4.56539e-12	-4.71798e-12	4.02236e-12	-1.04224e-13	7.99884e-13
	-1.90938	-4.98215e-12	4.70238e-12	-4.90662e-12	4.30844e-12	-2.74773e-13	1.00378e-12
	-1.97191	-4.8653e-12	4.62973e-12	-4.56555e-12	4.39066e-12	-3.60048e-13	8.83899e-13
	-2.03443	-5.05725e-12	4.8215e-12	-4.64971e-12	4.67512e-12	-4.16898e-13	1.28348e-12
	-2.19074	-5.06325e-12	4.98211e-12	-4.72006e-12	4.76702e-12	-7.57996e-13	1.05914e-12
	-2.25327	-4.9345e-12	5.11818e-12	-4.70443e-12	5.02205e-12	-6.01659e-13	8.49721e-13
	-2.34705	-5.15905e-12	5.1942e-12	-4.59578e-12	5.09915e-12	-7.29571e-13	8.15019e-13
	-2.40958	-5.42205e-12	5.16753e-12	-4.336e-12	5.1666e-12	-8.4327e-13	8.47626e-13
	-2.44084	-5.519e-12	4.83766e-12	-4.36388e-12	5.21457e-12	-9.52232e-13	8.31215e-13
	-2.56589	-5.38345e-12	5.10921e-12	-4.4952e-12	5.34263e-12	-8.8117e-13	1.22845e-12
	-2.69094	-5.5758e-12	4.96658e-12	-4.38837e-12	5.62419e-12	-8.48008e-13	1.31114e-12
	-2.7222	-5.6845e-12	4.65529e-12	-4.25626e-12	4.6478e-12	-5.87447e-13	1.50569e-12
	-2.84725	-5.7988e-12	4.99361e-12	-4.39332e-12	5.56671e-12	-7.15358e-13	1.10278e-12
	-2.90978	-5.8175e-12	4.5621e-12	-3.91258e-12	4.9926e-12	-8.19583e-13	1.27331e-12
	-3.03483	-5.84395e-12	4.8585e-12	-4.36309e-12	4.79935e-12	-6.44296e-13	9.53033e-13
	-3.15988	-6.03485e-12	4.72398e-12	-4.61401e-12	4.16675e-12	-1.15594e-12	9.30409e-13
	-3.19114	-5.8551e-12	4.79322e-12	-4.40192e-12	4.09804e-12	-6.39559e-13	1.0899e-12
	-3.31619	-5.9505e-12	4.81374e-12	-5.06244e-12	3.96004e-12	-6.11134e-13	9.57246e-13
	-3.34745	-5.986e-12	4.84033e-12	-4.93998e-12	4.18812e-12	-2.93723e-13	9.76954e-13
	-3.44124	-5.864e-12	5.00557e-12	-4.91184e-12	3.98057e-12	-5.68497e-13	7.7135e-13
	-3.53503	-5.60685e-12	4.96119e-12	-5.05462e-12	4.10203e-12	-3.22148e-13	9.95553e-13
	-3.62881	-6.10685e-12	5.38947e-12	-5.19116e-12	4.39032e-12	-7.34308e-13	1.14515e-12
	-3.75386	-6.07118e-12	4.93842e-12	-4.8308e-12	4.45706e-12	-4.6901e-13	1.14694e-12
	-3.75386	-5.91425e-12	5.53912e-12	-5.21122e-12	4.8846e-12	-5.96922e-13	1.23592e-12
	-3.87891	-5.97445e-12	5.53095e-12	-5.31258e-12	5.07045e-12	-7.05883e-13	1.08322e-12
	-3.9727	-5.94775e-12	5.62988e-12	-5.02987e-12	5.41506e-12	-5.02172e-13	1.20023e-12
	-4.09775	-6.17795e-12	5.85413e-12	-5.04811e-12	5.45383e-12	-9.42757e-13	9.49374e-13
	-4.2228	-6.38475e-12	5.80731e-12	-4.8592e-12	5.73301e-12	-1.04698e-12	1.08124e-12
	-4.2228	-6.5448e-12	5.57293e-12	-4.85894e-12	5.46948e-12	-9.75919e-13	8.5123e-13
	-4.34785	-6.64065e-12	5.26087e-12	-4.93893e-12	5.79839e-12	-8.33795e-13	1.49554e-12
	-4.41037	-6.59725e-12	5.72013e-12	-4.74612e-12	5.52181e-12	-8.71695e-13	1.59809e-12
	-4.50416	-6.8328e-12	5.46903e-12	-4.77687e-12	5.61892e-12	-5.92184e-13	1.58223e-12
	-4.66047	-6.8975e-12	5.38129e-12	-4.66821e-12	5.44481e-12	-9.28545e-13	1.1782e-12
	-4.69173	-6.68705e-12	5.43176e-12	-4.63251e-12	5.29783e-12	-8.95382e-13	9.89533e-13
	-4.75426	-6.752e-12	5.51841e-12	-4.81934e-12	4.65514e-12	-1.06119e-12	1.04933e-12
	-4.91057	-6.89685e-12	5.41474e-12	-4.98271e-12	4.87713e-12	-8.76433e-13	9.34196e-13
	-4.94183	-6.639e-12	5.33916e-12	-4.52673e-12	3.86148e-12	-8.0537e-13	1.21084e-12
	-5.03562	-6.8702e-12	5.28673e-12	-5.11586e-12	3.7828e-12	-7.48521e-13	1.03421e-12
	-5.16067	-6.5679e-12	5.58751e-12	-5.44833e-12	3.8233e-12	-8.10108e-13	9.71683e-13
	-5.19193	-6.7213e-12	5.96146e-12	-5.31336e-12	4.06277e-12	-7.72208e-13	8.8401e-13
	-5.28572	-6.6485e-12	5.73064e-12	-5.57679e-12	4.38661e-12	-6.53771e-13	9.80863e-13
	-5.44203	-6.9152e-12	5.93237e-12	-5.26542e-12	4.32502e-12	-7.62733e-13	1.1868e-12
	-5.44203	-6.8081e-12	5.75034e-12	-5.53197e-12	4.9084e-12	-8.66958e-13	1.10946e-12
	-5.50455	-7.10087e-12	6.3858e-12	-5.69951e-12	4.85336e-12	-8.38533e-13	1.15672e-12
	-5.69213	-6.9106e-12	6.13196e-12	-5.4895e-12	5.00923e-12	-1.17016e-12	1.3739e-12
	-5.69213	-7.1306e-12	6.38321e-12	-5.32326e-12	5.37619e-12	-7.53258e-13	1.31471e-12
	-5.81718	-7.22025e-12	6.38524e-12	-5.64271e-12	5.42445e-12	-1.30281e-12	1.16596e-12
	-5.97349	-7.1736e-12	6.07987e-12	-5.34359e-12	5.98231e-12	-1.27438e-12	7.54229e-13
	-6.00475	-7.23145e-12	5.96943e-12	-5.03169e-12	5.49536e-12	-1.38808e-12	1.11044e-12
	-6.16107	-7.2592e-12	5.90129e-12	-5.35192e-12	5.71984e-12	-1.04224e-12	1.27371e-12
	-6.1298	-7.656e-12	6.08828e-12	-5.3217e-12	5.35488e-12	-1.35965e-12	1.50052e-12
	-6.25485	-7.596e-12	5.94348e-12	-5.23076e-12	5.49083e-12	-8.6222e-13	1.44424e-12
	-6.3799	-7.6105e-12	6.0653e-12	-5.17135e-12	5.11659e-12	-1.22701e-12	1.37053e-12
	-6.47369	-7.725e-12	5.83775e-12	-5.25213e-12	5.18281e-12	-1.81919e-12	1.26311e-12
	-6.53621	-7.8665e-12	6.06174e-12	-4.91835e-12	5.0058e-12	-1.21279e-12	1.05676e-12
	-6.66126	-7.9035e-12	5.88873e-12	-5.45146e-12	4.79202e-12	-1.57758e-12	9.23751e-13
	-6.75505	-7.7195e-12	5.72225e-12	-5.05645e-12	3.85447e-12	-1.14173e-12	1.38573e-12
	-6.78631	-7.874e-12	5.68579e-12	-5.72765e-12	3.96196e-12	-1.15121e-12	1.31493e-12
	-6.8801	-7.9525e-12	6.14499e-12	-5.693e-12	4.06236e-12	-9.0012e-13	1.03021e-12
	-6.97389	-7.91625e-12	6.25051e-12	-5.41107e-12	4.05513e-12	-1.24596e-12	8.65582e-13
	-7.00515	-7.579e-12	5.9777e-12	-5.75605e-12	4.61815e-12	-7.72208e-13	1.40216e-12
	-7.16146	-7.78265e-12	6.46e-12	-5.86288e-12	4.57994e-12	-1.13699e-12	9.49191e-13
	-7.19272	-7.85512e-12	6.03921e-12	-5.75267e-12	4.98252e-12	-1.14647e-12	1.0051e-12
	-7.31777	-8.0065e-12	6.41158e-12	-6.23001e-12	5.06915e-12	-1.23174e-12	1.05165e-12
	-7.41156	-7.801e-12	6.35786e-12	-5.97753e-12	5.26681e-12	-1.54915e-12	1.35353e-12
	-7.50535	-7.90155e-12	6.71017e-12	-5.95173e-12	5.45215e-12	-1.03751e-12	1.20321e-12
	-7.56787	-7.89055e-12	6.67872e-12	-6.18129e-12	5.79621e-12	-1.47809e-12	1.01646e-12
	-7.69292	-8.17155e-12	6.80813e-12	-5.53848e-12	5.75187e-12	-1.78603e-12	9.98895e-13
	-7.75545	-8.42135e-12	6.59028e-12	-5.51451e-12	5.60711e-12	-1.90446e-12	1.02976e-12
	-7.91176	-8.5025e-12	6.2912e-12	-5.92177e-12	5.66234e-12	-1.53968e-12	1.73454e-12
	-7.8805	-8.7775e-12	6.70486e-12	-5.68023e-12	5.47719e-12	-1.58705e-12	1.40188e-12
	-8.03681	-8.808e-12	6.66895e-12	-5.90223e-12	5.26709e-12	-1.50178e-12	1.46746e-12
	-8.06807	-8.7785e-12	6.66363e-12	-5.75814e-12	5.37943e-12	-1.4544e-12	1.39938e-12
	-8.16186	-8.5685e-12	6.31981e-12	-5.27949e-12	5.22536e-12	-1.4923e-12	1.27441e-12
	-8.28691	-8.9615e-12	6.38928e-12	-5.39439e-12	5.08835e-12	-1.5681e-12	1.25057e-12
	-8.41196	-8.9037e-12	6.47729e-12	-5.67867e-12	4.76263e-12	-1.73392e-12	1.03731e-12
	-8.44322	-8.7475e-12	6.42153e-12	-5.46501e-12	4.015e-12	-1.70549e-12	1.25006e-12
	-8.50574	-8.8895e-12	6.31015e-12	-5.83761e-12	3.96092e-12	-1.50652e-12	1.20433e-12
	-8.63079	-8.52e-12	6.98588e-12	-6.07759e-12	3.73583e-12	-1.35018e-12	1.32501e-12
	-8.69332	-8.682e-12	6.71735e-12	-5.91812e-12	4.27155e-12	-1.6818e-12	6.87048e-13
	-8.88089	-8.653e-12	6.40459e-12	-6.23783e-12	4.98856e-12	-1.48283e-12	1.20476e-12
	-8.94342	-8.7775e-12	6.98894e-12	-6.29854e-12	4.67576e-12	-1.67233e-12	1.15859e-12
	-8.94342	-8.7483e-12	6.73933e-12	-6.23106e-12	5.12476e-12	-1.66285e-12	1.45345e-12
	-9.0372	-8.8615e-12	7.11732e-12	-6.32329e-12	5.24686e-12	-1.44967e-12	1.31087e-12
	-9.16225	-8.891e-12	7.02607e-12	-6.17764e-12	5.57983e-12	-1.79076e-12	1.30119e-12
	-9.22478	-9.0405e-12	7.17114e-12	-6.23132e-12	5.49051e-12	-1.62495e-12	1.44621e-12
	-9.38109	-9.392e-12	7.0085e-12	-6.64196e-12	5.95339e-12	-1.72918e-12	9.42876e-13
	-9.41235	-9.4035e-12	7.23838e-12	-6.08175e-12	5.76736e-12	-2.23609e-12	1.16234e-12
	-9.5374	-9.5905e-12	7.06635e-12	-6.15888e-12	6.04038e-12	-2.08449e-12	1.08188e-12
	-9.63119	-9.568e-12	7.0087e-12	-6.13908e-12	5.8206e-12	-1.72444e-12	1.7055e-12
	-9.69372	-9.678e-12	7.17419e-12	-6.20761e-12	5.24208e-12	-2.08923e-12	1.44576e-12
	-9.7875	-9.8715e-12	7.12778e-12	-6.0854e-12	5.4018e-12	-1.4923e-12	2.03988e-12
	-9.88129	-9.6395e-12	7.20621e-12	-6.36498e-12	5.52861e-12	-2.0229e-12	1.45575e-12
	-9.94381	-9.5535e-12	7.10618e-12	-5.65365e-12	5.20383e-12	-2.17924e-12	1.53068e-12
	-9.97507	-9.774e-12	7.01128e-12	-6.22689e-12	4.97056e-12	-1.71023e-12	1.03854e-12
	-10.1314	-9.8035e-12	6.83623e-12	-5.88816e-12	4.51368e-12	-2.02764e-12	9.75335e-13
	-10.2252	-9.9365e-12	6.86434e-12	-6.25607e-12	4.25783e-12	-1.63443e-12	1.58943e-12
	-10.319	-9.794e-12	7.05215e-12	-6.46035e-12	3.88116e-12	-1.66285e-12	1.06428e-12
	-10.3502	-9.796e-12	7.28424e-12	-6.68313e-12	4.29e-12	-1.86183e-12	1.21771e-12
	-10.4753	-1.00345e-11	7.56912e-12	-6.47598e-12	4.42898e-12	-2.04185e-12	7.98803e-13
	-10.5691	-9.906e-12	7.41644e-12	-6.64457e-12	4.84797e-12	-1.88078e-12	1.25534e-12
	-10.5691	-9.8945e-12	7.65303e-12	-6.81159e-12	4.90054e-12	-2.15081e-12	1.10549e-12
	-10.7879	-1.00536e-11	7.55118e-12	-6.74853e-12	5.16072e-12	-1.82393e-12	1.22147e-12
	-10.8192	-9.867e-12	7.57566e-12	-6.71961e-12	4.9612e-12	-1.9092e-12	1.37862e-12
	-10.8817	-9.9815e-12	7.77112e-12	-6.76781e-12	5.9378e-12	-1.83814e-12	1.57049e-12
	-10.9129	-1.0243e-11	7.92704e-12	-6.77797e-12	5.80302e-12	-2.03711e-12	1.4127e-12
	-11.038	-1.02347e-11	7.96494e-12	-7.02499e-12	5.96827e-12	-2.46822e-12	1.09962e-12
	-11.2568	-1.03285e-11	8.21861e-12	-6.70007e-12	5.83376e-12	-2.4777e-12	1.16091e-12
	-11.2881	-1.0613e-11	7.79602e-12	-6.66176e-12	5.84421e-12	-2.5156e-12	1.46825e-12
	-11.3506	-1.06745e-11	7.85237e-12	-6.77719e-12	6.02163e-12	-2.17924e-12	1.67844e-12
	-11.4131	-1.0937e-11	8.30667e-12	-6.67662e-12	5.63721e-12	-2.38295e-12	1.35674e-12
	-11.4757	-1.0729e-11	7.68074e-12	-6.82305e-12	5.3743e-12	-1.86656e-12	1.54059e-12
	-11.6632	-1.08495e-11	7.81827e-12	-6.77589e-12	5.70732e-12	-2.12713e-12	1.54938e-12
	-11.6945	-1.07335e-11	7.55808e-12	-6.22402e-12	5.2768e-12	-2.0608e-12	1.54491e-12
	-11.757	-1.0975e-11	7.44012e-12	-6.36681e-12	4.86034e-12	-1.99448e-12	1.32268e-12
	-11.8821	-1.0973e-11	7.45294e-12	-6.47208e-12	4.86448e-12	-2.43506e-12	1.01052e-12
	-11.9446	-1.1005e-11	7.78905e-12	-6.60444e-12	4.28214e-12	-2.43032e-12	1.5463e-12
	-12.1322	-1.10255e-11	7.5428e-12	-6.717e-12	4.59352e-12	-2.15081e-12	1.34164e-12
	-12.1947	-1.08295e-11	7.79161e-12	-7.11983e-12	4.35467e-12	-1.99921e-12	1.35857e-12
	-12.226	-1.08835e-11	7.85109e-12	-7.02238e-12	4.64573e-12	-2.14608e-12	1.03697e-12
	-12.351	-1.08475e-11	7.84707e-12	-7.3843e-12	4.66364e-12	-2.00869e-12	1.27401e-12
	-12.4135	-1.09465e-11	7.94289e-12	-7.30587e-12	5.10923e-12	-2.23609e-12	1.21354e-12
	-12.5386	-1.1001e-11	7.80073e-12	-7.1339e-12	5.42398e-12	-2.13186e-12	1.3244e-12
	-12.5699	-1.11e-11	8.01039e-12	-7.28972e-12	5.51686e-12	-2.01816e-12	1.10229e-12
	-12.6636	-1.09545e-11	8.2009e-12	-7.2006e-12	5.80111e-12	-2.43506e-12	1.08666e-12
	-12.7262	-1.08995e-11	8.21901e-12	-7.23187e-12	5.41037e-12	-2.40664e-12	1.71144e-12
	-12.8512	-1.1245e-11	8.35544e-12	-7.77618e-12	5.82267e-12	-2.46349e-12	1.45711e-12
	-12.9763	-1.1398e-11	8.50223e-12	-7.26496e-12	5.90044e-12	-2.97513e-12	1.48267e-12
	-13.0388	-1.15785e-11	8.15036e-12	-7.00649e-12	6.27848e-12	-2.84722e-12	1.43687e-12
	-13.1638	-1.17875e-11	7.84461e-12	-7.32359e-12	5.96401e-12	-2.68141e-12	1.91052e-12
	-13.1638	-1.1934e-11	8.48603e-12	-6.80325e-12	5.62232e-12	-2.64825e-12	1.72692e-12
	-13.2889	-1.2077e-11	8.13956e-12	-7.16751e-12	5.73182e-12	-2.18871e-12	1.95667e-12
	-13.3514	-1.17325e-11	8.47098e-12	-6.96037e-12	5.74792e-12	-2.41611e-12	1.63723e-12
	-13.4452	-1.1679e-11	8.08271e-12	-6.79778e-12	5.74362e-12	-2.7809e-12	1.9404e-12
	-13.5702	-1.20515e-11	7.95096e-12	-6.99502e-12	5.05782e-12	-2.46349e-12	1.51307e-12
	-13.6015	-1.19735e-11	8.14727e-12	-6.7884e-12	5.35446e-12	-2.53929e-12	1.43287e-12
	-13.7266	-1.192e-11	8.11323e-12	-6.828e-12	4.56454e-12	-2.63404e-12	1.25748e-12
	-13.8203	-1.19115e-11	8.2611e-12	-7.488e-12	4.86154e-12	-2.53929e-12	1.34911e-12
	-13.9141	-1.19565e-11	8.46852e-12	-7.83715e-12	4.56406e-12	-2.33557e-12	1.16406e-12
	-13.9767	-1.20655e-11	8.72682e-12	-7.67118e-12	4.8676e-12	-2.38295e-12	1.0565e-12
	-14.0392	-1.1852e-11	8.6105e-12	-7.70036e-12	5.37702e-12	-2.2882e-12	1.4527e-12
	-14.133	-1.19545e-11	8.63663e-12	-7.92444e-12	5.1996e-12	-2.68615e-12	1.48082e-12
	-14.1955	-1.1899e-11	8.3636e-12	-7.65007e-12	5.50025e-12	-2.43032e-12	1.18405e-12
	-14.2893	-1.23965e-11	8.69178e-12	-7.95779e-12	5.78288e-12	-2.5914e-12	1.36572e-12
	-14.4769	-1.22415e-11	8.85897e-12	-7.80276e-12	5.62512e-12	-2.43032e-12	1.30078e-12
	-14.5394	-1.231e-11	8.92346e-12	-7.63496e-12	6.05323e-12	-2.61509e-12	1.57459e-12
	-14.6332	-1.24885e-11	9.04114e-12	-7.53985e-12	6.00828e-12	-2.9325e-12	1.2716e-12
	-14.6019	-1.2405e-11	9.30172e-12	-7.48826e-12	5.69391e-12	-3.12673e-12	1.48935e-12
	-14.7582	-1.27515e-11	8.80833e-12	-7.37127e-12	6.48808e-12	-3.10304e-12	1.59268e-12
	-14.852	-1.2842e-11	8.81039e-12	-7.7014e-12	5.94619e-12	-2.83775e-12	1.9903e-12
	-14.9458	-1.2718e-11	9.16543e-12	-7.25845e-12	5.66845e-12	-2.69088e-12	1.82397e-12
	-15.1334	-1.29705e-11	8.70015e-12	-7.70323e-12	5.85668e-12	-2.67667e-12	2.1768e-12
	-15.1334	-1.27575e-11	8.50152e-12	-7.14927e-12	5.67444e-12	-2.8567e-12	1.77561e-12
	-15.2272	-1.29545e-11	8.68166e-12	-7.60473e-12	5.821e-12	-2.99408e-12	1.66259e-12
	-15.3835	-1.2942e-11	8.48403e-12	-7.40957e-12	5.50251e-12	-2.99882e-12	1.50122e-12
	-15.4147	-1.27805e-11	8.36955e-12	-7.86503e-12	5.78501e-12	-2.96092e-12	1.40294e-12
	-15.5085	-1.29285e-11	8.50563e-12	-7.24698e-12	4.54186e-12	-2.70983e-12	1.64727e-12
	-15.5398	-1.3007e-11	8.14369e-12	-7.69359e-12	5.13296e-12	-2.63403e-12	1.75524e-12
	-15.6648	-1.3105e-11	8.74112e-12	-8.14514e-12	4.76105e-12	-2.64825e-12	1.44715e-12
	-15.6961	-1.314e-11	8.88274e-12	-7.92236e-12	5.15956e-12	-2.87565e-12	9.48046e-13
	-15.8211	-1.31025e-11	8.64457e-12	-8.55787e-12	4.95478e-12	-2.70036e-12	1.52018e-12
	-15.9149	-1.30785e-11	9.08301e-12	-8.27985e-12	5.32668e-12	-2.98461e-12	1.45841e-12
	-16.0087	-1.3347e-11	8.82515e-12	-8.10214e-12	5.89326e-12	-2.88986e-12	1.58156e-12
	-16.0712	-1.34185e-11	9.05287e-12	-8.31945e-12	5.947e-12	-2.73352e-12	1.65834e-12
	-16.2276	-1.32555e-11	9.4662e-12	-7.78009e-12	6.00714e-12	-3.13147e-12	1.80062e-12
	-16.2588	-1.3503e-11	9.86105e-12	-7.80458e-12	5.58049e-12	-3.02251e-12	1.68686e-12
	-16.3839	-1.3458e-11	9.60388e-12	-8.20715e-12	6.31644e-12	-3.07936e-12	1.78258e-12
	-16.4777	-1.3654e-11	9.80321e-12	-7.91272e-12	5.94086e-12	-3.72365e-12	1.48595e-12
	-16.5402	-1.3682e-11	9.22649e-12	-7.70192e-12	6.31025e-12	-3.47731e-12	1.85319e-12
	-16.5714	-1.39405e-11	9.29286e-12	-8.15035e-12	6.34643e-12	-3.30676e-12	2.2399e-12
	-16.759	-1.4001e-11	9.53939e-12	-7.5904e-12	6.03597e-12	-3.65733e-12	2.44326e-12
	-16.8215	-1.41585e-11	9.16765e-12	-7.91324e-12	6.22464e-12	-2.98461e-12	2.42354e-12
	-16.8528	-1.39845e-11	9.48705e-12	-7.64225e-12	5.91126e-12	-3.25464e-12	2.03856e-12
	-16.9466	-1.4111e-11	9.18354e-12	-7.74674e-12	5.79261e-12	-3.22148e-12	1.6413e-12
	-17.1654	-1.4372e-11	9.20669e-12	-8.04769e-12	5.67952e-12	-3.12199e-12	1.65688e-12
	-17.1967	-1.4289e-11	9.16597e-12	-8.30408e-12	5.45351e-12	-3.20253e-12	1.66276e-12
	-17.2592	-1.45085e-11	9.45705e-12	-7.95832e-12	5.07549e-12	-3.14094e-12	1.83537e-12
	-17.3843	-1.4422e-11	8.96682e-12	-8.74547e-12	5.24655e-12	-3.01777e-12	1.78167e-12
	-17.4155	-1.44435e-11	9.45492e-12	-8.70274e-12	5.13504e-12	-2.77616e-12	1.84746e-12
	-17.5093	-1.4331e-11	9.81691e-12	-8.37495e-12	5.15973e-12	-3.04146e-12	1.34289e-12
	-17.5093	-1.42575e-11	9.18956e-12	-9.08159e-12	5.32895e-12	-2.8946e-12	1.83304e-12
	-17.6656	-1.43215e-11	9.64315e-12	-8.9474e-12	5.25904e-12	-3.25938e-12	1.80332e-12
	-17.7907	-1.42655e-11	9.4435e-12	-8.555e-12	5.77241e-12	-3.32571e-12	1.78993e-12
	-17.947	-1.47455e-11	9.79765e-12	-8.58653e-12	6.21776e-12	-2.87091e-12	1.75835e-12
	-17.9157	-1.4371e-11	9.89117e-12	-8.45963e-12	6.01445e-12	-3.44888e-12	2.04753e-12
	-18.0408	-1.44185e-11	9.96327e-12	-8.481e-12	6.055e-12	-3.08409e-12	1.9572e-12
	-18.1346	-1.4624e-11	1.0081e-11	-8.87158e-12	6.21779e-12	-3.61943e-12	1.80091e-12
	-18.1971	-1.4679e-11	1.02572e-11	-8.27594e-12	6.26515e-12	-3.61943e-12	1.5493e-12
	-18.3847	-1.4939e-11	1.00408e-11	-8.23164e-12	6.45266e-12	-3.65259e-12	2.00228e-12
	-18.3847	-1.52915e-11	9.95833e-12	-8.3218e-12	6.21201e-12	-3.6668e-12	2.67232e-12
	-18.4784	-1.54975e-11	1.01581e-11	-7.92809e-12	6.34465e-12	-3.71418e-12	2.38695e-12
	-18.541	-1.5743e-11	9.6679e-12	-8.31502e-12	6.30445e-12	-3.14094e-12	2.20516e-12
	-18.6035	-1.54095e-11	1.01568e-11	-8.42915e-12	5.94115e-12	-3.51047e-12	2.25186e-12
	-18.7598	-1.54765e-11	9.76176e-12	-8.34811e-12	5.825e-12	-4.0079e-12	2.27993e-12
	-18.8536	-1.5736e-11	9.81818e-12	-8.68528e-12	6.13502e-12	-3.34939e-12	2.01817e-12
	-18.8536	-1.57495e-11	9.77915e-12	-8.45703e-12	5.36626e-12	-3.76155e-12	1.87137e-12
	-18.9786	-1.5628e-11	1.01215e-11	-8.95209e-12	5.4173e-12	-3.52468e-12	1.94474e-12
	-19.1037	-1.54775e-11	9.42862e-12	-8.44348e-12	5.0608e-12	-3.32571e-12	1.76688e-12
	-19.1975	-1.5487e-11	1.00103e-11	-9.12198e-12	4.95292e-12	-3.71892e-12	1.87854e-12
	-19.2913	-1.58245e-11	1.03721e-11	-8.88148e-12	4.96439e-12	-3.41572e-12	1.37232e-12
	-19.3538	-1.57605e-11	1.00632e-11	-9.4826e-12	5.39385e-12	-3.35887e-12	1.58961e-12
	-19.4163	-1.5421e-11	1.02498e-11	-9.141e-12	5.48676e-12	-3.58627e-12	1.61292e-12
	-19.4788	-1.5794e-11	1.01268e-11	-8.94219e-12	6.27294e-12	-3.47257e-12	1.74202e-12
	-19.5414	-1.5965e-11	1.05903e-11	-8.86455e-12	6.30958e-12	-3.65733e-12	1.86687e-12
	-19.7289	-1.57955e-11	1.07463e-11	-9.24809e-12	6.29056e-12	-3.48204e-12	2.0556e-12
	-19.854	-1.60715e-11	1.08907e-11	-9.10218e-12	6.43497e-12	-3.5152e-12	1.8951e-12
	-19.854	-1.6157e-11	1.0744e-11	-9.20953e-12	6.31673e-12	-4.01738e-12	1.93567e-12
	-19.9478	-1.6246e-11	1.11512e-11	-8.85986e-12	6.4435e-12	-4.24951e-12	1.6321e-12
	-20.0416	-1.6434e-11	1.0591e-11	-8.62848e-12	6.86955e-12	-4.40111e-12	2.19569e-12
	-20.1353	-1.65985e-11	1.05581e-11	-8.75329e-12	6.76544e-12	-4.07423e-12	2.46274e-12
	-20.2291	-1.668e-11	1.08245e-11	-8.41039e-12	6.80398e-12	-4.4248e-12	2.6937e-12
	-20.2917	-1.6651e-11	1.02949e-11	-8.93203e-12	6.41007e-12	-3.46309e-12	2.56415e-12
	-20.448	-1.6671e-11	1.05283e-11	-8.72879e-12	5.95928e-12	-3.86578e-12	2.11396e-12
	-20.5105	-1.6796e-11	1.07551e-11	-8.47397e-12	5.5883e-12	-4.01738e-12	2.23967e-12
	-20.6043	-1.6949e-11	1.0227e-11	-8.87288e-12	5.90996e-12	-3.72365e-12	2.15601e-12
	-20.6981	-1.69405e-11	1.03301e-11	-8.93646e-12	5.48255e-12	-4.14529e-12	2.04548e-12
	-20.7293	-1.69885e-11	1.01316e-11	-9.24106e-12	5.41405e-12	-3.75682e-12	1.98553e-12
	-20.8856	-1.6768e-11	1.0266e-11	-9.30958e-12	5.26942e-12	-3.66207e-12	2.00738e-12
	-20.8856	-1.6882e-11	1.07377e-11	-9.47713e-12	5.2536e-12	-3.88473e-12	1.89596e-12
	-21.042	-1.6942e-11	1.09271e-11	-9.65118e-12	5.56227e-12	-3.87525e-12	1.54524e-12
	-21.1045	-1.69785e-11	1.0811e-11	-9.87214e-12	5.55458e-12	-3.76629e-12	1.72319e-12
	-21.1983	-1.67295e-11	1.09097e-11	-9.52064e-12	5.55107e-12	-4.11686e-12	2.09618e-12
	-21.2921	-1.7175e-11	1.07976e-11	-9.69e-12	5.90602e-12	-3.92737e-12	1.78712e-12
	-21.3858	-1.7167e-11	1.10927e-11	-9.40234e-12	6.40471e-12	-3.71418e-12	2.12604e-12
	-21.4484	-1.7074e-11	1.1257e-11	-9.5506e-12	6.26909e-12	-4.39164e-12	1.96776e-12
	-21.5109	-1.7199e-11	1.16736e-11	-9.99173e-12	6.5839e-12	-3.92737e-12	2.62381e-12
	-21.6359	-1.74095e-11	1.12194e-11	-9.24236e-12	6.83411e-12	-4.11686e-12	2.36661e-12
	-21.6672	-1.7502e-11	1.14949e-11	-9.42423e-12	6.84111e-12	-4.71852e-12	1.92567e-12
	-21.7923	-1.7671e-11	1.06846e-11	-8.70352e-12	6.95798e-12	-4.53376e-12	2.44883e-12
	-21.8548	-1.76125e-11	1.06383e-11	-9.32626e-12	7.17751e-12	-4.72326e-12	2.96191e-12
	-22.0111	-1.8175e-11	1.11769e-11	-9.0855e-12	6.92936e-12	-4.84643e-12	2.51211e-12
	-22.0424	-1.7755e-11	1.0794e-11	-9.03808e-12	7.09264e-12	-3.96526e-12	2.73383e-12
	-22.1674	-1.78155e-11	1.11926e-11	-9.23585e-12	6.4549e-12	-4.48165e-12	2.40146e-12
	-22.2299	-1.8137e-11	1.1149e-11	-8.52842e-12	6.21805e-12	-4.42954e-12	2.41601e-12
	-22.3237	-1.8367e-11	1.07768e-11	-8.95183e-12	5.89304e-12	-4.31584e-12	2.20008e-12
	-22.4175	-1.8219e-11	1.04113e-11	-9.24366e-12	6.00566e-12	-4.60956e-12	1.90824e-12
	-22.48	-1.8142e-11	1.08005e-11	-9.56884e-12	5.29562e-12	-4.42954e-12	1.96636e-12
	-22.6363	-1.80645e-11	1.06517e-11	-9.74186e-12	5.77147e-12	-4.45796e-12	2.26845e-12
	-22.6363	-1.8106e-11	1.12163e-11	-9.40391e-12	5.49063e-12	-4.36321e-12	1.88846e-12
	-22.7927	-1.81795e-11	1.10455e-11	-9.82315e-12	5.46793e-12	-4.19266e-12	1.86899e-12
	-22.8239	-1.7996e-11	1.11889e-11	-9.97818e-12	5.65377e-12	-4.0458e-12	2.07316e-12
	-22.9177	-1.81215e-11	1.13812e-11	-1.02367e-11	6.27418e-12	-4.8417e-12	1.81833e-12
	-23.074	-1.82665e-11	1.09967e-11	-9.72336e-12	6.30423e-12	-4.24951e-12	2.11916e-12
	-23.074	-1.86825e-11	1.14714e-11	-9.79996e-12	6.75352e-12	-4.24004e-12	2.06949e-12
	-23.2616	-1.8401e-11	1.16686e-11	-9.76895e-12	6.71186e-12	-4.66167e-12	2.13665e-12
	-23.2303	-1.8557e-11	1.19483e-11	-1.02807e-11	7.00004e-12	-4.51007e-12	2.4058e-12
	-23.3866	-1.86355e-11	1.16013e-11	-9.97349e-12	7.57037e-12	-4.49112e-12	2.32841e-12
	-23.4804	-1.85155e-11	1.18893e-11	-1.00483e-11	7.41987e-12	-4.7659e-12	2.3315e-12
	-23.5742	-1.88395e-11	1.12154e-11	-9.42006e-12	7.56802e-12	-5.107e-12	2.44561e-12
	-23.6055	-1.9234e-11	1.12325e-11	-9.91799e-12	6.97357e-12	-4.64746e-12	3.10685e-12
	-23.668	-1.908e-11	1.17541e-11	-9.90601e-12	7.34986e-12	-4.80854e-12	2.9819e-12
	-23.8556	-1.92205e-11	1.1517e-11	-9.26373e-12	7.21375e-12	-4.25425e-12	3.01786e-12
	-23.9181	-1.92245e-11	1.15272e-11	-9.51074e-12	6.56273e-12	-4.86065e-12	2.58658e-12
	-24.0744	-1.9229e-11	1.12079e-11	-9.3901e-12	6.46965e-12	-4.96013e-12	2.59483e-12
	-24.0431	-1.95305e-11	1.13232e-11	-9.87396e-12	5.95048e-12	-4.78485e-12	2.37071e-12
	-24.1682	-1.9468e-11	1.1187e-11	-9.29838e-12	5.90753e-12	-4.95066e-12	2.22245e-12
	-24.3245	-1.9622e-11	1.12378e-11	-1.00957e-11	5.71681e-12	-4.80854e-12	2.26266e-12
	-24.3558	-1.97135e-11	1.13752e-11	-1.04266e-11	6.13657e-12	-4.55745e-12	2.39448e-12
	-24.4496	-1.9517e-11	1.17723e-11	-1.0275e-11	5.373e-12	-4.49586e-12	2.17066e-12
	-24.5433	-1.93825e-11	1.16474e-11	-1.03232e-11	5.88306e-12	-4.80854e-12	1.87229e-12
	-24.6059	-1.9246e-11	1.16995e-11	-1.03497e-11	5.812e-12	-4.59535e-12	2.24492e-12
	-24.7622	-1.9412e-11	1.184e-11	-1.04485e-11	5.97309e-12	-5.33913e-12	2.05515e-12
	-24.8872	-1.96355e-11	1.16699e-11	-1.00564e-11	6.43101e-12	-4.9933e-12	2.04222e-12
	-24.9185	-1.98295e-11	1.22049e-11	-1.04112e-11	6.93923e-12	-4.32058e-12	2.3393e-12
	-24.9185	-1.97605e-11	1.26371e-11	-1.02974e-11	7.25839e-12	-4.84643e-12	2.516e-12
	-25.0748	-1.9991e-11	1.22374e-11	-1.06718e-11	7.42157e-12	-4.76116e-12	2.48092e-12
	-25.1373	-2.0121e-11	1.23786e-11	-1.04693e-11	7.50905e-12	-5.08331e-12	2.55503e-12
	-25.2311	-2.0307e-11	1.26626e-11	-1.05136e-11	7.53492e-12	-5.18753e-12	2.60711e-12
	-25.3562	-2.0365e-11	1.19979e-11	-1.02963e-11	7.57016e-12	-5.27281e-12	2.45391e-12
	-25.5125	-2.02845e-11	1.21777e-11	-1.00887e-11	7.0407e-12	-4.78485e-12	2.80137e-12
	-25.4812	-2.0592e-11	1.23019e-11	-1.01072e-11	7.34361e-12	-5.00751e-12	2.96311e-12
	-25.5437	-2.0857e-11	1.22369e-11	-1.03083e-11	7.0343e-12	-4.61904e-12	2.92806e-12
	-25.7001	-2.06565e-11	1.21656e-11	-9.82784e-12	6.86962e-12	-4.88433e-12	2.87025e-12
	-25.7626	-2.07465e-11	1.23147e-11	-9.76843e-12	6.75381e-12	-5.17806e-12	2.48639e-12
	-25.7626	-2.0715e-11	1.20945e-11	-1.04597e-11	5.98045e-12	-5.107e-12	2.41982e-12
	-25.9501	-2.0951e-11	1.18344e-11	-9.86797e-12	5.92402e-12	-5.29649e-12	2.1793e-12
	-25.9814	-2.0962e-11	1.22316e-11	-1.04191e-11	5.6277e-12	-4.96013e-12	2.33528e-12
	-26.1065	-2.106e-11	1.2116e-11	-1.05009e-11	5.93014e-12	-5.08331e-12	2.54587e-12
	-26.2628	-2.1074e-11	1.2732e-11	-1.08245e-11	5.99647e-12	-5.17332e-12	2.38308e-12
	-26.294	-2.11975e-11	1.27134e-11	-1.06379e-11	6.17662e-12	-5.04067e-12	2.13165e-12
	-26.3566	-2.10835e-11	1.22779e-11	-1.06762e-11	6.4313e-12	-5.03593e-12	2.37122e-12
	-26.4503	-2.08825e-11	1.27107e-11	-1.10124e-11	6.76401e-12	-5.39598e-12	2.28265e-12
	-26.5129	-2.1419e-11	1.23549e-11	-1.10798e-11	6.82338e-12	-5.04067e-12	2.53193e-12
	-26.5754	-2.12365e-11	1.26731e-11	-1.11653e-11	6.95422e-12	-4.98382e-12	2.5342e-12
	-26.7317	-2.1145e-11	1.2716e-11	-1.10069e-11	7.26953e-12	-5.44336e-12	2.70134e-12
	-26.8568	-2.1337e-11	1.32588e-11	-1.12747e-11	7.49755e-12	-5.13068e-12	2.64557e-12
	-26.8255	-2.1383e-11	1.2556e-11	-1.11478e-11	7.83198e-12	-5.39124e-12	2.53946e-12
	-27.0131	-2.1665e-11	1.28537e-11	-1.10475e-11	7.91752e-12	-5.58548e-12	2.50332e-12
	-27.0131	-2.1844e-11	1.23424e-11	-1.09899e-11	7.90213e-12	-5.51442e-12	2.5522e-12
	-27.1694	-2.2095e-11	1.21778e-11	-1.05105e-11	7.39714e-12	-5.59969e-12	3.19354e-12
	-27.2319	-2.19665e-11	1.25462e-11	-1.05342e-11	7.44167e-12	-5.76077e-12	3.02586e-12
	-27.2944	-2.2327e-11	1.26439e-11	-1.02617e-11	7.00861e-12	-5.107e-12	2.89464e-12
	-27.357	-2.2006e-11	1.26483e-11	-1.02677e-11	7.0873e-12	-5.50494e-12	2.77932e-12
	-27.482	-2.2124e-11	1.21173e-11	-1.02192e-11	6.56619e-12	-5.74655e-12	2.8602e-12
	-27.6071	-2.221e-11	1.24216e-11	-1.09451e-11	6.60835e-12	-5.78919e-12	2.94482e-12
	-27.7008	-2.21925e-11	1.21357e-11	-1.02698e-11	5.95741e-12	-5.69918e-12	2.34439e-12
	-27.8572	-2.2232e-11	1.27229e-11	-1.08156e-11	6.20963e-12	-5.65181e-12	2.5513e-12
	-27.8259	-2.22595e-11	1.23035e-11	-1.06489e-11	6.07242e-12	-5.49073e-12	2.28252e-12
	-27.9197	-2.25585e-11	1.32915e-11	-1.14871e-11	6.10267e-12	-5.20648e-12	2.53637e-12
	-28.0135	-2.24375e-11	1.305e-11	-1.11463e-11	6.62581e-12	-5.50494e-12	2.27191e-12
	-28.1385	-2.24275e-11	1.2963e-11	-1.11911e-11	6.8694e-12	-5.22543e-12	2.38946e-12
	-28.1698	-2.23855e-11	1.3298e-11	-1.14347e-11	6.72347e-12	-5.79393e-12	1.9984e-12
	-28.3261	-2.27485e-11	1.29805e-11	-1.12489e-11	7.06137e-12	-5.69444e-12	2.46509e-12
	-28.4199	-2.28945e-11	1.31793e-11	-1.15965e-11	7.31666e-12	-5.28228e-12	2.46522e-12
	-28.4824	-2.2708e-11	1.37468e-11	-1.14295e-11	7.53653e-12	-5.56653e-12	2.73337e-12
	-28.6387	-2.28055e-11	1.37227e-11	-1.12469e-11	7.76673e-12	-5.56653e-12	2.90885e-12
	-28.67	-2.2941e-11	1.37434e-11	-1.13834e-11	7.79533e-12	-5.75129e-12	2.77042e-12
	-28.795	-2.32895e-11	1.39583e-11	-1.15322e-11	8.0506e-12	-5.96922e-12	2.57693e-12
	-28.8263	-2.35765e-11	1.34005e-11	-1.14618e-11	7.61809e-12	-6.29136e-12	2.70764e-12
	-28.9201	-2.347e-11	1.35892e-11	-1.10233e-11	7.28739e-12	-6.04502e-12	3.27429e-12
	-28.9826	-2.38495e-11	1.36209e-11	-1.11093e-11	7.42214e-12	-6.04028e-12	3.4411e-12
	-29.1389	-2.4033e-11	1.34034e-11	-1.08159e-11	7.3938e-12	-5.57601e-12	3.37275e-12
	-29.2014	-2.39245e-11	1.35091e-11	-1.08873e-11	7.50803e-12	-5.92184e-12	2.97481e-12
	-29.2952	-2.3988e-11	1.3479e-11	-1.05259e-11	6.62852e-12	-6.12555e-12	3.03312e-12
	-29.3577	-2.4118e-11	1.33895e-11	-1.09686e-11	6.48111e-12	-6.06397e-12	3.16002e-12
	-29.4203	-2.3996e-11	1.3041e-11	-1.08122e-11	6.35099e-12	-6.0687e-12	2.31901e-12
	-29.5453	-2.39895e-11	1.30956e-11	-1.13477e-11	6.05582e-12	-6.15398e-12	2.76396e-12
	-29.5766	-2.4171e-11	1.33409e-11	-1.1429e-11	6.31812e-12	-5.92184e-12	2.78664e-12
	-29.6704	-2.4271e-11	1.39866e-11	-1.15074e-11	6.47477e-12	-5.7655e-12	2.47807e-12
	-29.7954	-2.4165e-11	1.34397e-11	-1.16981e-11	6.48838e-12	-6.13977e-12	2.23437e-12
	-29.8892	-2.41655e-11	1.3329e-11	-1.16036e-11	6.83235e-12	-5.8792e-12	2.76468e-12
	-29.983	-2.39385e-11	1.382e-11	-1.15856e-11	6.95171e-12	-6.35769e-12	2.39886e-12
	-30.0455	-2.4526e-11	1.32928e-11	-1.15952e-11	7.48382e-12	-5.99764e-12	2.59814e-12
	-30.1706	-2.45565e-11	1.39518e-11	-1.22302e-11	7.65836e-12	-6.06397e-12	2.70796e-12
	-30.2018	-2.4331e-11	1.39468e-11	-1.19863e-11	7.56627e-12	-6.05923e-12	2.68285e-12
	-30.2956	-2.44575e-11	1.41278e-11	-1.21156e-11	8.08666e-12	-5.80814e-12	3.27755e-12
	-30.3894	-2.44585e-11	1.3828e-11	-1.18636e-11	8.25218e-12	-6.31031e-12	2.81179e-12
	-30.4519	-2.47485e-11	1.42198e-11	-1.17135e-11	8.16729e-12	-6.47613e-12	2.89756e-12
	-30.6395	-2.47185e-11	1.37753e-11	-1.1603e-11	8.4768e-12	-6.57088e-12	2.9265e-12
	-30.6708	-2.50465e-11	1.38064e-11	-1.15679e-11	7.80423e-12	-6.23451e-12	3.75608e-12
	-30.7646	-2.5078e-11	1.39186e-11	-1.1632e-11	7.35878e-12	-6.58509e-12	3.12345e-12
	-30.8583	-2.537e-11	1.38494e-11	-1.13638e-11	7.53336e-12	-6.06397e-12	3.25326e-12
	-31.0147	-2.54305e-11	1.43494e-11	-1.11239e-11	7.54219e-12	-6.57561e-12	3.40184e-12
	-31.0772	-2.5325e-11	1.37752e-11	-1.13542e-11	7.18454e-12	-6.67984e-12	3.02339e-12
	-31.1397	-2.56125e-11	1.40656e-11	-1.16497e-11	7.0851e-12	-6.55666e-12	3.25539e-12
	-31.171	-2.53825e-11	1.40939e-11	-1.13339e-11	6.81385e-12	-6.50455e-12	2.68434e-12
	-31.296	-2.557e-11	1.41927e-11	-1.20478e-11	6.68945e-12	-6.47613e-12	2.3915e-12
	-31.3273	-2.54165e-11	1.4016e-11	-1.20212e-11	6.48571e-12	-6.34348e-12	2.99299e-12
	-31.4211	-2.5854e-11	1.49755e-11	-1.18206e-11	6.92095e-12	-6.2203e-12	3.08918e-12
	-31.4836	-2.58765e-11	1.43696e-11	-1.23441e-11	7.07557e-12	-6.54719e-12	2.43273e-12
	-31.6712	-2.5711e-11	1.4427e-11	-1.21844e-11	7.06831e-12	-6.12082e-12	2.71538e-12
	-31.7337	-2.5445e-11	1.48315e-11	-1.2627e-11	7.37568e-12	-6.46665e-12	2.62269e-12
	-31.8587	-2.6531e-11	1.42722e-11	-1.22571e-11	7.26511e-12	-6.81249e-12	2.67434e-12
	-31.9213	-2.62125e-11	1.48786e-11	-1.2379e-11	7.90764e-12	-6.47139e-12	3.02886e-12
	-32.0463	-2.5915e-11	1.49734e-11	-1.20731e-11	7.77542e-12	-6.85986e-12	2.91831e-12
	-32.0151	-2.5937e-11	1.53199e-11	-1.26401e-11	8.06119e-12	-6.79827e-12	3.17648e-12
	-32.1401	-2.6375e-11	1.50697e-11	-1.21979e-11	7.77738e-12	-6.73195e-12	3.3506e-12
	-32.2651	-2.65095e-11	1.52549e-11	-1.21776e-11	8.20944e-12	-6.94514e-12	3.08389e-12
	-32.3277	-2.66365e-11	1.47941e-11	-1.19251e-11	8.01177e-12	-7.10147e-12	3.10092e-12
	-32.4215	-2.68145e-11	1.4734e-11	-1.17419e-11	8.23498e-12	-6.65615e-12	3.56625e-12
	-32.484	-2.705e-11	1.50632e-11	-1.21427e-11	7.80126e-12	-7.11568e-12	3.49396e-12
	-32.5465	-2.7285e-11	1.46528e-11	-1.15082e-11	7.59314e-12	-6.36716e-12	3.94251e-12
	-32.6716	-2.699e-11	1.5476e-11	-1.16648e-11	7.67457e-12	-6.77932e-12	3.19932e-12
	-32.7966	-2.714e-11	1.43592e-11	-1.16627e-11	6.96709e-12	-7.19622e-12	3.24634e-12
	-32.8904	-2.74975e-11	1.4708e-11	-1.21145e-11	7.02247e-12	-6.83144e-12	3.15788e-12
	-32.9842	-2.727e-11	1.46408e-11	-1.17346e-11	7.04236e-12	-7.19148e-12	3.13618e-12
	-33.0154	-2.756e-11	1.47718e-11	-1.20674e-11	7.17691e-12	-7.1299e-12	3.3302e-12
	-33.203	-2.743e-11	1.47144e-11	-1.23329e-11	6.7099e-12	-6.86934e-12	3.07716e-12
	-33.1718	-2.75725e-11	1.54806e-11	-1.24598e-11	6.92109e-12	-6.66562e-12	2.96385e-12
	-33.2968	-2.7415e-11	1.4967e-11	-1.28201e-11	7.24373e-12	-6.84091e-12	2.87148e-12
	-33.3593	-2.7437e-11	1.51654e-11	-1.26432e-11	7.44276e-12	-6.65615e-12	2.94239e-12
	-33.4844	-2.74365e-11	1.50903e-11	-1.30158e-11	7.48357e-12	-7.23412e-12	2.90465e-12
	-33.5782	-2.78205e-11	1.53637e-11	-1.25372e-11	7.61566e-12	-7.10147e-12	2.79383e-12
	-33.6407	-2.768e-11	1.54562e-11	-1.30275e-11	7.74938e-12	-7.04462e-12	3.28463e-12
	-33.7657	-2.76365e-11	1.57974e-11	-1.22474e-11	7.72615e-12	-7.11095e-12	3.31889e-12
	-33.8908	-2.78325e-11	1.56023e-11	-1.30955e-11	7.94769e-12	-6.9404e-12	3.77645e-12
	-33.9221	-2.77705e-11	1.56037e-11	-1.24996e-11	7.97081e-12	-7.29097e-12	3.42076e-12
	-33.9846	-2.8102e-11	1.61488e-11	-1.20947e-11	8.71228e-12	-7.41415e-12	3.33942e-12
	-34.1409	-2.8255e-11	1.52684e-11	-1.23391e-11	8.47424e-12	-7.27676e-12	3.3685e-12
	-34.1722	-2.8472e-11	1.55553e-11	-1.21547e-11	8.22357e-12	-7.00672e-12	3.95692e-12
	-34.2972	-2.852e-11	1.56838e-11	-1.20911e-11	8.16849e-12	-7.40941e-12	3.82482e-12
	-34.3597	-2.8685e-11	1.55625e-11	-1.19814e-11	8.12472e-12	-6.89776e-12	4.19257e-12
	-34.4535	-2.8685e-11	1.56054e-11	-1.21679e-11	7.71937e-12	-7.25307e-12	3.78629e-12
	-34.6098	-2.8725e-11	1.51003e-11	-1.22128e-11	7.49086e-12	-7.71261e-12	3.35102e-12
	-34.6411	-2.898e-11	1.55118e-11	-1.26401e-11	7.47185e-12	-7.15832e-12	3.39052e-12
	-34.7349	-2.903e-11	1.57571e-11	-1.23339e-11	7.18366e-12	-7.66049e-12	3.19979e-12
	-34.8599	-2.8985e-11	1.55245e-11	-1.26145e-11	7.33069e-12	-7.35256e-12	3.54734e-12
	-34.8912	-2.9255e-11	1.53837e-11	-1.29324e-11	7.03205e-12	-7.22938e-12	3.39267e-12
	-34.9537	-2.9304e-11	1.5729e-11	-1.29061e-11	7.13855e-12	-7.34782e-12	3.0755e-12
	-35.0788	-2.936e-11	1.56528e-11	-1.34822e-11	7.42338e-12	-7.52311e-12	2.97115e-12
	-35.1726	-2.8887e-11	1.55587e-11	-1.32857e-11	7.54127e-12	-7.15358e-12	3.36534e-12
	-35.2976	-2.9075e-11	1.60056e-11	-1.349e-11	7.53717e-12	-7.58943e-12	3.27514e-12
	-35.3914	-2.96825e-11	1.56715e-11	-1.33165e-11	8.13536e-12	-7.59417e-12	2.95519e-12
	-35.4227	-2.9488e-11	1.60583e-11	-1.33428e-11	7.9201e-12	-7.30045e-12	3.73848e-12
	-35.5477	-2.938e-11	1.61554e-11	-1.28954e-11	8.22283e-12	-7.60364e-12	3.49046e-12
	-35.579	-2.9564e-11	1.62883e-11	-1.31143e-11	8.00976e-12	-7.66523e-12	3.92481e-12
	-35.6415	-2.9618e-11	1.63163e-11	-1.30385e-11	8.40326e-12	-7.88316e-12	4.0902e-12
	-35.8291	-2.9813e-11	1.61451e-11	-1.25838e-11	8.75357e-12	-7.83104e-12	3.90974e-12
	-35.8916	-2.9935e-11	1.56194e-11	-1.29507e-11	8.13708e-12	-7.82157e-12	3.55682e-12
	-35.8916	-3.029e-11	1.59124e-11	-1.23988e-11	8.84182e-12	-7.65102e-12	4.00863e-12
	-36.0479	-3.026e-11	1.6036e-11	-1.29298e-11	8.88493e-12	-7.9021e-12	4.12755e-12
	-36.0792	-3.0395e-11	1.55834e-11	-1.25431e-11	8.23112e-12	-7.26255e-12	4.04058e-12
	-36.2355	-3.048e-11	1.64961e-11	-1.27654e-11	8.06623e-12	-7.81209e-12	3.86309e-12
	-36.3918	-3.035e-11	1.59387e-11	-1.24374e-11	7.598e-12	-7.89737e-12	3.61317e-12
	-36.4543	-3.089e-11	1.62615e-11	-1.29559e-11	7.53355e-12	-7.66997e-12	3.85573e-12
	-36.4856	-3.089e-11	1.61159e-11	-1.27998e-11	7.71932e-12	-8.03475e-12	3.39848e-12
	-36.5794	-3.0905e-11	1.59828e-11	-1.28675e-11	7.05421e-12	-7.79788e-12	3.32362e-12
	-36.6731	-3.09e-11	1.57572e-11	-1.31745e-11	7.18161e-12	-7.50416e-12	3.61285e-12
	-36.7044	-3.088e-11	1.65548e-11	-1.34236e-11	7.64739e-12	-7.55627e-12	3.58515e-12
	-36.8607	-3.0995e-11	1.65188e-11	-1.37026e-11	7.31063e-12	-8.01107e-12	3.26458e-12
	-36.9232	-3.0465e-11	1.64156e-11	-1.33806e-11	7.4429e-12	-7.44257e-12	3.61456e-12
	-36.9858	-3.064e-11	1.62108e-11	-1.36174e-11	8.27804e-12	-8.07739e-12	3.16145e-12
	-37.1421	-3.11e-11	1.64352e-11	-1.37026e-11	8.30159e-12	-7.97317e-12	3.5013e-12
	-37.1733	-3.131e-11	1.67181e-11	-1.39799e-11	7.74053e-12	-7.91632e-12	3.60151e-12
	-37.3297	-3.0815e-11	1.66815e-11	-1.35088e-11	8.62918e-12	-8.27637e-12	3.65639e-12
	-37.3297	-3.11e-11	1.72229e-11	-1.34655e-11	8.25602e-12	-7.97317e-12	4.3617e-12
	-37.4234	-3.1455e-11	1.69173e-11	-1.35526e-11	8.66415e-12	-8.33321e-12	4.15485e-12
	-37.5485	-3.152e-11	1.71767e-11	-1.31888e-11	8.76358e-12	-8.49429e-12	3.81851e-12
	-37.5172	-3.153e-11	1.62898e-11	-1.33444e-11	8.27593e-12	-8.50376e-12	3.96401e-12
	-37.7361	-3.1835e-11	1.65057e-11	-1.31091e-11	9.00551e-12	-8.38059e-12	4.66733e-12
	-37.7673	-3.232e-11	1.68126e-11	-1.32943e-11	8.76136e-12	-8.68379e-12	4.34287e-12
	-37.8611	-3.2415e-11	1.70156e-11	-1.28339e-11	8.30732e-12	-7.95422e-12	4.30103e-12
	-37.9862	-3.2365e-11	1.67948e-11	-1.29418e-11	7.99236e-12	-8.0916e-12	4.41536e-12
	-38.08	-3.2505e-11	1.65439e-11	-1.29569e-11	7.74976e-12	-8.48481e-12	3.99656e-12
	-38.1112	-3.253e-11	1.67228e-11	-1.33691e-11	7.56508e-12	-8.57009e-12	4.24005e-12
	-38.2675	-3.2555e-11	1.68928e-11	-1.33915e-11	7.77628e-12	-8.55588e-12	3.69753e-12
	-38.3301	-3.2695e-11	1.70601e-11	-1.36925e-11	7.74098e-12	-8.56061e-12	3.86236e-12
	-38.4238	-3.265e-11	1.65511e-11	-1.41042e-11	7.46261e-12	-8.22425e-12	4.04606e-12
	-38.5176	-3.2675e-11	1.71495e-11	-1.40195e-11	8.17839e-12	-8.12003e-12	3.78105e-12
	-38.5802	-3.268e-11	1.71978e-11	-1.43712e-11	7.16987e-12	-8.39954e-12	3.49213e-12
	-38.7052	-3.2615e-11	1.6927e-11	-1.39556e-11	7.5721e-12	-7.83578e-12	3.76892e-12
	-38.799	-3.26e-11	1.76101e-11	-1.44356e-11	8.17772e-12	-8.7738e-12	3.48211e-12
	-38.8302	-3.3065e-11	1.73778e-11	-1.39348e-11	8.43815e-12	-8.41375e-12	3.61806e-12
	-38.924	-3.332e-11	1.78861e-11	-1.42855e-11	8.20531e-12	-8.319e-12	3.93723e-12
	-38.9866	-3.296e-11	1.80885e-11	-1.40815e-11	8.47368e-12	-8.79275e-12	4.22598e-12
	-39.1429	-3.332e-11	1.86653e-11	-1.39043e-11	8.54709e-12	-8.30005e-12	4.27009e-12
	-39.1429	-3.3175e-11	1.7471e-11	-1.40054e-11	9.30905e-12	-8.64115e-12	4.19818e-12
	-39.2992	-3.345e-11	1.78839e-11	-1.3959e-11	9.46003e-12	-8.91119e-12	4.02291e-12
	-39.3617	-3.3335e-11	1.74455e-11	-1.40974e-11	8.94946e-12	-8.90171e-12	4.16655e-12
	-39.4868	-3.359e-11	1.73607e-11	-1.34257e-11	9.34262e-12	-8.43744e-12	4.46608e-12
	-39.5805	-3.4045e-11	1.76406e-11	-1.40656e-11	8.95474e-12	-9.2286e-12	4.50151e-12
	-39.6431	-3.404e-11	1.70783e-11	-1.34236e-11	8.56464e-12	-8.45639e-12	4.39878e-12
	-39.7369	-3.374e-11	1.76718e-11	-1.36709e-11	8.21538e-12	-8.64589e-12	4.46529e-12
	-39.8932	-3.427e-11	1.73585e-11	-1.35883e-11	8.50178e-12	-8.76433e-12	4.35639e-12
	-39.8932	-3.427e-11	1.78347e-11	-1.34304e-11	7.38271e-12	-8.83065e-12	4.03991e-12
	-40.0182	-3.4235e-11	1.79045e-11	-1.39413e-11	7.85233e-12	-9.14332e-12	3.77635e-12
	-40.0807	-3.4505e-11	1.78085e-11	-1.40872e-11	7.81799e-12	-9.13385e-12	3.78322e-12
	-40.2058	-3.4445e-11	1.77153e-11	-1.43553e-11	7.56533e-12	-8.65063e-12	4.64413e-12
	-40.1745	-3.4425e-11	1.78053e-11	-1.43001e-11	8.26992e-12	-8.73116e-12	4.28877e-12
	-40.4246	-3.4735e-11	1.7821e-11	-1.49648e-11	7.48838e-12	-8.88276e-12	3.76814e-12
	-40.4559	-3.4495e-11	1.79584e-11	-1.45826e-11	8.27163e-12	-8.44218e-12	4.18685e-12
	-40.4872	-3.4575e-11	1.84131e-11	-1.4977e-11	8.40026e-12	-9.25228e-12	3.78202e-12
	-40.5809	-3.4975e-11	1.78892e-11	-1.45771e-11	8.91694e-12	-8.68853e-12	3.89262e-12
	-40.706	-3.5095e-11	1.83768e-11	-1.49382e-11	8.78625e-12	-9.08647e-12	4.50343e-12
	-40.7685	-3.4665e-11	1.825e-11	-1.48637e-11	8.93992e-12	-8.9254e-12	4.4805e-12
	-40.8623	-3.4755e-11	1.79427e-11	-1.51516e-11	9.25487e-12	-9.14806e-12	4.617e-12
	-40.9874	-3.508e-11	1.82603e-11	-1.47795e-11	8.92316e-12	-9.18122e-12	4.99195e-12
	-41.1437	-3.5095e-11	1.82237e-11	-1.46985e-11	9.80897e-12	-9.83026e-12	4.51824e-12
	-41.1437	-3.526e-11	1.77583e-11	-1.41396e-11	9.30409e-12	-9.66444e-12	4.44614e-12
	-41.2375	-3.576e-11	1.81342e-11	-1.36826e-11	9.49925e-12	-9.42283e-12	4.71025e-12
	-41.3312	-3.583e-11	1.79459e-11	-1.43517e-11	8.8858e-12	-9.91553e-12	4.54561e-12
	-41.4563	-3.618e-11	1.80757e-11	-1.38181e-11	8.9186e-12	-9.456e-12	4.88463e-12
	-41.5188	-3.6135e-11	1.84205e-11	-1.46399e-11	8.59663e-12	-9.17175e-12	4.86986e-12
	-41.6439	-3.562e-11	1.76689e-11	-1.41844e-11	8.51542e-12	-9.84447e-12	4.6708e-12
	-41.6126	-3.5915e-11	1.75589e-11	-1.40679e-11	8.18449e-12	-9.51758e-12	4.46114e-12
	-41.8002	-3.615e-11	1.79858e-11	-1.43074e-11	8.17283e-12	-9.86342e-12	3.98105e-12
	-41.8627	-3.633e-11	1.77611e-11	-1.48033e-11	8.4498e-12	-9.70708e-12	4.19308e-12
	-41.9252	-3.6275e-11	1.83641e-11	-1.47913e-11	7.67229e-12	-9.50811e-12	4.22433e-12
	-41.9878	-3.637e-11	1.85672e-11	-1.49807e-11	8.29436e-12	-9.3044e-12	4.30097e-12
	-42.0503	-3.6505e-11	1.85122e-11	-1.55847e-11	8.11981e-12	-9.68813e-12	4.14785e-12
	-42.2691	-3.6095e-11	1.83462e-11	-1.54197e-11	8.47543e-12	-8.9254e-12	4.52915e-12
	-42.2691	-3.664e-11	1.88856e-11	-1.58851e-11	8.67036e-12	-1.0015e-11	3.92567e-12
	-42.3004	-3.6995e-11	1.82644e-11	-1.51271e-11	9.21969e-12	-9.86342e-12	4.12017e-12
	-42.3942	-3.6815e-11	1.85177e-11	-1.55826e-11	9.52957e-12	-9.62181e-12	4.43292e-12
	-42.5192	-3.698e-11	1.92436e-11	-1.55883e-11	9.72806e-12	-9.96764e-12	4.5954e-12
	-42.613	-3.6905e-11	1.91414e-11	-1.52465e-11	9.53417e-12	-9.77814e-12	4.80887e-12
	-42.6755	-3.701e-11	1.87554e-11	-1.50659e-11	9.56496e-12	-9.66918e-12	4.97683e-12
	-42.8318	-3.6935e-11	1.83892e-11	-1.50372e-11	1.00756e-11	-1.03561e-11	5.0127e-12
	-42.9256	-3.72e-11	1.8275e-11	-1.49255e-11	9.49958e-12	-1.03893e-11	4.68391e-12
	-42.9881	-3.7425e-11	1.85334e-11	-1.44804e-11	9.87503e-12	-1.01429e-11	5.09242e-12
	-43.0194	-3.7765e-11	1.8364e-11	-1.48072e-11	9.67514e-12	-1.03561e-11	4.75611e-12
	-43.0819	-3.7815e-11	1.87605e-11	-1.43082e-11	9.22123e-12	-9.87289e-12	5.34323e-12
	-43.2382	-3.7805e-11	1.87606e-11	-1.51605e-11	8.46346e-12	-9.76393e-12	5.18166e-12
	-43.3633	-3.8065e-11	1.8322e-11	-1.45174e-11	8.17979e-12	-1.00861e-11	4.72054e-12
	-43.4258	-3.8025e-11	1.84532e-11	-1.48905e-11	8.38622e-12	-1.00245e-11	4.51848e-12
	-43.4883	-3.793e-11	1.86189e-11	-1.4722e-11	8.229e-12	-1.03751e-11	4.47173e-12
	-43.5196	-3.818e-11	1.81329e-11	-1.51076e-11	8.72628e-12	-1.03182e-11	4.49665e-12
	-43.5821	-3.847e-11	1.87603e-11	-1.49427e-11	7.96191e-12	-1.02803e-11	4.71142e-12
	-43.801	-3.8375e-11	1.85681e-11	-1.5617e-11	8.65274e-12	-9.87763e-12	4.55774e-12
	-43.8635	-3.856e-11	1.89166e-11	-1.5951e-11	8.40763e-12	-1.01192e-11	4.31065e-12
	-43.8948	-3.8445e-11	1.88922e-11	-1.55761e-11	9.18394e-12	-9.79236e-12	4.76172e-12
	-44.0198	-3.8435e-11	1.94129e-11	-1.61256e-11	9.04567e-12	-1.0792e-11	4.18617e-12
	-44.1449	-3.869e-11	1.89568e-11	-1.53486e-11	9.38068e-12	-1.01429e-11	4.25685e-12
	-44.2074	-3.874e-11	1.94189e-11	-1.55034e-11	9.67825e-12	-1.01666e-11	4.89802e-12
	-44.2699	-3.8485e-11	1.95563e-11	-1.56542e-11	9.49317e-12	-1.0503e-11	4.75173e-12
	-44.3324	-3.903e-11	1.93426e-11	-1.61962e-11	1.01705e-11	-1.03656e-11	5.27083e-12
	-44.4575	-3.9e-11	1.96905e-11	-1.60237e-11	9.86024e-12	-1.05693e-11	5.2868e-12
	-44.5825	-3.922e-11	2.01509e-11	-1.53072e-11	9.90017e-12	-1.09862e-11	5.16694e-12
	-44.5825	-3.949e-11	1.96904e-11	-1.56592e-11	9.76206e-12	-1.09104e-11	4.83225e-12
	-44.7388	-3.944e-11	1.9014e-11	-1.49051e-11	9.83319e-12	-1.02519e-11	5.15089e-12
	-44.8014	-3.957e-11	1.90911e-11	-1.54953e-11	9.77516e-12	-1.0792e-11	5.12252e-12
	-44.8952	-3.9785e-11	1.9357e-11	-1.46693e-11	9.39689e-12	-1.03324e-11	5.13077e-12
	-44.9889	-3.987e-11	1.95866e-11	-1.52689e-11	9.15093e-12	-1.0413e-11	5.45487e-12
	-45.0515	-3.978e-11	1.90524e-11	-1.50211e-11	8.85847e-12	-1.08772e-11	4.88606e-12
	-45.1453	-4.023e-11	1.92041e-11	-1.52803e-11	8.59033e-12	-1.06309e-11	4.86176e-12
	-45.3328	-4.011e-11	1.9236e-11	-1.51253e-11	8.67076e-12	-1.11425e-11	4.6625e-12
	-45.239	-4.015e-11	1.95715e-11	-1.53994e-11	8.47984e-12	-1.09057e-11	4.58641e-12
	-45.4266	-4.0375e-11	1.92381e-11	-1.5569e-11	8.87109e-12	-1.07256e-11	4.99162e-12
	-45.5204	-4.058e-11	1.97963e-11	-1.5864e-11	8.84156e-12	-1.04888e-11	4.94177e-12
	-45.6142	-4.044e-11	1.91674e-11	-1.64576e-11	8.77507e-12	-1.10336e-11	4.70398e-12
	-45.708	-4.036e-11	1.95663e-11	-1.59781e-11	9.22575e-12	-1.04177e-11	5.04044e-12
	-45.8018	-4.072e-11	2.02075e-11	-1.67486e-11	9.31872e-12	-1.1043e-11	4.69753e-12
	-45.8643	-4.089e-11	1.94935e-11	-1.62423e-11	9.44586e-12	-1.13699e-11	4.60678e-12
	-45.8955	-4.129e-11	2.02221e-11	-1.64401e-11	9.7022e-12	-1.07067e-11	5.01234e-12
	-46.0206	-4.103e-11	2.0075e-11	-1.65777e-11	1.01866e-11	-1.10857e-11	5.0946e-12
	-46.2394	-4.1225e-11	1.97598e-11	-1.61967e-11	1.00304e-11	-1.11378e-11	5.45324e-12
	-46.2082	-4.1445e-11	2.00557e-11	-1.60253e-11	1.00291e-11	-1.12089e-11	5.6164e-12
	-46.302	-4.174e-11	2.00663e-11	-1.60115e-11	1.02024e-11	-1.13605e-11	5.23846e-12
	-46.427	-4.169e-11	1.996e-11	-1.60753e-11	9.38038e-12	-1.16068e-11	5.09193e-12
	-46.4895	-4.1685e-11	2.0308e-11	-1.5704e-11	1.0026e-11	-1.10525e-11	5.65221e-12
	-46.4895	-4.1695e-11	1.97758e-11	-1.59531e-11	9.69278e-12	-1.14978e-11	5.36175e-12
	-46.7084	-4.2265e-11	1.99322e-11	-1.52618e-11	9.31482e-12	-1.08062e-11	5.76848e-12
	-46.7396	-4.2425e-11	2.01523e-11	-1.53259e-11	9.12375e-12	-1.12468e-11	5.83921e-12
	-46.8647	-4.209e-11	1.97815e-11	-1.54836e-11	8.71027e-12	-1.14742e-11	5.22791e-12
	-46.8959	-4.253e-11	1.97822e-11	-1.53744e-11	8.29841e-12	-1.16684e-11	5.07726e-12
	-46.9897	-4.2335e-11	2.00949e-11	-1.61248e-11	9.26154e-12	-1.173e-11	5.11e-12
	-47.0523	-4.221e-11	2.00013e-11	-1.60222e-11	8.80445e-12	-1.16968e-11	5.13263e-12
	-47.2086	-4.283e-11	1.94225e-11	-1.59104e-11	8.41106e-12	-1.15121e-11	5.25411e-12
	-47.2398	-4.2555e-11	1.96886e-11	-1.65282e-11	9.19493e-12	-1.10146e-11	5.32342e-12
	-47.3961	-4.266e-11	1.95705e-11	-1.67361e-11	8.99247e-12	-1.15026e-11	4.71701e-12
	-47.3961	-4.2435e-11	1.97641e-11	-1.65151e-11	9.13973e-12	-1.06972e-11	5.38801e-12
	-47.5212	-4.2805e-11	2.04008e-11	-1.68591e-11	9.34273e-12	-1.20474e-11	4.95975e-12
	-47.615	-4.2915e-11	1.98896e-11	-1.65508e-11	9.55809e-12	-1.17252e-11	4.97981e-12
	-47.7088	-4.3385e-11	2.03544e-11	-1.6943e-11	9.79892e-12	-1.1531e-11	5.16211e-12
	-47.7713	-4.308e-11	2.05064e-11	-1.65073e-11	1.04883e-11	-1.17489e-11	5.41523e-12
	-47.9276	-4.3235e-11	2.0716e-11	-1.6833e-11	1.03358e-11	-1.16779e-11	5.90284e-12
	-47.8963	-4.3505e-11	2.04772e-11	-1.61587e-11	1.03014e-11	-1.16021e-11	6.02469e-12
	-48.0839	-4.3725e-11	2.06726e-11	-1.6388e-11	1.01913e-11	-1.20995e-11	5.82594e-12
	-48.1464	-4.3885e-11	2.05909e-11	-1.64112e-11	9.60447e-12	-1.21421e-11	5.41952e-12
	-48.3028	-4.4145e-11	2.06849e-11	-1.60516e-11	1.00893e-11	-1.20711e-11	5.72135e-12
	-48.3653	-4.426e-11	2.08539e-11	-1.64427e-11	9.99345e-12	-1.24027e-11	5.62532e-12
	-48.4278	-4.407e-11	2.03498e-11	-1.61504e-11	1.005e-11	-1.19953e-11	5.84758e-12
	-48.5216	-4.414e-11	2.08808e-11	-1.61892e-11	9.30855e-12	-1.19432e-11	6.04029e-12
	-48.6466	-4.4255e-11	2.03485e-11	-1.59252e-11	9.33937e-12	-1.19858e-11	5.26962e-12
	-48.6779	-4.458e-11	2.0668e-11	-1.58416e-11	8.64205e-12	-1.2289e-11	5.90966e-12
	-48.803	-4.4685e-11	2.01566e-11	-1.62251e-11	9.03675e-12	-1.27864e-11	5.74078e-12
	-48.8655	-4.4745e-11	2.07565e-11	-1.65274e-11	9.38244e-12	-1.25164e-11	5.14117e-12
	-48.8655	-4.494e-11	2.05259e-11	-1.72059e-11	9.25983e-12	-1.21185e-11	5.61553e-12
	-49.0218	-4.5065e-11	2.06408e-11	-1.72702e-11	9.69894e-12	-1.21137e-11	5.4315e-12
	-49.1468	-4.484e-11	2.06877e-11	-1.69938e-11	9.51812e-12	-1.24596e-11	5.17705e-12
	-49.2094	-4.493e-11	2.09124e-11	-1.67275e-11	9.52756e-12	-1.18247e-11	5.55881e-12
	-49.2719	-4.4905e-11	2.1435e-11	-1.74446e-11	9.61332e-12	-1.26633e-11	5.34413e-12
	-49.3969	-4.5145e-11	2.08206e-11	-1.71087e-11	9.94409e-12	-1.24453e-11	5.37038e-12
	-49.4907	-4.536e-11	2.08894e-11	-1.74331e-11	1.01168e-11	-1.22511e-11	5.35948e-12
	-49.522	-4.5205e-11	2.11564e-11	-1.7332e-11	1.05225e-11	-1.25733e-11	5.80765e-12
	-49.6158	-4.551e-11	2.10863e-11	-1.68513e-11	1.0016e-11	-1.24548e-11	6.57341e-12
	-49.7721	-4.548e-11	2.12049e-11	-1.69164e-11	1.0632e-11	-1.27106e-11	6.11742e-12
	-49.8346	-4.5805e-11	2.16313e-11	-1.70707e-11	1.01235e-11	-1.28717e-11	6.05601e-12
	-49.8971	-4.601e-11	2.14084e-11	-1.67077e-11	9.84874e-12	-1.30991e-11	5.93092e-12
	-50.0222	-4.6165e-11	2.15924e-11	-1.66248e-11	1.02813e-11	-1.24643e-11	6.31065e-12
	-50.116	-4.64e-11	2.09701e-11	-1.66274e-11	1.01654e-11	-1.28717e-11	5.60249e-12
	-50.2098	-4.6605e-11	2.11016e-11	-1.63155e-11	1.0028e-11	-1.24311e-11	6.61001e-12
	-50.3348	-4.6715e-11	2.10095e-11	-1.5987e-11	9.33948e-12	-1.28149e-11	6.42928e-12
	-50.3973	-4.663e-11	2.14456e-11	-1.63411e-11	9.44017e-12	-1.30565e-11	6.15076e-12
	-50.4911	-4.697e-11	2.10514e-11	-1.63627e-11	9.29492e-12	-1.3066e-11	5.87081e-12
	-50.4911	-4.6795e-11	2.13939e-11	-1.72202e-11	9.27706e-12	-1.31417e-11	5.80745e-12
	-50.6162	-4.7165e-11	2.16087e-11	-1.7357e-11	9.31315e-12	-1.31133e-11	5.70824e-12
	-50.7725	-4.708e-11	2.1274e-11	-1.7023e-11	9.2355e-12	-1.30754e-11	6.1617e-12
	-50.7725	-4.7455e-11	2.14499e-11	-1.77085e-11	9.73272e-12	-1.32223e-11	6.09477e-12
	-50.8037	-4.716e-11	2.11504e-11	-1.78992e-11	9.32823e-12	-1.30565e-11	5.70063e-12
	-50.9288	-4.7035e-11	2.13891e-11	-1.79685e-11	1.03463e-11	-1.25638e-11	6.10627e-12
	-50.9913	-4.7055e-11	2.13214e-11	-1.82286e-11	9.97122e-12	-1.32507e-11	5.46697e-12
	-51.1476	-4.7315e-11	2.15584e-11	-1.76199e-11	9.91722e-12	-1.32365e-11	5.88951e-12
	-51.2102	-4.823e-11	2.25671e-11	-1.76746e-11	1.04563e-11	-1.31512e-11	5.93966e-12
	-51.3039	-4.7475e-11	2.20706e-11	-1.79021e-11	1.0514e-11	-1.36392e-11	6.15498e-12
	-51.429	-4.796e-11	2.23024e-11	-1.77914e-11	1.01867e-11	-1.33881e-11	6.88439e-12
	-51.4915	-4.8005e-11	2.23227e-11	-1.74899e-11	1.07628e-11	-1.33834e-11	6.80134e-12
	-51.554	-4.87e-11	2.2684e-11	-1.74641e-11	1.05216e-11	-1.3805e-11	6.26212e-12
	-51.7416	-4.8445e-11	2.18298e-11	-1.73971e-11	1.0364e-11	-1.3805e-11	6.525e-12
	-51.7104	-4.8935e-11	2.17902e-11	-1.72338e-11	1.02561e-11	-1.33786e-11	6.57879e-12
	-51.8354	-4.878e-11	2.17165e-11	-1.75517e-11	1.05549e-11	-1.41603e-11	6.56655e-12
	-51.8979	-4.8955e-11	2.16292e-11	-1.69479e-11	1.00248e-11	-1.34828e-11	6.95139e-12
	-52.0542	-4.925e-11	2.24068e-11	-1.73338e-11	1.0028e-11	-1.35397e-11	6.91577e-12
	-52.0542	-4.9185e-11	2.22715e-11	-1.69586e-11	1.0166e-11	-1.33597e-11	6.59129e-12
	-52.2105	-4.932e-11	2.19116e-11	-1.73453e-11	9.76149e-12	-1.33739e-11	6.38643e-12
	-52.3043	-4.9455e-11	2.16555e-11	-1.69526e-11	9.58396e-12	-1.37197e-11	6.13669e-12
	-52.3669	-4.946e-11	2.14509e-11	-1.75735e-11	9.26405e-12	-1.41603e-11	6.39848e-12
	-52.3981	-4.9725e-11	2.20586e-11	-1.8281e-11	9.97128e-12	-1.36013e-11	6.34542e-12
	-52.5232	-4.9945e-11	2.18827e-11	-1.82682e-11	9.99086e-12	-1.37245e-11	6.68071e-12
	-52.7107	-4.9775e-11	2.22149e-11	-1.81736e-11	9.60302e-12	-1.39187e-11	5.97927e-12
	-52.7107	-4.9645e-11	2.24115e-11	-1.80287e-11	9.99555e-12	-1.31654e-11	6.63228e-12
	-52.8045	-4.954e-11	2.26378e-11	-1.86038e-11	9.92505e-12	-1.39045e-11	6.08812e-12
	-52.8983	-5.0115e-11	2.25027e-11	-1.80209e-11	1.0203e-11	-1.39803e-11	6.14058e-12
	-53.0234	-5.024e-11	2.28999e-11	-1.79068e-11	1.04398e-11	-1.40703e-11	6.43969e-12
	-53.0859	-5.0045e-11	2.30637e-11	-1.8467e-11	1.03126e-11	-1.39613e-11	6.55365e-12
	-53.1484	-5.0515e-11	2.26865e-11	-1.7894e-11	1.04471e-11	-1.40134e-11	6.76016e-12
	-53.2735	-5.023e-11	2.26546e-11	-1.78896e-11	1.09945e-11	-1.40987e-11	7.29974e-12
	-53.336	-5.063e-11	2.32771e-11	-1.74959e-11	1.06663e-11	-1.46104e-11	6.8378e-12
	-53.4298	-5.06e-11	2.26898e-11	-1.7388e-11	1.05456e-11	-1.43545e-11	6.62892e-12
	-53.461	-5.141e-11	2.25703e-11	-1.7862e-11	1.06546e-11	-1.41366e-11	6.78064e-12
	-53.5548	-5.14e-11	2.26735e-11	-1.78291e-11	1.04769e-11	-1.48141e-11	6.64969e-12
	-53.6486	-5.1955e-11	2.27646e-11	-1.70621e-11	1.01628e-11	-1.39661e-11	7.00811e-12
	-53.8049	-5.166e-11	2.27588e-11	-1.77226e-11	1.02513e-11	-1.40892e-11	7.11469e-12
	-53.93	-5.1925e-11	2.26138e-11	-1.70923e-11	9.99321e-12	-1.44635e-11	7.14342e-12
	-54.0238	-5.207e-11	2.20941e-11	-1.80707e-11	1.00711e-11	-1.4653e-11	6.74199e-12
	-53.93	-5.228e-11	2.31483e-11	-1.77765e-11	1.0139e-11	-1.45914e-11	6.3272e-12
	-54.1176	-5.216e-11	2.25088e-11	-1.8207e-11	9.16523e-12	-1.46293e-11	6.3933e-12
	-54.1801	-5.2075e-11	2.25981e-11	-1.81337e-11	9.76187e-12	-1.4473e-11	6.7268e-12
	-54.3051	-5.2405e-11	2.24088e-11	-1.88956e-11	1.00826e-11	-1.45061e-11	6.96615e-12
	-54.4614	-5.2235e-11	2.28723e-11	-1.88143e-11	9.42882e-12	-1.48567e-11	6.92643e-12
	-54.4927	-5.2325e-11	2.29719e-11	-1.84321e-11	1.02308e-11	-1.41414e-11	7.02852e-12
	-54.524	-5.2115e-11	2.34324e-11	-1.94001e-11	1.03928e-11	-1.47762e-11	6.86424e-12
	-54.6803	-5.235e-11	2.28425e-11	-1.88096e-11	1.04418e-11	-1.48093e-11	6.35208e-12
	-54.7741	-5.283e-11	2.30322e-11	-1.89285e-11	1.07082e-11	-1.46909e-11	7.02481e-12
	-54.8991	-5.2625e-11	2.3435e-11	-1.85876e-11	1.06244e-11	-1.50415e-11	7.12114e-12
	-54.9616	-5.3175e-11	2.35388e-11	-1.88031e-11	1.10453e-11	-1.47667e-11	7.2033e-12
	-54.9929	-5.298e-11	2.36505e-11	-1.83245e-11	1.13233e-11	-1.48425e-11	7.35812e-12
	-55.1492	-5.2995e-11	2.35629e-11	-1.85319e-11	1.11714e-11	-1.54347e-11	7.23826e-12
	-55.2117	-5.3555e-11	2.34517e-11	-1.81145e-11	1.08999e-11	-1.54252e-11	7.06619e-12
	-55.243	-5.3805e-11	2.32744e-11	-1.84993e-11	1.14155e-11	-1.49467e-11	7.32483e-12
	-55.3993	-5.3985e-11	2.365e-11	-1.88703e-11	1.09558e-11	-1.53163e-11	6.79018e-12
	-55.4931	-5.4245e-11	2.32233e-11	-1.78638e-11	1.03027e-11	-1.50367e-11	7.49193e-12
	-55.5244	-5.451e-11	2.38443e-11	-1.84508e-11	1.09009e-11	-1.50273e-11	7.57132e-12
	-55.6181	-5.3915e-11	2.30588e-11	-1.78349e-11	9.98907e-12	-1.52784e-11	7.32405e-12
	-55.7119	-5.4495e-11	2.33978e-11	-1.87841e-11	1.01487e-11	-1.52262e-11	6.94321e-12
	-55.837	-5.4395e-11	2.35874e-11	-1.84243e-11	1.0043e-11	-1.52831e-11	6.69856e-12
	-55.9308	-5.474e-11	2.35208e-11	-1.92393e-11	9.58767e-12	-1.52926e-11	7.07358e-12
	-55.9308	-5.445e-11	2.36758e-11	-1.92388e-11	1.00273e-11	-1.53305e-11	7.17961e-12
	-56.1496	-5.5135e-11	2.3933e-11	-1.92956e-11	9.95091e-12	-1.49894e-11	7.29873e-12
	-56.0871	-5.4995e-11	2.39826e-11	-1.92979e-11	1.01264e-11	-1.56431e-11	7.33316e-12
	-56.2434	-5.493e-11	2.38232e-11	-1.86564e-11	1.01248e-11	-1.46388e-11	7.32366e-12
	-56.3372	-5.4865e-11	2.41096e-11	-1.98675e-11	1.10007e-11	-1.59416e-11	7.18277e-12
	-56.431	-5.532e-11	2.35491e-11	-1.92372e-11	1.02593e-11	-1.56763e-11	6.99403e-12
	-56.4935	-5.535e-11	2.3835e-11	-1.95317e-11	1.14562e-11	-1.552e-11	7.37482e-12
	-56.6185	-5.5525e-11	2.41576e-11	-1.9165e-11	1.103e-11	-1.57047e-11	7.2499e-12
	-56.6811	-5.5385e-11	2.36627e-11	-1.91559e-11	1.09548e-11	-1.58516e-11	7.68215e-12
	-56.7749	-5.5955e-11	2.46409e-11	-1.88604e-11	1.14871e-11	-1.60079e-11	8.05425e-12
	-56.8374	-5.585e-11	2.38557e-11	-1.89621e-11	1.11879e-11	-1.6169e-11	7.34317e-12
	-56.9937	-5.627e-11	2.4227e-11	-1.85936e-11	1.16125e-11	-1.63443e-11	7.23366e-12
	-57.0875	-5.672e-11	2.44982e-11	-1.88584e-11	1.08719e-11	-1.62543e-11	7.50302e-12
	-57.0875	-5.715e-11	2.44406e-11	-1.91687e-11	1.09709e-11	-1.65812e-11	7.63894e-12
	-57.1813	-5.697e-11	2.38249e-11	-1.84506e-11	1.04981e-11	-1.56716e-11	8.37786e-12
	-57.3063	-5.701e-11	2.41714e-11	-1.89868e-11	1.10488e-11	-1.60079e-11	8.31714e-12
	-57.3688	-5.7215e-11	2.454e-11	-1.8843e-11	1.04149e-11	-1.60553e-11	7.74547e-12
	-57.4939	-5.7185e-11	2.40819e-11	-1.89232e-11	1.03376e-11	-1.62401e-11	7.38631e-12
	-57.5252	-5.7585e-11	2.43129e-11	-1.93685e-11	1.01741e-11	-1.62116e-11	7.08467e-12
	-57.6815	-5.7515e-11	2.42543e-11	-1.99037e-11	9.82805e-12	-1.66854e-11	7.07268e-12
	-57.6815	-5.7715e-11	2.40545e-11	-1.97341e-11	1.05558e-11	-1.64959e-11	7.90748e-12
	-57.8065	-5.803e-11	2.40195e-11	-2.00119e-11	1.01378e-11	-1.61074e-11	7.80482e-12
	-57.9628	-5.7935e-11	2.49645e-11	-1.97781e-11	1.03027e-11	-1.62732e-11	7.40735e-12
	-58.0254	-5.794e-11	2.43502e-11	-1.98933e-11	1.07747e-11	-1.57616e-11	7.81747e-12
	-58.0566	-5.773e-11	2.48494e-11	-2.05273e-11	1.13465e-11	-1.68133e-11	7.48652e-12
	-58.2129	-5.822e-11	2.47298e-11	-1.94386e-11	1.07959e-11	-1.6638e-11	7.24007e-12
	-58.2129	-5.8235e-11	2.43534e-11	-2.02146e-11	1.14228e-11	-1.64296e-11	7.54584e-12
	-58.3692	-5.819e-11	2.53746e-11	-1.96645e-11	1.15109e-11	-1.66949e-11	7.88898e-12
	-58.463	-5.8575e-11	2.51934e-11	-2.01747e-11	1.12011e-11	-1.64059e-11	8.16001e-12
	-58.4943	-5.872e-11	2.50388e-11	-1.97768e-11	1.2156e-11	-1.68512e-11	8.677e-12
	-58.5568	-5.888e-11	2.50508e-11	-1.99118e-11	1.14038e-11	-1.70407e-11	8.20356e-12
	-58.6506	-5.8765e-11	2.48727e-11	-1.9422e-11	1.19598e-11	-1.72018e-11	8.1481e-12
	-58.7131	-5.8925e-11	2.48025e-11	-1.92046e-11	1.10773e-11	-1.70454e-11	7.88044e-12
	-58.8382	-5.909e-11	2.53014e-11	-1.89832e-11	1.09634e-11	-1.7595e-11	7.98985e-12
	-58.9632	-5.933e-11	2.49164e-11	-1.87836e-11	1.0829e-11	-1.66238e-11	8.61703e-12
	-59.057	-5.926e-11	2.45612e-11	-1.93276e-11	1.07465e-11	-1.70075e-11	8.66343e-12
	-59.1821	-5.9855e-11	2.53154e-11	-1.90715e-11	1.04258e-11	-1.73155e-11	8.45096e-12
	-59.3384	-6.0065e-11	2.49577e-11	-1.95741e-11	1.01031e-11	-1.72539e-11	8.51592e-12
	-59.4009	-5.9925e-11	2.55481e-11	-1.99863e-11	1.05103e-11	-1.74197e-11	8.10012e-12
	-59.4009	-5.982e-11	2.51001e-11	-1.9885e-11	9.83599e-12	-1.75429e-11	7.77507e-12
	-59.4322	-5.9875e-11	2.48547e-11	-1.97886e-11	1.05275e-11	-1.76566e-11	8.03883e-12
	-59.5572	-6.028e-11	2.51064e-11	-2.06539e-11	1.04241e-11	-1.73581e-11	8.2966e-12
	-59.6197	-6.02e-11	2.5489e-11	-2.03271e-11	1.11052e-11	-1.76092e-11	7.90765e-12
	-59.7448	-6.043e-11	2.5504e-11	-2.08165e-11	1.11929e-11	-1.7107e-11	8.27033e-12
	-59.8698	-6.0425e-11	2.5907e-11	-2.05247e-11	1.18468e-11	-1.7666e-11	7.84862e-12
	-59.9949	-6.046e-11	2.5558e-11	-2.09812e-11	1.14359e-11	-1.79977e-11	7.87223e-12
	-59.9949	-6.089e-11	2.55889e-11	-2.11187e-11	1.20138e-11	-1.77087e-11	8.30374e-12
	-60.0887	-6.0655e-11	2.58335e-11	-2.08707e-11	1.21745e-11	-1.77797e-11	8.33713e-12
	-60.1825	-6.1025e-11	2.56249e-11	-2.05898e-11	1.20742e-11	-1.78271e-11	8.88932e-12
	-60.245	-6.124e-11	2.59324e-11	-2.0311e-11	1.24073e-11	-1.78082e-11	9.30631e-12
	-60.37	-6.155e-11	2.61346e-11	-2.04527e-11	1.19689e-11	-1.81303e-11	8.5614e-12
	-60.4326	-6.17e-11	2.59674e-11	-2.02391e-11	1.19889e-11	-1.85283e-11	8.51486e-12
	-60.5263	-6.1935e-11	2.65186e-11	-2.03081e-11	1.21281e-11	-1.77371e-11	8.8435e-12
	-60.5576	-6.206e-11	2.5976e-11	-2.01351e-11	1.17025e-11	-1.85851e-11	8.27503e-12
	-60.7452	-6.235e-11	2.58204e-11	-2.03183e-11	1.11858e-11	-1.76945e-11	9.08546e-12
	-60.839	-6.239e-11	2.58238e-11	-2.02862e-11	1.09715e-11	-1.79977e-11	8.88067e-12
	-60.9015	-6.261e-11	2.58132e-11	-1.91981e-11	1.04277e-11	-1.80166e-11	8.71191e-12
	-60.9953	-6.2645e-11	2.56337e-11	-2.01137e-11	1.04972e-11	-1.8045e-11	8.44893e-12
	-61.0891	-6.3125e-11	2.63676e-11	-2.04137e-11	1.09215e-11	-1.80545e-11	8.1144e-12
	-61.1829	-6.3135e-11	2.61368e-11	-2.08524e-11	1.02977e-11	-1.85046e-11	8.39438e-12
	-61.3392	-6.3095e-11	2.65742e-11	-2.06627e-11	1.11231e-11	-1.82819e-11	8.54748e-12
	-61.3392	-6.3275e-11	2.61957e-11	-2.11299e-11	1.06182e-11	-1.81635e-11	8.45392e-12
	-61.433	-6.3045e-11	2.67761e-11	-2.10046e-11	1.07201e-11	-1.82393e-11	8.50455e-12
	-61.4642	-6.334e-11	2.65783e-11	-2.09528e-11	1.11062e-11	-1.79455e-11	8.6072e-12
	-61.5267	-6.3475e-11	2.63247e-11	-2.12683e-11	1.16637e-11	-1.86941e-11	8.30202e-12
	-61.6831	-6.3985e-11	2.65529e-11	-2.08603e-11	1.20578e-11	-1.84572e-11	8.16014e-12
	-61.7768	-6.3875e-11	2.64016e-11	-2.11961e-11	1.20572e-11	-1.86325e-11	8.52987e-12
	-61.8081	-6.3605e-11	2.6901e-11	-2.08011e-11	1.19813e-11	-1.88078e-11	8.42999e-12
	-61.9644	-6.4205e-11	2.71825e-11	-2.10627e-11	1.22834e-11	-1.8353e-11	9.51044e-12
	-62.0269	-6.45e-11	2.71854e-11	-2.0835e-11	1.25362e-11	-1.87225e-11	9.38639e-12
	-62.1207	-6.446e-11	2.66343e-11	-2.07151e-11	1.21026e-11	-1.91157e-11	9.38057e-12
	-62.277	-6.4845e-11	2.73066e-11	-2.07959e-11	1.23893e-11	-1.91678e-11	9.28653e-12
	-62.3396	-6.522e-11	2.68867e-11	-2.04848e-11	1.17701e-11	-1.88267e-11	9.0484e-12
	-62.3708	-6.5535e-11	2.6861e-11	-2.09864e-11	1.14843e-11	-1.9471e-11	8.76589e-12
	-62.4959	-6.575e-11	2.70005e-11	-2.0232e-11	1.12904e-11	-1.88457e-11	9.65056e-12
	-62.5584	-6.522e-11	2.65839e-11	-2.10549e-11	1.13042e-11	-1.90162e-11	9.71692e-12
	-62.6522	-6.5725e-11	2.67565e-11	-2.01192e-11	1.08002e-11	-1.90825e-11	9.16721e-12
	-62.7147	-6.562e-11	2.65592e-11	-2.08668e-11	1.13014e-11	-1.92341e-11	8.92603e-12
	-62.7772	-6.564e-11	2.71308e-11	-2.05473e-11	1.07287e-11	-1.9381e-11	8.90016e-12
	-62.871	-6.5485e-11	2.63099e-11	-2.1434e-11	1.13349e-11	-1.92768e-11	8.60957e-12
	-62.9961	-6.589e-11	2.66484e-11	-2.13855e-11	1.13823e-11	-1.93242e-11	8.88646e-12
	-63.1524	-6.6305e-11	2.62179e-11	-2.23692e-11	1.15312e-11	-1.90162e-11	9.59576e-12
	-63.1836	-6.607e-11	2.70176e-11	-2.22193e-11	1.22921e-11	-1.94331e-11	8.91641e-12
	-63.3087	-6.6115e-11	2.71066e-11	-2.19903e-11	1.18706e-11	-1.89688e-11	9.22236e-12
	-63.3712	-6.6305e-11	2.7684e-11	-2.18139e-11	1.23167e-11	-1.97221e-11	8.92667e-12
	-63.4025	-6.644e-11	2.72904e-11	-2.18142e-11	1.23296e-11	-1.95468e-11	8.69994e-12
	-63.4963	-6.6735e-11	2.76285e-11	-2.21021e-11	1.28347e-11	-1.97979e-11	9.47082e-12
	-63.6526	-6.7005e-11	2.83513e-11	-2.16242e-11	1.20483e-11	-1.98642e-11	9.68081e-12
	-63.7151	-6.7055e-11	2.80691e-11	-2.16315e-11	1.25495e-11	-1.99069e-11	9.6874e-12
	-63.7776	-6.7255e-11	2.84457e-11	-2.17563e-11	1.26627e-11	-1.99732e-11	9.81861e-12
	-63.8714	-6.765e-11	2.82406e-11	-2.17019e-11	1.20907e-11	-1.99495e-11	9.6176e-12
	-63.9027	-6.767e-11	2.83682e-11	-2.13483e-11	1.2875e-11	-2.05985e-11	9.53223e-12
	-64.059	-6.792e-11	2.80966e-11	-2.13892e-11	1.21878e-11	-2.00158e-11	9.95058e-12
	-64.184	-6.8005e-11	2.80541e-11	-2.11338e-11	1.18992e-11	-2.0608e-11	9.53412e-12
	-64.184	-6.826e-11	2.73933e-11	-2.11922e-11	1.18152e-11	-1.95989e-11	1.02693e-11
	-64.2778	-6.8685e-11	2.83408e-11	-2.13663e-11	1.10602e-11	-1.98974e-11	1.02093e-11
	-64.4029	-6.887e-11	2.83668e-11	-2.1003e-11	1.13075e-11	-2.01958e-11	1.00915e-11
	-64.5905	-6.903e-11	2.78972e-11	-2.11617e-11	1.10628e-11	-2.01674e-11	9.60138e-12
	-64.5279	-6.9255e-11	2.85585e-11	-2.16651e-11	1.11129e-11	-2.05464e-11	9.33932e-12
	-64.653	-6.8885e-11	2.7868e-11	-2.18835e-11	1.09892e-11	-2.06791e-11	9.46733e-12
	-64.778	-6.9155e-11	2.85375e-11	-2.21521e-11	1.18777e-11	-2.0518e-11	9.84383e-12
	-64.8406	-6.956e-11	2.76779e-11	-2.30818e-11	1.18739e-11	-2.03332e-11	9.93748e-12
	-64.8718	-6.9165e-11	2.83619e-11	-2.28713e-11	1.19409e-11	-2.03759e-11	9.88823e-12
	-64.9656	-6.915e-11	2.83133e-11	-2.29216e-11	1.19567e-11	-2.02906e-11	1.02057e-11
	-65.1532	-6.9855e-11	2.88745e-11	-2.30555e-11	1.25147e-11	-2.03759e-11	9.40344e-12
	-65.2157	-6.9845e-11	2.8516e-11	-2.24888e-11	1.24509e-11	-2.10818e-11	9.40822e-12
	-65.247	-7.0275e-11	2.87374e-11	-2.32981e-11	1.30848e-11	-2.08544e-11	1.00383e-11
	-65.4033	-7.031e-11	2.87883e-11	-2.28171e-11	1.28553e-11	-2.08354e-11	9.80562e-12
	-65.4658	-7.0455e-11	2.94421e-11	-2.3265e-11	1.30837e-11	-2.11244e-11	1.04448e-11
	-65.6221	-7.05e-11	2.93107e-11	-2.25719e-11	1.31512e-11	-2.09065e-11	1.05317e-11
	-65.5596	-7.082e-11	2.93312e-11	-2.26076e-11	1.25786e-11	-2.11907e-11	1.01628e-11
	-65.6846	-7.0975e-11	2.91344e-11	-2.18913e-11	1.26412e-11	-2.18113e-11	1.03279e-11
	-65.7784	-7.122e-11	2.89422e-11	-2.18629e-11	1.26191e-11	-2.10912e-11	1.06628e-11
	-65.9035	-7.1745e-11	2.91285e-11	-2.21393e-11	1.27319e-11	-2.17071e-11	1.00871e-11
	-65.9973	-7.181e-11	2.86485e-11	-2.22569e-11	1.24015e-11	-2.11149e-11	1.07779e-11
	-66.0285	-7.191e-11	2.89787e-11	-2.27519e-11	1.27673e-11	-2.14465e-11	1.08304e-11
	-66.1848	-7.193e-11	2.91243e-11	-2.20508e-11	1.16208e-11	-2.15508e-11	1.0548e-11
	-66.2474	-7.2415e-11	2.90381e-11	-2.22339e-11	1.24835e-11	-2.1456e-11	1.01708e-11
	-66.3411	-7.2345e-11	2.93404e-11	-2.22681e-11	1.17989e-11	-2.14939e-11	9.94913e-12
	-66.4349	-7.288e-11	2.87198e-11	-2.24901e-11	1.20872e-11	-2.16739e-11	9.6785e-12
	-66.5287	-7.258e-11	2.91743e-11	-2.27363e-11	1.25032e-11	-2.16029e-11	1.01306e-11
	-66.5912	-7.2805e-11	2.9067e-11	-2.34375e-11	1.23446e-11	-2.14844e-11	1.02372e-11
	-66.685	-7.2185e-11	2.90934e-11	-2.36355e-11	1.29467e-11	-2.16266e-11	1.03842e-11
	-66.8101	-7.237e-11	2.95743e-11	-2.29802e-11	1.26069e-11	-2.07264e-11	1.0463e-11
	-66.8726	-7.2815e-11	2.99441e-11	-2.39031e-11	1.35276e-11	-2.2105e-11	9.81609e-12
	-66.9664	-7.3165e-11	2.96959e-11	-2.30604e-11	1.29192e-11	-2.23088e-11	1.01001e-11
	-67.0602	-7.3535e-11	3.04022e-11	-2.39187e-11	1.36987e-11	-2.23372e-11	1.03249e-11
	-67.0602	-7.3395e-11	3.04693e-11	-2.31873e-11	1.31254e-11	-2.22898e-11	1.07601e-11
	-67.279	-7.379e-11	2.98589e-11	-2.34012e-11	1.37734e-11	-2.22945e-11	1.13382e-11
	-67.3103	-7.3925e-11	3.05671e-11	-2.31217e-11	1.34464e-11	-2.2214e-11	1.12203e-11
	-67.4041	-7.4185e-11	3.01841e-11	-2.32569e-11	1.32961e-11	-2.25741e-11	1.12235e-11
	-67.5604	-7.421e-11	3.05162e-11	-2.30781e-11	1.34558e-11	-2.28015e-11	1.11451e-11
	-67.5291	-7.449e-11	3.00286e-11	-2.25039e-11	1.29178e-11	-2.21761e-11	1.0815e-11
	-67.6229	-7.496e-11	2.98064e-11	-2.26321e-11	1.26239e-11	-2.28915e-11	1.06877e-11
	-67.7792	-7.5335e-11	3.00897e-11	-2.26487e-11	1.21288e-11	-2.24651e-11	1.15295e-11
	-67.8105	-7.5025e-11	3.03472e-11	-2.28684e-11	1.24275e-11	-2.22661e-11	1.1706e-11
	-67.9668	-7.5295e-11	2.99921e-11	-2.26144e-11	1.16323e-11	-2.24698e-11	1.14326e-11
	-67.9668	-7.5805e-11	3.0201e-11	-2.26586e-11	1.24804e-11	-2.2394e-11	1.09317e-11
	-68.0918	-7.5465e-11	2.96756e-11	-2.34325e-11	1.21059e-11	-2.26972e-11	1.06969e-11
	-68.2482	-7.605e-11	3.04893e-11	-2.32136e-11	1.22678e-11	-2.29341e-11	1.04896e-11
	-68.2794	-7.589e-11	3.01942e-11	-2.33121e-11	1.25955e-11	-2.31189e-11	1.08218e-11
	-68.3732	-7.604e-11	3.00657e-11	-2.3943e-11	1.26342e-11	-2.30146e-11	1.13428e-11
	-68.4045	-7.5715e-11	3.07518e-11	-2.45399e-11	1.34153e-11	-2.27257e-11	1.09741e-11
	-68.5608	-7.5835e-11	3.08542e-11	-2.3925e-11	1.28694e-11	-2.26451e-11	1.10386e-11
	-68.6546	-7.5915e-11	3.10633e-11	-2.43492e-11	1.28677e-11	-2.2991e-11	1.04861e-11
	-68.6233	-7.6335e-11	3.10761e-11	-2.34953e-11	1.27138e-11	-2.31994e-11	1.0831e-11
	-68.7796	-7.6335e-11	3.12225e-11	-2.42225e-11	1.34276e-11	-2.34173e-11	1.08937e-11
	-68.9047	-7.668e-11	3.14735e-11	-2.3624e-11	1.30971e-11	-2.31662e-11	1.13228e-11
	-68.9984	-7.695e-11	3.14713e-11	-2.36365e-11	1.34509e-11	-2.3351e-11	1.18031e-11
	-69.061	-7.7105e-11	3.15312e-11	-2.40076e-11	1.34001e-11	-2.33036e-11	1.21941e-11
	-69.2173	-7.7215e-11	3.09497e-11	-2.37465e-11	1.34002e-11	-2.36258e-11	1.18385e-11
	-69.2486	-7.7415e-11	3.16334e-11	-2.34867e-11	1.30741e-11	-2.41374e-11	1.13376e-11
	-69.2798	-7.7545e-11	3.09607e-11	-2.32084e-11	1.29284e-11	-2.35879e-11	1.15633e-11
	-69.4361	-7.794e-11	3.12055e-11	-2.33655e-11	1.32639e-11	-2.41848e-11	1.13941e-11
	-69.5299	-7.835e-11	3.11845e-11	-2.27363e-11	1.23662e-11	-2.35547e-11	1.23261e-11
	-69.5612	-7.8045e-11	3.14971e-11	-2.34901e-11	1.29194e-11	-2.35642e-11	1.19257e-11
	-69.7175	-7.872e-11	3.14755e-11	-2.25482e-11	1.19887e-11	-2.38958e-11	1.16234e-11
	-69.78	-7.8615e-11	3.12721e-11	-2.36123e-11	1.23427e-11	-2.38627e-11	1.20448e-11
	-69.8738	-7.869e-11	3.17597e-11	-2.33515e-11	1.24188e-11	-2.40143e-11	1.13043e-11
	-69.9363	-7.8935e-11	3.19695e-11	-2.39474e-11	1.27016e-11	-2.39953e-11	1.10711e-11
	-69.9988	-7.9095e-11	3.20925e-11	-2.38288e-11	1.26074e-11	-2.40995e-11	1.12845e-11
	-70.1552	-7.9035e-11	3.16019e-11	-2.42666e-11	1.28382e-11	-2.40522e-11	1.17676e-11
	-70.2177	-7.9265e-11	3.25654e-11	-2.43359e-11	1.29994e-11	-2.42369e-11	1.16474e-11
	-70.3115	-7.913e-11	3.21454e-11	-2.42116e-11	1.29512e-11	-2.39195e-11	1.20861e-11
	-70.374	-7.886e-11	3.22583e-11	-2.48896e-11	1.36278e-11	-2.41801e-11	1.13169e-11
	-70.5303	-7.936e-11	3.18588e-11	-2.45469e-11	1.36753e-11	-2.47201e-11	1.1476e-11
	-70.5616	-7.9435e-11	3.20723e-11	-2.52963e-11	1.43664e-11	-2.4469e-11	1.20053e-11
	-70.6553	-7.985e-11	3.19697e-11	-2.43995e-11	1.35284e-11	-2.47391e-11	1.20535e-11
	-70.7491	-8.023e-11	3.26472e-11	-2.45013e-11	1.41335e-11	-2.46538e-11	1.27393e-11
	-70.7804	-8.0225e-11	3.24808e-11	-2.43737e-11	1.38744e-11	-2.50849e-11	1.28327e-11
	-70.9054	-8.068e-11	3.25518e-11	-2.46129e-11	1.39988e-11	-2.50139e-11	1.24527e-11
	-71.0618	-8.0605e-11	3.26828e-11	-2.45344e-11	1.43542e-11	-2.55113e-11	1.21935e-11
	-71.0618	-8.1125e-11	3.28931e-11	-2.41368e-11	1.3946e-11	-2.52886e-11	1.24032e-11
	-71.2181	-8.139e-11	3.27735e-11	-2.42046e-11	1.36271e-11	-2.54308e-11	1.21729e-11
[truncated: 942 more rows]

## Sheet: Suppl. Fig. 1
Suppl. Fig. 1b		I (pA)	Standard deviation	I (pA)	Standard deviation		inset	I (pA) at -150 mV
[truncated: 2,501 more rows]

[truncated: 8 more sheets: Suppl. Fig. 8, Suppl. Fig. 10, Suppl. Fig. 11, Suppl. Fig. 12d, e, Suppl. Fig. 12f, Suppl. Fig. 13, Suppl. Fig. 14, Suppl. Fig. 20]
